# Supplementary material for: Loss of NR5A1 in mouse Sertoli cells after sex determination changes cellular identity and induces cell death by anoikis
Source: Development. 2023 Dec 11;150(24):dev201710. doi: 10.1242/dev.201710 (PMC10753587; doi:10.1242/dev.201710)
Supplement: Table S2. List of deregulated genes in Nr5a1SC-/- testes, categorized by cell-types [file develop-150-201710-TableS2.xlsx]

## Sheet: Sertoli
cluster	gene	avg_log2FC	abs_avg_log2FC	pct.1	pct.2	diff_pct	abs_diff_pct	p_val	p_val_adj
Up-regulated in Sertoli cells	Peg3	3.02131	3.02131	0.972	0.343	0.629	0.629	1.23763e-296	6.60154e-293
Up-regulated in Sertoli cells	Sulf1	1.96807	1.96807	0.898	0.086	0.812	0.812	3.11659e-291	8.31195e-288
Up-regulated in Sertoli cells	Tmsb4x	3.10187	3.10187	0.996	0.768	0.228	0.228	1.56292e-289	2.77887e-286
Down-regulated in Sertoli cells	Defb19	-3.7557	3.7557	0.457	0.969	-0.512	0.512	2.61931e-286	3.49285e-283
Down-regulated in Sertoli cells	Chchd10	-2.95604	2.95604	0.72	0.978	-0.258	0.258	7.285e-286	7.77164e-283
Down-regulated in Sertoli cells	Aldh1a1	-2.81366	2.81366	0.44	0.964	-0.524	0.524	1.53627e-283	1.36574e-280
Up-regulated in Sertoli cells	Podxl	1.93729	1.93729	0.889	0.081	0.808	0.808	1.51583e-282	1.15506e-279
Up-regulated in Sertoli cells	Igfbp5	3.28239	3.28239	0.898	0.107	0.791	0.791	5.77576e-277	3.85099e-274
Up-regulated in Sertoli cells	Igfbp4	2.16675	2.16675	0.882	0.1	0.782	0.782	4.23779e-273	2.5116e-270
Down-regulated in Sertoli cells	Akr1cl	-2.24724	2.24724	0.135	0.93	-0.795	0.795	1.92915e-269	1.02901e-266
Down-regulated in Sertoli cells	Arhgdig	-2.28223	2.28223	0.135	0.91	-0.775	0.775	2.19892e-269	1.06628e-266
Down-regulated in Sertoli cells	Cst8	-2.128	2.128	0.133	0.896	-0.763	0.763	5.67889e-261	2.52427e-258
Up-regulated in Sertoli cells	YFP	2.37771	2.37771	0.791	0.037	0.754	0.754	4.95953e-259	2.03493e-256
Down-regulated in Sertoli cells	Cited1	-2.28952	2.28952	0.196	0.907	-0.711	0.711	5.63633e-257	2.14744e-254
Down-regulated in Sertoli cells	Hsd17b3	-1.78856	1.78856	0.058	0.833	-0.775	0.775	5.63338e-249	2.00323e-246
Down-regulated in Sertoli cells	Mapk13	-1.94732	1.94732	0.165	0.879	-0.714	0.714	1.25523e-248	4.18463e-246
Down-regulated in Sertoli cells	Gstm7	-2.07779	2.07779	0.339	0.929	-0.59	0.59	8.55226e-247	2.59647e-244
Up-regulated in Sertoli cells	Sfrp1	1.68676	1.68676	0.78	0.046	0.734	0.734	8.76198e-247	2.59647e-244
Down-regulated in Sertoli cells	Ctsl	-2.83639	2.83639	0.93	0.967	-0.037	0.037	1.66565e-246	4.67608e-244
Down-regulated in Sertoli cells	Hspb1	-2.23592	2.23592	0.458	0.942	-0.484	0.484	2.81698e-245	7.5129e-243
Down-regulated in Sertoli cells	Gstm1	-2.0644	2.0644	0.838	0.973	-0.135	0.135	3.60054e-244	9.14537e-242
Down-regulated in Sertoli cells	Fdxr	-1.81257	1.81257	0.146	0.869	-0.723	0.723	9.58983e-244	2.3251e-241
Down-regulated in Sertoli cells	Gstm2	-2.01136	2.01136	0.889	0.974	-0.085	0.085	6.55268e-241	1.51965e-238
Up-regulated in Sertoli cells	Ramp1	1.571	1.571	0.78	0.057	0.723	0.723	5.45806e-240	1.21305e-237
Down-regulated in Sertoli cells	Serpinb6a	-1.69159	1.69159	0.821	0.971	-0.15	0.15	7.03055e-240	1.50004e-237
Up-regulated in Sertoli cells	Tmsb10	1.35202	1.35202	0.993	0.977	0.016	0.016	2.04176e-237	4.18876e-235
Up-regulated in Sertoli cells	Ncam1	1.97375	1.97375	0.908	0.288	0.62	0.62	1.13068e-236	2.23372e-234
Down-regulated in Sertoli cells	Me1	-1.96465	1.96465	0.621	0.943	-0.322	0.322	2.18727e-236	4.16674e-234
Up-regulated in Sertoli cells	Kcne1l	1.60097	1.60097	0.8	0.083	0.717	0.717	2.7452e-235	5.04928e-233
Up-regulated in Sertoli cells	Actg1	1.28169	1.28169	0.997	0.983	0.014	0.014	2.85535e-232	5.0768e-230
Down-regulated in Sertoli cells	Bex2	-2.26066	2.26066	0.656	0.954	-0.298	0.298	5.0007e-228	8.60444e-226
Up-regulated in Sertoli cells	Mdk	2.01974	2.01974	0.97	0.69	0.28	0.28	1.02609e-227	1.71036e-225
Down-regulated in Sertoli cells	Clu	-2.32251	2.32251	0.839	0.948	-0.109	0.109	1.41543e-225	2.28785e-223
Up-regulated in Sertoli cells	Ftl1	0.93381	0.93381	1	0.992	0.008	0.008	3.07502e-225	4.82417e-223
Up-regulated in Sertoli cells	Col6a6	1.36907	1.36907	0.702	0.013	0.689	0.689	6.71643e-225	1.02358e-222
Down-regulated in Sertoli cells	Trim47	-1.62633	1.62633	0.16	0.848	-0.688	0.688	9.60519e-225	1.40056e-222
Up-regulated in Sertoli cells	Acot1	1.85108	1.85108	0.949	0.651	0.298	0.298	9.71516e-225	1.40056e-222
Up-regulated in Sertoli cells	Mgp	1.28026	1.28026	0.717	0.025	0.692	0.692	2.04125e-222	2.86527e-220
Up-regulated in Sertoli cells	S100a10	1.56885	1.56885	0.988	0.886	0.102	0.102	1.80521e-221	2.46898e-219
Down-regulated in Sertoli cells	Etnk2	-1.61225	1.61225	0.274	0.879	-0.605	0.605	1.58181e-220	2.10935e-218
Down-regulated in Sertoli cells	Wnt6	-1.76374	1.76374	0.72	0.944	-0.224	0.224	1.24399e-219	1.6184e-217
Up-regulated in Sertoli cells	Cdkn1c	2.13007	2.13007	0.952	0.437	0.515	0.515	5.24865e-219	6.66578e-217
Down-regulated in Sertoli cells	Tspan15	-1.76183	1.76183	0.223	0.858	-0.635	0.635	1.39483e-218	1.73024e-216
Down-regulated in Sertoli cells	Tmem184a	-1.81354	1.81354	0.375	0.893	-0.518	0.518	1.98309e-218	2.40405e-216
Down-regulated in Sertoli cells	Amh	-2.55093	2.55093	0.717	0.924	-0.207	0.207	8.18669e-218	9.70395e-216
Up-regulated in Sertoli cells	Zfp36l1	1.55509	1.55509	0.918	0.376	0.542	0.542	2.85895e-216	3.31513e-214
Up-regulated in Sertoli cells	Nr2f2	1.47674	1.47674	0.758	0.063	0.695	0.695	4.70621e-214	5.34105e-212
Down-regulated in Sertoli cells	Serpine2	-1.96062	1.96062	0.453	0.906	-0.453	0.453	2.21562e-213	2.46211e-211
Up-regulated in Sertoli cells	Rbms3	1.125	1.125	0.687	0.024	0.663	0.663	1.16896e-209	1.2725e-207
Up-regulated in Sertoli cells	Mfap2	1.44363	1.44363	0.801	0.121	0.68	0.68	1.53374e-209	1.63619e-207
Down-regulated in Sertoli cells	Tesc	-1.91511	1.91511	0.575	0.947	-0.372	0.372	1.73639e-208	1.81606e-206
Up-regulated in Sertoli cells	Slc25a4	1.31096	1.31096	0.982	0.951	0.031	0.031	2.81112e-208	2.88356e-206
Down-regulated in Sertoli cells	Gstm6	-2.07156	2.07156	0.486	0.926	-0.44	0.44	2.95584e-208	2.9748e-206
Up-regulated in Sertoli cells	Cald1	1.62359	1.62359	0.898	0.288	0.61	0.61	4.0607e-208	4.01107e-206
Down-regulated in Sertoli cells	Mro	-1.29038	1.29038	0.056	0.765	-0.709	0.709	6.40795e-208	6.21455e-206
Up-regulated in Sertoli cells	Ssbp2	1.20623	1.20623	0.772	0.101	0.671	0.671	1.14265e-206	1.08837e-204
Up-regulated in Sertoli cells	Apoe	2.58491	2.58491	0.849	0.263	0.586	0.586	6.65675e-205	6.22932e-203
Down-regulated in Sertoli cells	Hmgb3	-1.46139	1.46139	0.827	0.969	-0.142	0.142	7.66718e-205	7.05116e-203
Up-regulated in Sertoli cells	H3f3a	0.7525	0.7525	1	0.996	0.004	0.004	7.17397e-204	6.48576e-202
Down-regulated in Sertoli cells	Tinagl1	-1.65653	1.65653	0.211	0.83	-0.619	0.619	2.25784e-200	2.00722e-198
Up-regulated in Sertoli cells	S100a11	1.2494	1.2494	0.982	0.958	0.024	0.024	1.92149e-198	1.6802e-196
Up-regulated in Sertoli cells	Gnas	0.861352	0.861352	0.996	0.984	0.012	0.012	7.16154e-198	6.16124e-196
Down-regulated in Sertoli cells	Inhbb	-1.32574	1.32574	0.08	0.755	-0.675	0.675	5.58225e-196	4.72631e-194
Up-regulated in Sertoli cells	Myl9	1.61559	1.61559	0.853	0.275	0.578	0.578	3.72725e-195	3.10643e-193
Up-regulated in Sertoli cells	Parvb	1.00679	1.00679	0.629	0.012	0.617	0.617	3.78682e-194	3.10753e-192
Down-regulated in Sertoli cells	Inha	-1.71434	1.71434	0.2	0.805	-0.605	0.605	1.84531e-193	1.49135e-191
Down-regulated in Sertoli cells	Etd	-1.73622	1.73622	0.181	0.822	-0.641	0.641	5.67183e-192	4.51545e-190
Up-regulated in Sertoli cells	Selenow	1.29438	1.29438	0.956	0.545	0.411	0.411	4.41262e-191	3.46131e-189
Down-regulated in Sertoli cells	Mcrip2	-1.43161	1.43161	0.207	0.812	-0.605	0.605	4.903e-191	3.79023e-189
Down-regulated in Sertoli cells	Dst	-1.58145	1.58145	0.206	0.81	-0.604	0.604	1.52647e-189	1.16317e-187
Up-regulated in Sertoli cells	Fst	1.80167	1.80167	0.602	0.002	0.6	0.6	3.85478e-189	2.89597e-187
Up-regulated in Sertoli cells	Itm2b	1.14962	1.14962	0.975	0.922	0.053	0.053	3.32333e-188	2.46203e-186
Up-regulated in Sertoli cells	Macroh2a2	1.06342	1.06342	0.808	0.201	0.607	0.607	2.52245e-185	1.84311e-183
Up-regulated in Sertoli cells	Gas1	1.21183	1.21183	0.628	0.029	0.599	0.599	1.24452e-180	8.97065e-179
Up-regulated in Sertoli cells	Loxl1	0.979272	0.979272	0.639	0.04	0.599	0.599	5.67054e-180	4.03289e-178
Down-regulated in Sertoli cells	Pdlim4	-1.39729	1.39729	0.252	0.822	-0.57	0.57	4.6496e-176	3.26328e-174
Up-regulated in Sertoli cells	Twsg1	1.31453	1.31453	0.857	0.38	0.477	0.477	2.62283e-175	1.8169e-173
Down-regulated in Sertoli cells	Spp1	-1.74315	1.74315	0.217	0.788	-0.571	0.571	3.53433e-175	2.41694e-173
Down-regulated in Sertoli cells	Pak3	-1.1453	1.1453	0.074	0.699	-0.625	0.625	9.15733e-175	6.18293e-173
Down-regulated in Sertoli cells	Dhh	-1.40229	1.40229	0.324	0.852	-0.528	0.528	1.90874e-174	1.27265e-172
Down-regulated in Sertoli cells	Nav1	-1.24098	1.24098	0.18	0.779	-0.599	0.599	5.95008e-174	3.91824e-172
Down-regulated in Sertoli cells	Sept11	-1.33257	1.33257	0.497	0.897	-0.4	0.4	4.0139e-173	2.57954e-171
Up-regulated in Sertoli cells	Rspo1	1.32782	1.32782	0.606	0.029	0.577	0.577	4.00933e-173	2.57954e-171
Down-regulated in Sertoli cells	Susd3	-1.04184	1.04184	0.066	0.694	-0.628	0.628	4.31803e-173	2.74195e-171
Down-regulated in Sertoli cells	Sin3b	-1.35327	1.35327	0.912	0.96	-0.048	0.048	2.95324e-170	1.85325e-168
Down-regulated in Sertoli cells	Gja1	-1.39419	1.39419	0.271	0.808	-0.537	0.537	1.54897e-169	9.60723e-168
Up-regulated in Sertoli cells	Tkt	1.22508	1.22508	0.945	0.742	0.203	0.203	1.88748e-169	1.15722e-167
Up-regulated in Sertoli cells	Plac1	1.3794	1.3794	0.664	0.087	0.577	0.577	2.85026e-169	1.72765e-167
Up-regulated in Sertoli cells	Ezr	1.37524	1.37524	0.859	0.403	0.456	0.456	9.85802e-168	5.90817e-166
Up-regulated in Sertoli cells	Nfib	1.40474	1.40474	0.937	0.684	0.253	0.253	7.55032e-167	4.47482e-165
Down-regulated in Sertoli cells	Mt3	-1.24614	1.24614	0.141	0.758	-0.617	0.617	1.31763e-166	7.72331e-165
Up-regulated in Sertoli cells	Actb	0.838912	0.838912	1	0.988	0.012	0.012	4.35686e-166	2.52603e-164
Up-regulated in Sertoli cells	Cryab	1.10957	1.10957	0.637	0.062	0.575	0.575	5.56139e-166	3.18973e-164
Down-regulated in Sertoli cells	Folr1	-1.34115	1.34115	0.192	0.76	-0.568	0.568	9.50697e-166	5.3947e-164
Down-regulated in Sertoli cells	Jam2	-1.12851	1.12851	0.106	0.713	-0.607	0.607	1.1014e-165	6.18405e-164
Down-regulated in Sertoli cells	Hsd17b1	-1.27309	1.27309	0.103	0.707	-0.604	0.604	2.71892e-165	1.5107e-163
Down-regulated in Sertoli cells	Camkk2	-1.25973	1.25973	0.295	0.814	-0.519	0.519	4.07528e-165	2.24099e-163
Down-regulated in Sertoli cells	Sh3bp5	-1.11159	1.11159	0.15	0.753	-0.603	0.603	4.1738e-163	2.27174e-161
Up-regulated in Sertoli cells	Uchl1	0.972144	0.972144	0.663	0.086	0.577	0.577	5.03074e-163	2.7105e-161
Down-regulated in Sertoli cells	Aard	-1.42498	1.42498	0.935	0.968	-0.033	0.033	3.22474e-162	1.72008e-160
Down-regulated in Sertoli cells	Ptgds	-1.43797	1.43797	0.899	0.951	-0.052	0.052	1.52006e-161	8.02772e-160
Down-regulated in Sertoli cells	Vapa	-1.04472	1.04472	0.893	0.943	-0.05	0.05	2.8105e-160	1.46973e-158
Up-regulated in Sertoli cells	Hsp90ab1	0.628984	0.628984	1	0.999	0.001	0.001	1.30064e-159	6.73552e-158
Up-regulated in Sertoli cells	Tmem176b	1.23171	1.23171	0.948	0.731	0.217	0.217	1.37502e-159	7.05228e-158
Down-regulated in Sertoli cells	Adgrg1	-1.1723	1.1723	0.308	0.812	-0.504	0.504	4.00353e-158	2.0338e-156
Down-regulated in Sertoli cells	Akr1b8	-1.34819	1.34819	0.552	0.891	-0.339	0.339	6.14573e-158	3.09258e-156
Down-regulated in Sertoli cells	Tmem86a	-1.13912	1.13912	0.224	0.77	-0.546	0.546	1.68517e-157	8.40067e-156
Up-regulated in Sertoli cells	Lsp1	0.942272	0.942272	0.601	0.044	0.557	0.557	2.10905e-157	1.04164e-155
Down-regulated in Sertoli cells	Rhox8	-1.34053	1.34053	0.045	0.647	-0.602	0.602	5.93373e-157	2.90372e-155
Up-regulated in Sertoli cells	Sox4	1.07324	1.07324	0.975	0.913	0.062	0.062	4.13517e-154	2.00518e-152
Up-regulated in Sertoli cells	Pcp4	1.25306	1.25306	0.508	0.002	0.506	0.506	5.22517e-153	2.51091e-151
Up-regulated in Sertoli cells	Arl4c	0.808497	0.808497	0.537	0.02	0.517	0.517	4.14656e-152	1.9748e-150
Up-regulated in Sertoli cells	Col5a2	1.01667	1.01667	0.574	0.042	0.532	0.532	1.0724e-150	5.0621e-149
Up-regulated in Sertoli cells	Ybx1	0.87419	0.87419	0.997	0.971	0.026	0.026	1.88281e-150	8.80955e-149
Up-regulated in Sertoli cells	Col3a1	2.08498	2.08498	0.685	0.146	0.539	0.539	5.00102e-150	2.3196e-148
Down-regulated in Sertoli cells	Fndc5	-1.25584	1.25584	0.322	0.822	-0.5	0.5	7.35751e-150	3.38319e-148
Down-regulated in Sertoli cells	Smim41	-1.12284	1.12284	0.226	0.765	-0.539	0.539	6.26957e-149	2.85828e-147
Up-regulated in Sertoli cells	Foxc1	0.802419	0.802419	0.541	0.029	0.512	0.512	1.03651e-148	4.68538e-147
Up-regulated in Sertoli cells	Fn1	1.31208	1.31208	0.561	0.041	0.52	0.52	1.90775e-148	8.55121e-147
Down-regulated in Sertoli cells	Bmyc	-1.25253	1.25253	0.642	0.902	-0.26	0.26	2.47506e-148	1.10016e-146
Down-regulated in Sertoli cells	Klhl23	-1.06619	1.06619	0.215	0.745	-0.53	0.53	6.29914e-148	2.77683e-146
Up-regulated in Sertoli cells	Hmgcs2	1.32988	1.32988	0.85	0.406	0.444	0.444	8.88601e-146	3.88508e-144
Up-regulated in Sertoli cells	Palld	0.89625	0.89625	0.616	0.084	0.532	0.532	5.6789e-145	2.4627e-143
Up-regulated in Sertoli cells	Rplp0	0.511964	0.511964	1	0.999	0.001	0.001	1.49259e-144	6.42055e-143
Down-regulated in Sertoli cells	Reep2	-0.878048	0.878048	0.084	0.646	-0.562	0.562	2.74303e-144	1.17051e-142
Down-regulated in Sertoli cells	Chka	-1.34641	1.34641	0.423	0.808	-0.385	0.385	4.23854e-144	1.79431e-142
Up-regulated in Sertoli cells	Pmp22	0.978683	0.978683	0.633	0.098	0.535	0.535	7.04915e-144	2.96064e-142
Up-regulated in Sertoli cells	Ssbp3	0.993437	0.993437	0.888	0.508	0.38	0.38	1.03802e-143	4.3256e-142
Down-regulated in Sertoli cells	Unc119	-1.17989	1.17989	0.656	0.887	-0.231	0.231	6.07268e-143	2.51098e-141
Down-regulated in Sertoli cells	Tceal9	-0.823196	0.823196	0.967	0.983	-0.016	0.016	1.19689e-142	4.91094e-141
Down-regulated in Sertoli cells	Gm14226	-1.07274	1.07274	0.152	0.71	-0.558	0.558	1.5936e-141	6.48874e-140
Down-regulated in Sertoli cells	Mybpc3	-0.856614	0.856614	0.049	0.594	-0.545	0.545	2.94932e-141	1.19179e-139
Up-regulated in Sertoli cells	Bgn	0.884403	0.884403	0.584	0.058	0.526	0.526	1.54594e-140	6.20002e-139
Down-regulated in Sertoli cells	Pacc1	-0.924156	0.924156	0.161	0.713	-0.552	0.552	3.19534e-140	1.27194e-138
Up-regulated in Sertoli cells	Ptpn13	0.920088	0.920088	0.769	0.26	0.509	0.509	3.53509e-140	1.39675e-138
Up-regulated in Sertoli cells	Dock11	0.719177	0.719177	0.526	0.031	0.495	0.495	5.04416e-140	1.97835e-138
Up-regulated in Sertoli cells	Nfix	0.794083	0.794083	0.535	0.034	0.501	0.501	1.38861e-139	5.40647e-138
Up-regulated in Sertoli cells	Bambi	1.27444	1.27444	0.866	0.503	0.363	0.363	1.69103e-139	6.53618e-138
Down-regulated in Sertoli cells	Cst9	-1.39775	1.39775	0.665	0.958	-0.293	0.293	2.14943e-139	8.24824e-138
Down-regulated in Sertoli cells	Ppp1r16b	-0.785329	0.785329	0.01	0.54	-0.53	0.53	3.45306e-139	1.31562e-137
Down-regulated in Sertoli cells	Exoc3l2	-0.860133	0.860133	0.048	0.592	-0.544	0.544	3.7312e-139	1.4115e-137
Down-regulated in Sertoli cells	Rnd2	-1.17788	1.17788	0.398	0.844	-0.446	0.446	6.13217e-139	2.30345e-137
Down-regulated in Sertoli cells	Sel1l3	-0.815745	0.815745	0.019	0.546	-0.527	0.527	2.1359e-138	7.96707e-137
Down-regulated in Sertoli cells	Jund	-1.09264	1.09264	0.895	0.971	-0.076	0.076	2.27678e-138	8.43357e-137
Up-regulated in Sertoli cells	Lamc1	0.959438	0.959438	0.751	0.27	0.481	0.481	2.64737e-137	9.73866e-136
Down-regulated in Sertoli cells	Adamts16	-0.714944	0.714944	0.02	0.546	-0.526	0.526	1.03237e-136	3.77169e-135
Up-regulated in Sertoli cells	Slc1a3	0.745859	0.745859	0.485	0.013	0.472	0.472	2.27382e-136	8.25072e-135
Up-regulated in Sertoli cells	Hmgn1	0.73162	0.73162	0.993	0.971	0.022	0.022	4.98575e-136	1.79689e-134
Down-regulated in Sertoli cells	Agpat4	-1.0822	1.0822	0.402	0.818	-0.416	0.416	8.14257e-136	2.91493e-134
Down-regulated in Sertoli cells	Itga6	-1.32398	1.32398	0.709	0.869	-0.16	0.16	1.65353e-135	5.87995e-134
Up-regulated in Sertoli cells	Gria3	0.636895	0.636895	0.489	0.015	0.474	0.474	2.30122e-135	8.12895e-134
Up-regulated in Sertoli cells	Adam10	1.0557	1.0557	0.864	0.516	0.348	0.348	2.6082e-135	9.15272e-134
Up-regulated in Sertoli cells	Ptn	1.20454	1.20454	0.664	0.148	0.516	0.516	1.00093e-134	3.4895e-133
Down-regulated in Sertoli cells	Serinc3	-1.11371	1.11371	0.787	0.897	-0.11	0.11	2.53714e-134	8.78774e-133
Down-regulated in Sertoli cells	Pcolce	-1.00832	1.00832	0.245	0.741	-0.496	0.496	4.36255e-134	1.50128e-132
Down-regulated in Sertoli cells	Maged1	-0.845554	0.845554	0.946	0.935	0.011	0.011	5.57737e-134	1.90703e-132
Up-regulated in Sertoli cells	Cdc42ep3	0.864055	0.864055	0.52	0.034	0.486	0.486	8.29607e-134	2.81855e-132
Up-regulated in Sertoli cells	Dcn	1.27866	1.27866	0.567	0.064	0.503	0.503	1.37523e-133	4.64272e-132
Up-regulated in Sertoli cells	Eef1a1	0.506717	0.506717	1	1	0	0	1.92802e-133	6.46796e-132
Down-regulated in Sertoli cells	Dynlt1a	-0.998859	0.998859	0.254	0.754	-0.5	0.5	3.01337e-133	1.00458e-131
Down-regulated in Sertoli cells	Scrn2	-1.17009	1.17009	0.462	0.826	-0.364	0.364	4.79094e-133	1.58726e-131
Up-regulated in Sertoli cells	Id1	1.38376	1.38376	0.909	0.638	0.271	0.271	8.70843e-133	2.86733e-131
Up-regulated in Sertoli cells	Maged2	1.3919	1.3919	0.955	0.861	0.094	0.094	2.98776e-132	9.77713e-131
Up-regulated in Sertoli cells	Lrp1	0.855123	0.855123	0.771	0.28	0.491	0.491	3.24941e-132	1.05685e-130
Up-regulated in Sertoli cells	Rbp1	1.44601	1.44601	0.792	0.303	0.489	0.489	3.63222e-132	1.1742e-130
Up-regulated in Sertoli cells	Wnt4	1.19036	1.19036	0.587	0.083	0.504	0.504	5.67772e-132	1.8244e-130
Up-regulated in Sertoli cells	Lbp	0.780187	0.780187	0.477	0.016	0.461	0.461	7.21652e-132	2.30497e-130
Down-regulated in Sertoli cells	Fkbp5	-1.03805	1.03805	0.4	0.811	-0.411	0.411	1.91305e-131	6.07392e-130
Up-regulated in Sertoli cells	Golm1	0.742062	0.742062	0.591	0.094	0.497	0.497	6.42465e-131	2.02776e-129
Down-regulated in Sertoli cells	Ttyh1	-0.898869	0.898869	0.091	0.619	-0.528	0.528	1.48448e-130	4.65777e-129
Up-regulated in Sertoli cells	Crip2	0.872009	0.872009	0.625	0.114	0.511	0.511	1.2084e-129	3.76936e-128
Down-regulated in Sertoli cells	Rgcc	-0.829086	0.829086	0.054	0.588	-0.534	0.534	1.50967e-129	4.68175e-128
Up-regulated in Sertoli cells	Tril	0.738884	0.738884	0.511	0.034	0.477	0.477	2.35242e-128	7.25307e-127
Up-regulated in Sertoli cells	Gxylt2	0.660426	0.660426	0.471	0.017	0.454	0.454	2.80217e-128	8.59011e-127
Down-regulated in Sertoli cells	Tacc1	-1.08226	1.08226	0.426	0.81	-0.384	0.384	3.12651e-128	9.52959e-127
Up-regulated in Sertoli cells	Cox4i1	0.591145	0.591145	0.997	0.97	0.027	0.027	5.86152e-127	1.77644e-125
Down-regulated in Sertoli cells	Vdac3	-0.731633	0.731633	0.98	0.983	-0.003	0.003	1.30632e-126	3.93666e-125
Up-regulated in Sertoli cells	Itm2a	1.73494	1.73494	0.795	0.383	0.412	0.412	3.76836e-126	1.12924e-124
Up-regulated in Sertoli cells	Wls	0.930827	0.930827	0.856	0.498	0.358	0.358	6.04153e-126	1.80031e-124
Down-regulated in Sertoli cells	Kazald1	-1.30776	1.30776	0.621	0.883	-0.262	0.262	4.18438e-125	1.23997e-123
Down-regulated in Sertoli cells	Unc13b	-0.997272	0.997272	0.264	0.731	-0.467	0.467	5.29736e-125	1.56111e-123
Down-regulated in Sertoli cells	Basp1	-1.13875	1.13875	0.847	0.948	-0.101	0.101	5.47642e-125	1.60501e-123
Up-regulated in Sertoli cells	Serpinh1	0.816707	0.816707	0.966	0.887	0.079	0.079	7.25546e-125	2.11479e-123
Down-regulated in Sertoli cells	Spata21	-0.765085	0.765085	0.019	0.509	-0.49	0.49	6.58636e-124	1.90933e-122
Down-regulated in Sertoli cells	Gatm	-1.00039	1.00039	0.652	0.942	-0.29	0.29	1.91209e-123	5.51302e-122
Up-regulated in Sertoli cells	Plxna4	0.714638	0.714638	0.513	0.051	0.462	0.462	5.1312e-123	1.4715e-121
Down-regulated in Sertoli cells	Ndfip1	-0.870453	0.870453	0.918	0.925	-0.007	0.007	6.91392e-123	1.97213e-121
Up-regulated in Sertoli cells	Emx2	0.750524	0.750524	0.621	0.127	0.494	0.494	1.19471e-122	3.38968e-121
Down-regulated in Sertoli cells	Npr1	-0.866112	0.866112	0.166	0.667	-0.501	0.501	1.30925e-122	3.69499e-121
Down-regulated in Sertoli cells	Sox9	-1.17303	1.17303	0.516	0.85	-0.334	0.334	8.80756e-122	2.47261e-120
Up-regulated in Sertoli cells	Gdpd2	0.602716	0.602716	0.472	0.029	0.443	0.443	8.88515e-122	2.48133e-120
Down-regulated in Sertoli cells	Cltb	-0.97009	0.97009	0.255	0.725	-0.47	0.47	9.33736e-122	2.59403e-120
Down-regulated in Sertoli cells	Sparc	-0.810406	0.810406	0.967	0.964	0.003	0.003	1.1545e-121	3.19074e-120
Up-regulated in Sertoli cells	Eci2	0.920558	0.920558	0.906	0.638	0.268	0.268	1.23024e-121	3.38252e-120
Up-regulated in Sertoli cells	Tpbgl	0.626944	0.626944	0.424	0.003	0.421	0.421	1.32223e-121	3.6168e-120
Down-regulated in Sertoli cells	Tnni3	-1.21816	1.21816	0.418	0.858	-0.44	0.44	1.60157e-121	4.35857e-120
Up-regulated in Sertoli cells	Hlf	0.616231	0.616231	0.429	0.006	0.423	0.423	2.55538e-121	6.91899e-120
Down-regulated in Sertoli cells	Ucp2	-0.936545	0.936545	0.748	0.912	-0.164	0.164	5.74322e-121	1.54719e-119
Down-regulated in Sertoli cells	Rab3b	-0.847543	0.847543	0.057	0.556	-0.499	0.499	1.00338e-120	2.68947e-119
Up-regulated in Sertoli cells	Colec12	0.917354	0.917354	0.535	0.075	0.46	0.46	1.98474e-120	5.29331e-119
Down-regulated in Sertoli cells	Dtna	-0.876847	0.876847	0.132	0.634	-0.502	0.502	1.16574e-119	3.09355e-118
Up-regulated in Sertoli cells	Stard10	0.821697	0.821697	0.677	0.196	0.481	0.481	1.40831e-119	3.71877e-118
Up-regulated in Sertoli cells	Plekho1	0.689003	0.689003	0.539	0.075	0.464	0.464	1.64959e-119	4.33444e-118
Up-regulated in Sertoli cells	Cfl1	0.663983	0.663983	0.99	0.947	0.043	0.043	4.13877e-119	1.08217e-117
Up-regulated in Sertoli cells	Fbln1	0.786553	0.786553	0.593	0.121	0.472	0.472	7.87761e-119	2.04972e-117
Up-regulated in Sertoli cells	Cmbl	0.866855	0.866855	0.668	0.198	0.47	0.47	3.64143e-118	9.42882e-117
Down-regulated in Sertoli cells	Trank1	-0.900692	0.900692	0.171	0.665	-0.494	0.494	3.95365e-118	1.01878e-116
Up-regulated in Sertoli cells	Rhou	1.00746	1.00746	0.837	0.44	0.397	0.397	5.08475e-118	1.30395e-116
Down-regulated in Sertoli cells	Pgam1	-0.784149	0.784149	0.917	0.96	-0.043	0.043	2.0439e-117	5.21635e-116
Down-regulated in Sertoli cells	Kctd14	-1.23802	1.23802	0.826	0.94	-0.114	0.114	1.03168e-116	2.62046e-115
Up-regulated in Sertoli cells	Tgfb2	1.03256	1.03256	0.433	0.015	0.418	0.418	1.44267e-116	3.64701e-115
Up-regulated in Sertoli cells	Wnt11	0.591391	0.591391	0.451	0.024	0.427	0.427	1.913e-116	4.81318e-115
Down-regulated in Sertoli cells	Atp1a1	-0.992079	0.992079	0.759	0.874	-0.115	0.115	2.02616e-116	5.07396e-115
Up-regulated in Sertoli cells	Gfra1	0.703004	0.703004	0.405	0.002	0.403	0.403	3.32154e-116	8.27902e-115
Down-regulated in Sertoli cells	Chp2	-0.962929	0.962929	0.232	0.702	-0.47	0.47	9.79307e-116	2.42959e-114
Down-regulated in Sertoli cells	Adgrl1	-0.982415	0.982415	0.547	0.832	-0.285	0.285	1.06721e-115	2.63541e-114
Up-regulated in Sertoli cells	Rpl7	0.4198	0.4198	0.998	1	-0.002	0.002	1.02068e-114	2.50889e-113
Up-regulated in Sertoli cells	Id2	1.27051	1.27051	0.785	0.381	0.404	0.404	1.59987e-114	3.91453e-113
Up-regulated in Sertoli cells	Ankrd12	1.02806	1.02806	0.741	0.305	0.436	0.436	3.92758e-114	9.56607e-113
Down-regulated in Sertoli cells	Gsta4	-0.975431	0.975431	0.705	0.899	-0.194	0.194	5.71298e-114	1.38514e-112
Up-regulated in Sertoli cells	Plxna2	0.608779	0.608779	0.425	0.014	0.411	0.411	7.94166e-114	1.91678e-112
Up-regulated in Sertoli cells	Igf1	0.8519	0.8519	0.47	0.039	0.431	0.431	1.10426e-113	2.65321e-112
Down-regulated in Sertoli cells	Jsrp1	-0.785617	0.785617	0.061	0.539	-0.478	0.478	1.11752e-113	2.67304e-112
Down-regulated in Sertoli cells	Atp1b2	-0.972136	0.972136	0.389	0.784	-0.395	0.395	1.20893e-113	2.87876e-112
Down-regulated in Sertoli cells	Slc20a1	-0.779363	0.779363	0.088	0.569	-0.481	0.481	2.3109e-113	5.47838e-112
Up-regulated in Sertoli cells	Isyna1	0.855768	0.855768	0.967	0.91	0.057	0.057	1.27869e-112	3.01793e-111
Down-regulated in Sertoli cells	Mmd2	-0.714997	0.714997	0.083	0.565	-0.482	0.482	4.39192e-112	1.032e-110
Down-regulated in Sertoli cells	Bok	-1.04171	1.04171	0.534	0.848	-0.314	0.314	9.52988e-112	2.22949e-110
Up-regulated in Sertoli cells	Tgm2	0.606173	0.606173	0.416	0.014	0.402	0.402	1.00267e-111	2.33547e-110
Up-regulated in Sertoli cells	Rgl1	0.568221	0.568221	0.514	0.067	0.447	0.447	2.44997e-111	5.68179e-110
Up-regulated in Sertoli cells	Bicc1	0.68335	0.68335	0.451	0.032	0.419	0.419	2.73974e-111	6.32631e-110
Up-regulated in Sertoli cells	Aprt	0.852843	0.852843	0.793	0.352	0.441	0.441	6.34111e-111	1.45791e-109
Down-regulated in Sertoli cells	Plcb2	-0.690706	0.690706	0.004	0.445	-0.441	0.441	7.46541e-111	1.70903e-109
Up-regulated in Sertoli cells	Alad	0.864063	0.864063	0.862	0.569	0.293	0.293	8.32419e-111	1.89749e-109
Up-regulated in Sertoli cells	Fth1	0.83552	0.83552	0.999	0.994	0.005	0.005	1.46094e-110	3.31602e-109
Down-regulated in Sertoli cells	Akr1b3	-0.920963	0.920963	0.867	0.945	-0.078	0.078	3.44627e-110	7.78916e-109
Up-regulated in Sertoli cells	Lum	0.95506	0.95506	0.406	0.011	0.395	0.395	1.20136e-109	2.70382e-108
Up-regulated in Sertoli cells	Ier5l	0.741782	0.741782	0.492	0.063	0.429	0.429	1.61676e-109	3.62343e-108
Up-regulated in Sertoli cells	Snta1	0.686235	0.686235	0.559	0.106	0.453	0.453	9.41635e-109	2.10154e-107
Down-regulated in Sertoli cells	Adh5	-0.88659	0.88659	0.895	0.928	-0.033	0.033	1.66343e-108	3.69698e-107
Up-regulated in Sertoli cells	Tspan3	0.759949	0.759949	0.933	0.723	0.21	0.21	2.06761e-108	4.57619e-107
Down-regulated in Sertoli cells	1810037I17Rik	-0.866365	0.866365	0.849	0.933	-0.084	0.084	3.79162e-108	8.35724e-107
Up-regulated in Sertoli cells	Bsg	0.72384	0.72384	0.96	0.914	0.046	0.046	5.96121e-108	1.30852e-106
Down-regulated in Sertoli cells	Sema6c	-0.866722	0.866722	0.255	0.696	-0.441	0.441	6.75164e-108	1.47595e-106
Down-regulated in Sertoli cells	Mxra7	-0.800104	0.800104	0.16	0.623	-0.463	0.463	1.19241e-107	2.59606e-106
Down-regulated in Sertoli cells	Sfn	-0.777528	0.777528	0.007	0.441	-0.434	0.434	1.87515e-107	4.06587e-106
Down-regulated in Sertoli cells	Rnf181	-0.962402	0.962402	0.461	0.81	-0.349	0.349	3.36451e-107	7.26571e-106
Down-regulated in Sertoli cells	Mgst3	-0.9502	0.9502	0.585	0.84	-0.255	0.255	1.50188e-106	3.23026e-105
Up-regulated in Sertoli cells	Acaa2	0.982439	0.982439	0.913	0.702	0.211	0.211	2.21932e-106	4.75415e-105
Down-regulated in Sertoli cells	Slc24a5	-0.903184	0.903184	0.479	0.81	-0.331	0.331	3.52829e-106	7.52797e-105
Down-regulated in Sertoli cells	Rgs11	-0.603282	0.603282	0.03	0.476	-0.446	0.446	5.66994e-106	1.20492e-104
Down-regulated in Sertoli cells	Tnfrsf12a	-1.16486	1.16486	0.147	0.614	-0.467	0.467	6.15358e-106	1.30251e-104
Up-regulated in Sertoli cells	Pbx1	0.90905	0.90905	0.856	0.512	0.344	0.344	7.83857e-106	1.65261e-104
Down-regulated in Sertoli cells	Grem2	-0.538076	0.538076	0.009	0.438	-0.429	0.429	8.9186e-106	1.87291e-104
Down-regulated in Sertoli cells	Col4a1	-0.841306	0.841306	0.148	0.626	-0.478	0.478	1.50208e-105	3.142e-104
Up-regulated in Sertoli cells	Coprs	0.749008	0.749008	0.627	0.183	0.444	0.444	2.96826e-105	6.18465e-104
Up-regulated in Sertoli cells	Grb10	0.803443	0.803443	0.777	0.364	0.413	0.413	3.1086e-105	6.45187e-104
Up-regulated in Sertoli cells	Rps4x	0.422598	0.422598	1	0.999	0.001	0.001	3.92758e-105	8.12005e-104
Down-regulated in Sertoli cells	Haus7	-0.911466	0.911466	0.355	0.741	-0.386	0.386	5.35132e-105	1.10208e-103
Up-regulated in Sertoli cells	Wdr86	0.628208	0.628208	0.433	0.033	0.4	0.4	8.51596e-105	1.74708e-103
Down-regulated in Sertoli cells	2200002J24Rik	-0.615958	0.615958	0.016	0.445	-0.429	0.429	1.34663e-104	2.75208e-103
Up-regulated in Sertoli cells	Meis1	0.802465	0.802465	0.688	0.263	0.425	0.425	1.44211e-104	2.93596e-103
Up-regulated in Sertoli cells	Samd5	0.545579	0.545579	0.393	0.013	0.38	0.38	3.73501e-104	7.57512e-103
Up-regulated in Sertoli cells	Col6a2	0.742685	0.742685	0.48	0.062	0.418	0.418	3.95077e-104	7.98236e-103
Up-regulated in Sertoli cells	Abr	0.667565	0.667565	0.592	0.146	0.446	0.446	4.49776e-104	9.05322e-103
Down-regulated in Sertoli cells	Acsbg1	-0.725867	0.725867	0.156	0.62	-0.464	0.464	1.15426e-103	2.31459e-102
Up-regulated in Sertoli cells	Lxn	0.833019	0.833019	0.738	0.329	0.409	0.409	6.53127e-103	1.30479e-101
Down-regulated in Sertoli cells	1700017B05Rik	-0.826282	0.826282	0.289	0.714	-0.425	0.425	1.2125e-102	2.41324e-101
Up-regulated in Sertoli cells	Lrrc4	0.532751	0.532751	0.386	0.012	0.374	0.374	1.38139e-102	2.73915e-101
Up-regulated in Sertoli cells	Sptssa	0.791528	0.791528	0.922	0.741	0.181	0.181	2.08317e-102	4.11541e-101
Down-regulated in Sertoli cells	Arhgef4	-0.592909	0.592909	0.044	0.484	-0.44	0.44	2.91657e-102	5.74058e-101
Up-regulated in Sertoli cells	Plat	0.754506	0.754506	0.717	0.285	0.432	0.432	3.07536e-102	6.03087e-101
Up-regulated in Sertoli cells	Fras1	0.807312	0.807312	0.541	0.112	0.429	0.429	6.79954e-102	1.32853e-100
Up-regulated in Sertoli cells	Dnaja1	0.619097	0.619097	0.978	0.945	0.033	0.033	1.24017e-101	2.41426e-100
Down-regulated in Sertoli cells	Slc7a5	-0.6862	0.6862	0.07	0.506	-0.436	0.436	2.92849e-101	5.68021e-100
Down-regulated in Sertoli cells	Rpl41	-0.372481	0.372481	1	0.999	0.001	0.001	3.0479e-101	5.89039e-100
Up-regulated in Sertoli cells	Timp2	0.804394	0.804394	0.736	0.303	0.433	0.433	3.202e-101	6.16588e-100
Down-regulated in Sertoli cells	Fabp5	-1.16307	1.16307	0.756	0.914	-0.158	0.158	3.91717e-101	7.51589e-100
Down-regulated in Sertoli cells	Eif4ebp1	-0.858208	0.858208	0.562	0.857	-0.295	0.295	5.67891e-101	1.08571e-99
Down-regulated in Sertoli cells	Tmprss13	-0.532931	0.532931	0.003	0.413	-0.41	0.41	8.78224e-101	1.67302e-99
Up-regulated in Sertoli cells	Nnat	0.977747	0.977747	0.837	0.528	0.309	0.309	1.62978e-100	3.09369e-99
Up-regulated in Sertoli cells	Hebp1	0.650521	0.650521	0.499	0.078	0.421	0.421	1.65787e-100	3.13583e-99
Up-regulated in Sertoli cells	Stk26	0.5886	0.5886	0.445	0.047	0.398	0.398	3.28914e-100	6.19939e-99
Down-regulated in Sertoli cells	Pdgfa	-1.49644	1.49644	0.512	0.796	-0.284	0.284	1.15494e-99	2.16916e-98
Down-regulated in Sertoli cells	Kcnh1	-0.56621	0.56621	0.007	0.415	-0.408	0.408	3.39078e-99	6.34611e-98
Down-regulated in Sertoli cells	Gadd45gip1	-0.933199	0.933199	0.661	0.863	-0.202	0.202	8.84455e-99	1.64954e-97
Up-regulated in Sertoli cells	Sema6a	0.647476	0.647476	0.458	0.062	0.396	0.396	5.87786e-98	1.09242e-96
Up-regulated in Sertoli cells	Igfbp6	0.661128	0.661128	0.375	0.013	0.362	0.362	1.76896e-97	3.27626e-96
Up-regulated in Sertoli cells	Tead2	0.721965	0.721965	0.846	0.496	0.35	0.35	2.94111e-97	5.42834e-96
Down-regulated in Sertoli cells	Srsf9	-0.68811	0.68811	0.919	0.948	-0.029	0.029	3.36631e-97	6.19169e-96
Down-regulated in Sertoli cells	Prss35	-0.89083	0.89083	0.342	0.751	-0.409	0.409	5.86037e-97	1.0742e-95
Down-regulated in Sertoli cells	Tgfbr3l	-0.587506	0.587506	0.025	0.432	-0.407	0.407	1.32122e-96	2.41348e-95
Down-regulated in Sertoli cells	Gpm6b	-0.852484	0.852484	0.318	0.739	-0.421	0.421	1.59389e-96	2.90164e-95
Up-regulated in Sertoli cells	Ablim1	0.724916	0.724916	0.56	0.142	0.418	0.418	1.82607e-96	3.31301e-95
Down-regulated in Sertoli cells	Lrrc58	-1.06963	1.06963	0.565	0.822	-0.257	0.257	7.91405e-96	1.43097e-94
Up-regulated in Sertoli cells	Sulf2	0.517429	0.517429	0.427	0.04	0.387	0.387	1.11059e-95	2.00132e-94
Down-regulated in Sertoli cells	Islr2	-0.611801	0.611801	0.048	0.47	-0.422	0.422	2.3281e-95	4.18117e-94
Down-regulated in Sertoli cells	Grb14	-0.702031	0.702031	0.19	0.629	-0.439	0.439	2.87605e-95	5.14794e-94
Down-regulated in Sertoli cells	Pgp	-0.906583	0.906583	0.691	0.905	-0.214	0.214	3.31825e-95	5.91958e-94
Up-regulated in Sertoli cells	Ppp3ca	0.80503	0.80503	0.794	0.443	0.351	0.351	7.77819e-95	1.38296e-93
Down-regulated in Sertoli cells	Hs6st1	-0.745626	0.745626	0.243	0.669	-0.426	0.426	1.11838e-94	1.98187e-93
Down-regulated in Sertoli cells	Rtn4rl1	-0.606173	0.606173	0.066	0.496	-0.43	0.43	1.22565e-94	2.16477e-93
Up-regulated in Sertoli cells	Bri3	0.665159	0.665159	0.97	0.887	0.083	0.083	1.86828e-94	3.28892e-93
Down-regulated in Sertoli cells	Dusp15	-0.855968	0.855968	0.179	0.621	-0.442	0.442	2.2953e-94	4.02735e-93
Up-regulated in Sertoli cells	Hmga2	1.05788	1.05788	0.769	0.417	0.352	0.352	2.86815e-94	5.01597e-93
Down-regulated in Sertoli cells	Bricd5	-0.698011	0.698011	0.144	0.573	-0.429	0.429	2.99237e-94	5.21611e-93
Down-regulated in Sertoli cells	Bcan	-0.56957	0.56957	0.003	0.388	-0.385	0.385	5.44322e-94	9.45738e-93
Up-regulated in Sertoli cells	Il11ra1	0.638346	0.638346	0.672	0.246	0.426	0.426	1.25089e-93	2.16632e-92
Up-regulated in Sertoli cells	Rcn3	0.789518	0.789518	0.828	0.499	0.329	0.329	1.29627e-93	2.23765e-92
Down-regulated in Sertoli cells	Zc3h7b	-0.863254	0.863254	0.406	0.751	-0.345	0.345	3.35719e-93	5.77653e-92
Up-regulated in Sertoli cells	Myl6	0.629865	0.629865	0.983	0.95	0.033	0.033	3.73957e-93	6.41377e-92
Up-regulated in Sertoli cells	Igfbp2	0.951129	0.951129	0.493	0.095	0.398	0.398	6.14128e-93	1.04992e-91
Down-regulated in Sertoli cells	Atp2a2	-0.9257	0.9257	0.461	0.771	-0.31	0.31	8.16194e-93	1.39092e-91
Down-regulated in Sertoli cells	Lpl	-1.1828	1.1828	0.415	0.735	-0.32	0.32	8.23278e-93	1.39852e-91
Up-regulated in Sertoli cells	Tmem132c	0.448055	0.448055	0.339	0.004	0.335	0.335	8.47708e-93	1.43545e-91
Down-regulated in Sertoli cells	Bex3	-0.797086	0.797086	0.89	0.948	-0.058	0.058	8.57117e-93	1.44679e-91
Down-regulated in Sertoli cells	Tafa5	-0.698856	0.698856	0.133	0.56	-0.427	0.427	2.67097e-92	4.49431e-91
Up-regulated in Sertoli cells	Flna	0.743882	0.743882	0.803	0.484	0.319	0.319	3.14228e-92	5.27072e-91
Up-regulated in Sertoli cells	Atp5g3	0.592902	0.592902	0.973	0.909	0.064	0.064	5.02667e-92	8.4051e-91
Up-regulated in Sertoli cells	Aqp1	0.451554	0.451554	0.342	0.006	0.336	0.336	5.9628e-92	9.93925e-91
Up-regulated in Sertoli cells	Slc9a3r1	0.565154	0.565154	0.502	0.101	0.401	0.401	3.89374e-91	6.47017e-90
Up-regulated in Sertoli cells	Lama5	0.522841	0.522841	0.407	0.04	0.367	0.367	4.10761e-91	6.80435e-90
Down-regulated in Sertoli cells	Hmgn5	-0.92454	0.92454	0.291	0.688	-0.397	0.397	6.74841e-91	1.11443e-89
Down-regulated in Sertoli cells	Fat1	-0.797662	0.797662	0.405	0.758	-0.353	0.353	1.15614e-90	1.90334e-89
Up-regulated in Sertoli cells	Ctxn1	0.663364	0.663364	0.754	0.367	0.387	0.387	2.17938e-90	3.57687e-89
Down-regulated in Sertoli cells	Eps8	-0.831924	0.831924	0.417	0.778	-0.361	0.361	3.17738e-90	5.19881e-89
Up-regulated in Sertoli cells	Tnni1	0.834806	0.834806	0.818	0.496	0.322	0.322	4.5906e-90	7.48816e-89
Up-regulated in Sertoli cells	Nid2	0.466595	0.466595	0.393	0.033	0.36	0.36	8.91916e-90	1.45045e-88
Down-regulated in Sertoli cells	Fabp3	-1.18276	1.18276	0.127	0.551	-0.424	0.424	1.17313e-89	1.90197e-88
Down-regulated in Sertoli cells	Hk2	-0.568698	0.568698	0.048	0.45	-0.402	0.402	1.88131e-89	3.04088e-88
Up-regulated in Sertoli cells	Id3	0.853092	0.853092	0.972	0.942	0.03	0.03	1.90638e-89	3.07209e-88
Up-regulated in Sertoli cells	Ltbp1	0.6184	0.6184	0.465	0.077	0.388	0.388	2.13546e-89	3.43089e-88
Up-regulated in Sertoli cells	Ube2r2	0.665449	0.665449	0.924	0.751	0.173	0.173	2.14406e-89	3.43437e-88
Up-regulated in Sertoli cells	Col15a1	0.604763	0.604763	0.348	0.012	0.336	0.336	2.90873e-89	4.64527e-88
Up-regulated in Sertoli cells	Rgs10	0.825183	0.825183	0.763	0.385	0.378	0.378	3.14046e-89	5.00035e-88
Up-regulated in Sertoli cells	Tpm1	0.918016	0.918016	0.92	0.757	0.163	0.163	3.362e-89	5.33718e-88
Down-regulated in Sertoli cells	Gsta2	-0.668229	0.668229	0.011	0.389	-0.378	0.378	1.26458e-88	2.00157e-87
Up-regulated in Sertoli cells	Btf3	0.43738	0.43738	0.994	0.979	0.015	0.015	1.29894e-88	2.04987e-87
Up-regulated in Sertoli cells	Myrf	0.491642	0.491642	0.366	0.022	0.344	0.344	1.70403e-88	2.68121e-87
Down-regulated in Sertoli cells	Myef2	-0.845336	0.845336	0.438	0.762	-0.324	0.324	1.82545e-88	2.86381e-87
Up-regulated in Sertoli cells	6330403K07Rik	0.693392	0.693392	0.504	0.111	0.393	0.393	3.376e-88	5.28082e-87
Down-regulated in Sertoli cells	mt-Co1	-0.426838	0.426838	0.972	0.963	0.009	0.009	3.90663e-88	6.09297e-87
Up-regulated in Sertoli cells	Ccdc80	0.739191	0.739191	0.508	0.123	0.385	0.385	5.33023e-88	8.28905e-87
Down-regulated in Sertoli cells	Cxxc5	-0.812855	0.812855	0.64	0.854	-0.214	0.214	9.59834e-88	1.4883e-86
Down-regulated in Sertoli cells	Bcat2	-0.79121	0.79121	0.334	0.716	-0.382	0.382	1.07012e-87	1.6545e-86
Down-regulated in Sertoli cells	Aldh3b1	-0.680443	0.680443	0.166	0.579	-0.413	0.413	1.41045e-87	2.17438e-86
Down-regulated in Sertoli cells	Abhd17a	-0.860936	0.860936	0.71	0.866	-0.156	0.156	1.39507e-86	2.14446e-85
Down-regulated in Sertoli cells	Sema5b	-0.53716	0.53716	0.076	0.478	-0.402	0.402	1.63504e-86	2.50612e-85
Up-regulated in Sertoli cells	Hs6st2	0.721282	0.721282	0.64	0.231	0.409	0.409	2.18952e-86	3.3464e-85
Up-regulated in Sertoli cells	Cers4	0.753607	0.753607	0.744	0.381	0.363	0.363	8.29167e-86	1.26365e-84
Up-regulated in Sertoli cells	Gpc3	0.735043	0.735043	0.615	0.214	0.401	0.401	8.85088e-86	1.34503e-84
Up-regulated in Sertoli cells	Cfh	0.589803	0.589803	0.333	0.01	0.323	0.323	1.503e-85	2.27755e-84
Down-regulated in Sertoli cells	Tuba1c	-0.798386	0.798386	0.145	0.55	-0.405	0.405	2.31649e-85	3.50033e-84
Up-regulated in Sertoli cells	Igf2	0.433979	0.433979	0.315	0.004	0.311	0.311	2.37869e-85	3.58416e-84
Up-regulated in Sertoli cells	Anp32a	0.655399	0.655399	0.967	0.897	0.07	0.07	3.99388e-85	6.00094e-84
Down-regulated in Sertoli cells	Myo7a	-0.577474	0.577474	0.106	0.508	-0.402	0.402	5.45692e-85	8.17618e-84
Down-regulated in Sertoli cells	Aldoa	-0.773434	0.773434	0.91	0.935	-0.025	0.025	5.8005e-85	8.66664e-84
Up-regulated in Sertoli cells	Hacd4	0.457475	0.457475	0.361	0.027	0.334	0.334	7.83365e-85	1.16717e-83
Down-regulated in Sertoli cells	Ttc39c	-0.619299	0.619299	0.146	0.553	-0.407	0.407	7.94724e-85	1.1808e-83
Up-regulated in Sertoli cells	Rack1	0.378682	0.378682	1	0.996	0.004	0.004	8.12208e-85	1.20342e-83
Down-regulated in Sertoli cells	Tlnrd1	-0.737547	0.737547	0.272	0.674	-0.402	0.402	1.05273e-84	1.55548e-83
Down-regulated in Sertoli cells	Insc	-0.623243	0.623243	0.015	0.38	-0.365	0.365	1.21191e-84	1.78573e-83
Down-regulated in Sertoli cells	Pank1	-0.757998	0.757998	0.292	0.686	-0.394	0.394	1.32229e-84	1.943e-83
Up-regulated in Sertoli cells	Adamts5	0.638549	0.638549	0.357	0.025	0.332	0.332	2.22001e-84	3.25317e-83
Up-regulated in Sertoli cells	Ano1	0.446734	0.446734	0.335	0.014	0.321	0.321	2.39686e-84	3.50269e-83
Up-regulated in Sertoli cells	Ppp2r2b	0.580965	0.580965	0.359	0.026	0.333	0.333	2.69583e-84	3.92885e-83
Down-regulated in Sertoli cells	Shbg	-0.558364	0.558364	0.096	0.493	-0.397	0.397	3.31198e-84	4.81366e-83
Up-regulated in Sertoli cells	Ier5	0.679219	0.679219	0.61	0.211	0.399	0.399	3.40096e-84	4.92954e-83
Up-regulated in Sertoli cells	Ppargc1a	0.513911	0.513911	0.393	0.043	0.35	0.35	3.69372e-84	5.33938e-83
Up-regulated in Sertoli cells	Adam33	0.495838	0.495838	0.319	0.007	0.312	0.312	4.12117e-84	5.94117e-83
Down-regulated in Sertoli cells	Col9a2	-0.811859	0.811859	0.192	0.592	-0.4	0.4	5.57895e-84	8.02105e-83
Down-regulated in Sertoli cells	Prcd	-0.683298	0.683298	0.141	0.562	-0.421	0.421	6.73224e-84	9.65316e-83
Up-regulated in Sertoli cells	Vcan	0.850742	0.850742	0.634	0.247	0.387	0.387	6.89553e-84	9.8608e-83
Up-regulated in Sertoli cells	Rps9	0.371859	0.371859	1	0.999	0.001	0.001	8.76147e-84	1.24956e-82
Up-regulated in Sertoli cells	Vgll4	0.688156	0.688156	0.732	0.358	0.374	0.374	1.19602e-83	1.70122e-82
Down-regulated in Sertoli cells	Mdfi	-0.712246	0.712246	0.235	0.654	-0.419	0.419	1.43498e-83	2.03568e-82
Down-regulated in Sertoli cells	Slc13a2	-0.451905	0.451905	0.001	0.349	-0.348	0.348	1.83855e-83	2.60128e-82
Down-regulated in Sertoli cells	Cstdc1	-0.887048	0.887048	0.376	0.763	-0.387	0.387	2.05364e-83	2.89791e-82
Up-regulated in Sertoli cells	Srgap1	0.512435	0.512435	0.47	0.093	0.377	0.377	3.17177e-83	4.46391e-82
Up-regulated in Sertoli cells	Zbtb7c	0.544363	0.544363	0.528	0.129	0.399	0.399	4.4161e-83	6.19882e-82
Up-regulated in Sertoli cells	Cdh11	0.613466	0.613466	0.386	0.04	0.346	0.346	5.92349e-83	8.29289e-82
Up-regulated in Sertoli cells	Fbn2	0.811101	0.811101	0.83	0.569	0.261	0.261	7.88867e-83	1.10152e-81
Up-regulated in Sertoli cells	Zim1	0.452455	0.452455	0.341	0.018	0.323	0.323	9.42491e-83	1.3126e-81
Down-regulated in Sertoli cells	Sox8	-0.646344	0.646344	0.098	0.497	-0.399	0.399	1.23445e-82	1.71473e-81
Up-regulated in Sertoli cells	Smox	0.471969	0.471969	0.44	0.075	0.365	0.365	2.53492e-82	3.51202e-81
Up-regulated in Sertoli cells	Cox4i2	0.569501	0.569501	0.364	0.032	0.332	0.332	2.99301e-82	4.13594e-81
Down-regulated in Sertoli cells	Defb36	-0.65652	0.65652	0.004	0.35	-0.346	0.346	7.36913e-82	1.01568e-80
Down-regulated in Sertoli cells	Rps28	-0.461603	0.461603	0.997	0.993	0.004	0.004	9.34449e-82	1.28463e-80
Up-regulated in Sertoli cells	Ccnd1	0.903428	0.903428	0.436	0.077	0.359	0.359	1.0846e-81	1.48722e-80
Up-regulated in Sertoli cells	Gabarap	0.552906	0.552906	0.98	0.937	0.043	0.043	1.16968e-81	1.59976e-80
Down-regulated in Sertoli cells	Zc3hav1	-0.690475	0.690475	0.263	0.649	-0.386	0.386	1.21419e-81	1.6564e-80
Down-regulated in Sertoli cells	Plxnc1	-0.647186	0.647186	0.156	0.557	-0.401	0.401	2.01535e-81	2.74232e-80
Up-regulated in Sertoli cells	Arhgap29	0.679917	0.679917	0.613	0.238	0.375	0.375	7.50742e-81	1.01895e-79
Down-regulated in Sertoli cells	Grhpr	-0.788811	0.788811	0.427	0.75	-0.323	0.323	8.15653e-81	1.10424e-79
Up-regulated in Sertoli cells	Dclk1	0.506588	0.506588	0.307	0.006	0.301	0.301	1.18012e-80	1.59361e-79
Down-regulated in Sertoli cells	Prkar2b	-0.632926	0.632926	0.166	0.572	-0.406	0.406	1.20428e-80	1.62213e-79
Down-regulated in Sertoli cells	Spock2	-0.496616	0.496616	0.061	0.441	-0.38	0.38	1.24449e-80	1.67207e-79
Up-regulated in Sertoli cells	Anxa2	0.664115	0.664115	0.97	0.895	0.075	0.075	1.39868e-80	1.87451e-79
Down-regulated in Sertoli cells	Slc38a5	-0.51123	0.51123	0.045	0.414	-0.369	0.369	3.38389e-80	4.52373e-79
Down-regulated in Sertoli cells	Sbsn	-0.633867	0.633867	0.12	0.513	-0.393	0.393	3.62222e-80	4.83023e-79
Up-regulated in Sertoli cells	Glrx3	0.565043	0.565043	0.953	0.826	0.127	0.127	4.32904e-80	5.75838e-79
Up-regulated in Sertoli cells	Rarres2	0.485988	0.485988	0.4	0.054	0.346	0.346	1.16571e-79	1.54674e-78
Up-regulated in Sertoli cells	Pltp	0.574002	0.574002	0.381	0.046	0.335	0.335	1.1882e-79	1.57268e-78
Down-regulated in Sertoli cells	Acvrl1	-0.427577	0.427577	0.006	0.344	-0.338	0.338	1.49088e-79	1.96412e-78
Up-regulated in Sertoli cells	Clta	0.485241	0.485241	0.978	0.933	0.045	0.045	1.49132e-79	1.96412e-78
Down-regulated in Sertoli cells	Sytl4	-0.519455	0.519455	0.075	0.457	-0.382	0.382	1.80407e-79	2.37017e-78
Up-regulated in Sertoli cells	Cct4	0.644769	0.644769	0.947	0.832	0.115	0.115	1.82637e-79	2.39358e-78
Up-regulated in Sertoli cells	Hopx	0.467576	0.467576	0.291	0.002	0.289	0.289	3.75882e-79	4.91411e-78
Up-regulated in Sertoli cells	Npm1	0.399857	0.399857	0.999	0.989	0.01	0.01	5.14045e-79	6.70396e-78
Down-regulated in Sertoli cells	Nabp1	-0.544131	0.544131	0.044	0.404	-0.36	0.36	6.58706e-79	8.56961e-78
Down-regulated in Sertoli cells	Socs2	-0.792929	0.792929	0.695	0.888	-0.193	0.193	1.2043e-78	1.56295e-77
Down-regulated in Sertoli cells	Nudt19	-0.798598	0.798598	0.372	0.711	-0.339	0.339	1.4224e-78	1.84152e-77
Up-regulated in Sertoli cells	Lrrc42	0.710006	0.710006	0.864	0.634	0.23	0.23	1.64747e-78	2.12775e-77
Down-regulated in Sertoli cells	Prrc2c	-0.71803	0.71803	0.912	0.897	0.015	0.015	1.69453e-78	2.18325e-77
Down-regulated in Sertoli cells	Trim62	-0.538454	0.538454	0.092	0.475	-0.383	0.383	4.7828e-78	6.14733e-77
Down-regulated in Sertoli cells	Tomm20	-0.534455	0.534455	0.958	0.955	0.003	0.003	5.84922e-78	7.49994e-77
Up-regulated in Sertoli cells	Mtss1	0.531053	0.531053	0.443	0.087	0.356	0.356	1.63662e-77	2.09346e-76
Down-regulated in Sertoli cells	Shisa8	-0.808801	0.808801	0.074	0.445	-0.371	0.371	1.81763e-77	2.31943e-76
Up-regulated in Sertoli cells	Fis1	0.60823	0.60823	0.945	0.798	0.147	0.147	2.46859e-77	3.1426e-76
Up-regulated in Sertoli cells	Alcam	0.624144	0.624144	0.435	0.086	0.349	0.349	3.37572e-77	4.28717e-76
Up-regulated in Sertoli cells	Ndufv2	0.576591	0.576591	0.917	0.763	0.154	0.154	5.37529e-77	6.81041e-76
Down-regulated in Sertoli cells	Rpl23a	-0.381036	0.381036	0.998	0.995	0.003	0.003	7.52367e-77	9.50977e-76
Up-regulated in Sertoli cells	Adamts17	0.429461	0.429461	0.301	0.009	0.292	0.292	8.98608e-77	1.13314e-75
Down-regulated in Sertoli cells	Igdcc3	-0.450317	0.450317	0.027	0.374	-0.347	0.347	1.44786e-76	1.82143e-75
Down-regulated in Sertoli cells	Sdc4	-0.810227	0.810227	0.634	0.86	-0.226	0.226	1.57064e-76	1.97125e-75
Down-regulated in Sertoli cells	Akr1b7	-0.511256	0.511256	0.03	0.381	-0.351	0.351	1.91559e-76	2.39854e-75
Down-regulated in Sertoli cells	Cyp26b1	-0.692456	0.692456	0.119	0.5	-0.381	0.381	2.05158e-76	2.56279e-75
Up-regulated in Sertoli cells	Shisal1	0.409736	0.409736	0.277	0	0.277	0.277	3.20985e-76	4.00032e-75
Down-regulated in Sertoli cells	Syt7	-0.410471	0.410471	0.009	0.338	-0.329	0.329	8.42905e-76	1.04803e-74
Up-regulated in Sertoli cells	Myh10	0.81401	0.81401	0.75	0.454	0.296	0.296	1.07335e-75	1.33145e-74
Down-regulated in Sertoli cells	Slc45a4	-0.666569	0.666569	0.29	0.658	-0.368	0.368	1.12678e-75	1.39449e-74
Up-regulated in Sertoli cells	Siva1	0.645989	0.645989	0.929	0.782	0.147	0.147	1.56406e-75	1.93118e-74
Down-regulated in Sertoli cells	Adamts9	-0.70914	0.70914	0.339	0.703	-0.364	0.364	1.61648e-75	1.99129e-74
Up-regulated in Sertoli cells	Perp	0.376787	0.376787	0.318	0.018	0.3	0.3	1.65616e-75	2.03548e-74
Down-regulated in Sertoli cells	Ivns1abp	-0.683992	0.683992	0.358	0.7	-0.342	0.342	1.78812e-75	2.19261e-74
Up-regulated in Sertoli cells	Aff3	0.368517	0.368517	0.33	0.023	0.307	0.307	1.85337e-75	2.2674e-74
Down-regulated in Sertoli cells	Map3k21	-0.537079	0.537079	0.103	0.477	-0.374	0.374	2.46749e-75	3.0118e-74
Up-regulated in Sertoli cells	Fads3	0.422839	0.422839	0.368	0.046	0.322	0.322	4.22839e-75	5.14936e-74
Up-regulated in Sertoli cells	Arid5b	0.692804	0.692804	0.819	0.543	0.276	0.276	5.29766e-75	6.43683e-74
Down-regulated in Sertoli cells	Efna2	-0.580335	0.580335	0.15	0.539	-0.389	0.389	5.77924e-75	7.00601e-74
Up-regulated in Sertoli cells	Fgfr2	0.512255	0.512255	0.355	0.036	0.319	0.319	7.57821e-75	9.16603e-74
Up-regulated in Sertoli cells	Ogt	0.767555	0.767555	0.906	0.728	0.178	0.178	9.6367e-75	1.16295e-73
Down-regulated in Sertoli cells	Tmem147	-0.732493	0.732493	0.79	0.878	-0.088	0.088	1.13041e-74	1.36109e-73
Up-regulated in Sertoli cells	Fbln2	0.914926	0.914926	0.876	0.722	0.154	0.154	1.6677e-74	2.0035e-73
Up-regulated in Sertoli cells	Rtraf	0.486309	0.486309	0.969	0.902	0.067	0.067	1.74428e-74	2.09078e-73
Up-regulated in Sertoli cells	Rpl10	0.419995	0.419995	1	0.989	0.011	0.011	1.95534e-74	2.33852e-73
Down-regulated in Sertoli cells	Tcea3	-0.607692	0.607692	0.09	0.461	-0.371	0.371	2.08933e-74	2.49317e-73
Up-regulated in Sertoli cells	Mmp14	0.628345	0.628345	0.702	0.351	0.351	0.351	2.2027e-74	2.62259e-73
Up-regulated in Sertoli cells	Atp5pb	0.477988	0.477988	0.978	0.936	0.042	0.042	2.37882e-74	2.82598e-73
Up-regulated in Sertoli cells	Gas6	0.808687	0.808687	0.908	0.81	0.098	0.098	2.82359e-74	3.3469e-73
Up-regulated in Sertoli cells	Golim4	0.643128	0.643128	0.659	0.299	0.36	0.36	3.07378e-74	3.63537e-73
Up-regulated in Sertoli cells	Dbn1	0.602372	0.602372	0.724	0.361	0.363	0.363	3.33511e-74	3.93572e-73
Down-regulated in Sertoli cells	Tubb3	-0.692588	0.692588	0.083	0.447	-0.364	0.364	3.37908e-74	3.97881e-73
Up-regulated in Sertoli cells	Rxra	0.505091	0.505091	0.521	0.157	0.364	0.364	4.51515e-74	5.3048e-73
Down-regulated in Sertoli cells	Bst2	-0.813052	0.813052	0.25	0.616	-0.366	0.366	5.09324e-74	5.97084e-73
Up-regulated in Sertoli cells	Ier3	0.842188	0.842188	0.498	0.147	0.351	0.351	5.66815e-74	6.63025e-73
Up-regulated in Sertoli cells	Abca1	0.694279	0.694279	0.568	0.21	0.358	0.358	6.52209e-74	7.61244e-73
Down-regulated in Sertoli cells	Nrd1	-0.800223	0.800223	0.604	0.808	-0.204	0.204	1.04178e-73	1.21329e-72
Down-regulated in Sertoli cells	St3gal5	-0.751698	0.751698	0.56	0.795	-0.235	0.235	1.16959e-73	1.35917e-72
Down-regulated in Sertoli cells	Slco3a1	-0.556571	0.556571	0.118	0.492	-0.374	0.374	1.21829e-73	1.41269e-72
Up-regulated in Sertoli cells	Arpc2	0.536556	0.536556	0.967	0.924	0.043	0.043	1.40301e-73	1.62336e-72
Up-regulated in Sertoli cells	Sfxn1	0.617217	0.617217	0.697	0.354	0.343	0.343	2.58965e-73	2.98986e-72
Down-regulated in Sertoli cells	Ubl3	-0.715681	0.715681	0.522	0.796	-0.274	0.274	3.16867e-73	3.65047e-72
Up-regulated in Sertoli cells	Slc48a1	0.411	0.411	0.413	0.075	0.338	0.338	4.15677e-73	4.77849e-72
Up-regulated in Sertoli cells	Nrep	0.6902	0.6902	0.785	0.477	0.308	0.308	6.37674e-73	7.31473e-72
Up-regulated in Sertoli cells	Aldh1a2	0.761708	0.761708	0.585	0.231	0.354	0.354	8.41782e-73	9.63533e-72
Up-regulated in Sertoli cells	Hprt	0.718987	0.718987	0.739	0.461	0.278	0.278	1.83848e-72	2.09988e-71
Up-regulated in Sertoli cells	Wif1	0.604348	0.604348	0.411	0.081	0.33	0.33	4.70295e-72	5.36016e-71
Up-regulated in Sertoli cells	Syne2	0.853117	0.853117	0.912	0.755	0.157	0.157	4.97014e-72	5.65261e-71
Down-regulated in Sertoli cells	Nr5a1	-0.615126	0.615126	0.175	0.55	-0.375	0.375	6.00374e-72	6.8136e-71
Down-regulated in Sertoli cells	Rasgef1b	-0.593124	0.593124	0.119	0.49	-0.371	0.371	7.38955e-72	8.36854e-71
Down-regulated in Sertoli cells	Efhd1	-0.42825	0.42825	0.019	0.343	-0.324	0.324	1.09435e-71	1.2367e-70
Down-regulated in Sertoli cells	AA467197	-0.467431	0.467431	0.016	0.336	-0.32	0.32	1.36055e-71	1.53429e-70
Down-regulated in Sertoli cells	S1pr1	-0.441423	0.441423	0.028	0.36	-0.332	0.332	1.36749e-71	1.53886e-70
Up-regulated in Sertoli cells	Slc25a3	0.440622	0.440622	0.979	0.952	0.027	0.027	2.3991e-71	2.69407e-70
Up-regulated in Sertoli cells	Shisa4	0.473345	0.473345	0.486	0.127	0.359	0.359	3.02867e-71	3.39389e-70
Down-regulated in Sertoli cells	Tpd52l1	-0.741885	0.741885	0.655	0.844	-0.189	0.189	3.07045e-71	3.4335e-70
Down-regulated in Sertoli cells	Alpl	-0.429322	0.429322	0.019	0.338	-0.319	0.319	3.19722e-71	3.56778e-70
Down-regulated in Sertoli cells	Adrm1	-0.721451	0.721451	0.615	0.823	-0.208	0.208	3.36393e-71	3.74598e-70
Down-regulated in Sertoli cells	Rab31	-0.540645	0.540645	0.162	0.533	-0.371	0.371	3.738e-71	4.15386e-70
Down-regulated in Sertoli cells	Iqgap2	-0.458435	0.458435	0.033	0.363	-0.33	0.33	3.92358e-71	4.35101e-70
Up-regulated in Sertoli cells	Rbm3	0.56112	0.56112	0.972	0.89	0.082	0.082	5.45164e-71	6.033e-70
Up-regulated in Sertoli cells	Mical2	0.687366	0.687366	0.691	0.324	0.367	0.367	6.0022e-71	6.62852e-70
Up-regulated in Sertoli cells	Fhl1	0.554622	0.554622	0.601	0.249	0.352	0.352	8.66512e-71	9.54954e-70
Up-regulated in Sertoli cells	Rcn1	0.707489	0.707489	0.893	0.691	0.202	0.202	8.93282e-71	9.82425e-70
Up-regulated in Sertoli cells	Ahnak	0.595158	0.595158	0.458	0.112	0.346	0.346	9.65768e-71	1.05996e-69
Down-regulated in Sertoli cells	Rif1	-0.775344	0.775344	0.562	0.782	-0.22	0.22	1.06715e-70	1.16883e-69
Up-regulated in Sertoli cells	Mid1ip1	0.914782	0.914782	0.72	0.408	0.312	0.312	1.19671e-70	1.30804e-69
Up-regulated in Sertoli cells	Alb	0.465699	0.465699	0.289	0.013	0.276	0.276	2.15341e-70	2.34894e-69
Down-regulated in Sertoli cells	Mafa	-0.458377	0.458377	0.011	0.32	-0.309	0.309	2.29316e-70	2.49627e-69
Up-regulated in Sertoli cells	Dbi	0.721147	0.721147	0.983	0.961	0.022	0.022	2.47318e-70	2.68675e-69
Up-regulated in Sertoli cells	Gdi2	0.53468	0.53468	0.946	0.845	0.101	0.101	2.56208e-70	2.77767e-69
Up-regulated in Sertoli cells	Plxdc2	0.490651	0.490651	0.493	0.141	0.352	0.352	8.29443e-70	8.97413e-69
Up-regulated in Sertoli cells	Parm1	0.388296	0.388296	0.332	0.034	0.298	0.298	9.10379e-70	9.82988e-69
Down-regulated in Sertoli cells	Hspa1a	-0.410489	0.410489	0.017	0.33	-0.313	0.313	9.71601e-70	1.04697e-68
Down-regulated in Sertoli cells	Ptk2b	-0.672655	0.672655	0.297	0.65	-0.353	0.353	1.54567e-69	1.66222e-68
Down-regulated in Sertoli cells	Ddit4	-0.610043	0.610043	0.187	0.56	-0.373	0.373	1.57933e-69	1.695e-68
Down-regulated in Sertoli cells	Col4a2	-0.567191	0.567191	0.137	0.507	-0.37	0.37	2.3071e-69	2.4711e-68
Down-regulated in Sertoli cells	Gsta3	-0.486786	0.486786	0.061	0.408	-0.347	0.347	2.61618e-69	2.79653e-68
Up-regulated in Sertoli cells	Rras2	0.60846	0.60846	0.728	0.435	0.293	0.293	4.95119e-69	5.28193e-68
Up-regulated in Sertoli cells	4930523C07Rik	0.392387	0.392387	0.377	0.061	0.316	0.316	6.86265e-69	7.30646e-68
Up-regulated in Sertoli cells	Ift20	0.588233	0.588233	0.89	0.679	0.211	0.211	8.93696e-69	9.49597e-68
Down-regulated in Sertoli cells	Fam155a	-0.39853	0.39853	0	0.293	-0.293	0.293	1.17622e-68	1.2473e-67
Down-regulated in Sertoli cells	Pgap2	-0.703819	0.703819	0.44	0.742	-0.302	0.302	1.29051e-68	1.36579e-67
Down-regulated in Sertoli cells	Atp8a2	-0.476609	0.476609	0.079	0.426	-0.347	0.347	1.493e-68	1.57696e-67
Up-regulated in Sertoli cells	Sesn3	0.552934	0.552934	0.571	0.213	0.358	0.358	3.14998e-68	3.32055e-67
Up-regulated in Sertoli cells	Hmgn3	0.451801	0.451801	0.477	0.13	0.347	0.347	3.23218e-68	3.40048e-67
Up-regulated in Sertoli cells	Rbpms	0.782465	0.782465	0.834	0.613	0.221	0.221	3.24281e-68	3.40495e-67
Down-regulated in Sertoli cells	Gmpr	-0.733221	0.733221	0.386	0.713	-0.327	0.327	4.27735e-68	4.4824e-67
Up-regulated in Sertoli cells	Cenpb	0.660694	0.660694	0.754	0.46	0.294	0.294	1.04941e-67	1.09755e-66
Down-regulated in Sertoli cells	Cabp1	-0.506725	0.506725	0.024	0.336	-0.312	0.312	1.18447e-67	1.23639e-66
Up-regulated in Sertoli cells	Klf2	0.666089	0.666089	0.399	0.076	0.323	0.323	2.00783e-67	2.09176e-66
Up-regulated in Sertoli cells	Rtn4	0.585989	0.585989	0.952	0.845	0.107	0.107	2.01497e-67	2.0951e-66
Down-regulated in Sertoli cells	Brpf3	-0.478024	0.478024	0.117	0.467	-0.35	0.35	2.89647e-67	3.00579e-66
Up-regulated in Sertoli cells	Gm8113	0.538293	0.538293	0.409	0.088	0.321	0.321	3.71642e-67	3.8492e-66
Down-regulated in Sertoli cells	Qk	-0.695526	0.695526	0.821	0.873	-0.052	0.052	4.76835e-67	4.92914e-66
Up-regulated in Sertoli cells	Fbxl7	0.493967	0.493967	0.402	0.082	0.32	0.32	5.06096e-67	5.2215e-66
Down-regulated in Sertoli cells	Aldh1b1	-0.479069	0.479069	0.09	0.432	-0.342	0.342	5.66992e-67	5.83849e-66
Up-regulated in Sertoli cells	Rnf213	0.668403	0.668403	0.847	0.634	0.213	0.213	7.7537e-67	7.96884e-66
Down-regulated in Sertoli cells	Mboat2	-0.588447	0.588447	0.254	0.603	-0.349	0.349	1.05974e-66	1.08705e-65
Down-regulated in Sertoli cells	Kif21a	-0.59856	0.59856	0.175	0.527	-0.352	0.352	1.71078e-66	1.75149e-65
Down-regulated in Sertoli cells	N4bp2l1	-0.449986	0.449986	0.037	0.361	-0.324	0.324	1.8747e-66	1.91564e-65
Up-regulated in Sertoli cells	Psma3	0.528542	0.528542	0.958	0.893	0.065	0.065	2.18529e-66	2.22875e-65
Down-regulated in Sertoli cells	Sema7a	-0.514031	0.514031	0.121	0.475	-0.354	0.354	2.3099e-66	2.35133e-65
Down-regulated in Sertoli cells	Hpcal1	-0.690831	0.690831	0.76	0.881	-0.121	0.121	2.36701e-66	2.40488e-65
Up-regulated in Sertoli cells	Ppib	0.469636	0.469636	0.975	0.941	0.034	0.034	3.11208e-66	3.15587e-65
Down-regulated in Sertoli cells	Tyro3	-0.694562	0.694562	0.53	0.776	-0.246	0.246	4.37927e-66	4.43245e-65
Down-regulated in Sertoli cells	Rgs2	-0.54275	0.54275	0.165	0.541	-0.376	0.376	5.50859e-66	5.56493e-65
Down-regulated in Sertoli cells	Pla2g5	-0.427901	0.427901	0.029	0.339	-0.31	0.31	5.87351e-66	5.92236e-65
Up-regulated in Sertoli cells	Tmem178	0.406324	0.406324	0.307	0.029	0.278	0.278	6.62708e-66	6.66959e-65
Up-regulated in Sertoli cells	Ndst1	0.584757	0.584757	0.711	0.403	0.308	0.308	7.95873e-66	7.9947e-65
Up-regulated in Sertoli cells	Ddah2	0.593282	0.593282	0.793	0.473	0.32	0.32	1.1191e-65	1.12204e-64
Down-regulated in Sertoli cells	Rexo1	-0.669766	0.669766	0.404	0.698	-0.294	0.294	3.57023e-65	3.57291e-64
Up-regulated in Sertoli cells	Fcgrt	0.361258	0.361258	0.297	0.024	0.273	0.273	6.9204e-65	6.91262e-64
Up-regulated in Sertoli cells	Rpl24	0.292546	0.292546	1	0.998	0.002	0.002	9.74967e-65	9.72051e-64
Down-regulated in Sertoli cells	Ctsh	-0.688308	0.688308	0.432	0.73	-0.298	0.298	1.88889e-64	1.87973e-63
Up-regulated in Sertoli cells	Tcf4	0.514705	0.514705	0.71	0.381	0.329	0.329	2.69337e-64	2.67531e-63
Up-regulated in Sertoli cells	Mpdz	0.444058	0.444058	0.456	0.121	0.335	0.335	2.86849e-64	2.84396e-63
Up-regulated in Sertoli cells	Glo1	0.668018	0.668018	0.927	0.814	0.113	0.113	4.49022e-64	4.44356e-63
Down-regulated in Sertoli cells	Caskin1	-0.417456	0.417456	0.061	0.383	-0.322	0.322	6.47766e-64	6.39849e-63
Up-regulated in Sertoli cells	Pfdn5	0.414597	0.414597	0.983	0.955	0.028	0.028	1.00138e-63	9.87316e-63
Down-regulated in Sertoli cells	Lsr	-0.698534	0.698534	0.531	0.77	-0.239	0.239	1.0374e-63	1.02093e-62
Up-regulated in Sertoli cells	Dusp5	0.348711	0.348711	0.305	0.032	0.273	0.273	2.60544e-63	2.55938e-62
Up-regulated in Sertoli cells	Psme2	0.50794	0.50794	0.863	0.662	0.201	0.201	3.80715e-63	3.73297e-62
Down-regulated in Sertoli cells	Fam126a	-0.499416	0.499416	0.145	0.492	-0.347	0.347	9.01816e-63	8.82621e-62
Up-regulated in Sertoli cells	Mrrf	0.406884	0.406884	0.462	0.13	0.332	0.332	9.15866e-63	8.94731e-62
Down-regulated in Sertoli cells	Serpina3a	-0.724164	0.724164	0.009	0.29	-0.281	0.281	1.03785e-62	1.01205e-61
Up-regulated in Sertoli cells	Tspan13	0.414718	0.414718	0.361	0.063	0.298	0.298	1.04279e-62	1.01501e-61
Up-regulated in Sertoli cells	Ttc3	0.578657	0.578657	0.947	0.842	0.105	0.105	1.3093e-62	1.27209e-61
Up-regulated in Sertoli cells	Cct8	0.474813	0.474813	0.94	0.865	0.075	0.075	1.99649e-62	1.93623e-61
Up-regulated in Sertoli cells	Tcf7l1	0.3648	0.3648	0.377	0.072	0.305	0.305	2.69641e-62	2.61028e-61
Down-regulated in Sertoli cells	Col9a3	-0.802927	0.802927	0.705	0.891	-0.186	0.186	2.84465e-62	2.74879e-61
Down-regulated in Sertoli cells	Slc22a17	-0.530234	0.530234	0.213	0.563	-0.35	0.35	3.05814e-62	2.94975e-61
Up-regulated in Sertoli cells	Psma7	0.459251	0.459251	0.962	0.925	0.037	0.037	4.3208e-62	4.16013e-61
Up-regulated in Sertoli cells	Rps3a1	0.303239	0.303239	1	1	0	0	5.09519e-62	4.89689e-61
Up-regulated in Sertoli cells	Nhs	0.369333	0.369333	0.323	0.04	0.283	0.283	7.4637e-62	7.16032e-61
Down-regulated in Sertoli cells	H3f3b	-0.385419	0.385419	0.997	0.995	0.002	0.002	1.04483e-61	1.00057e-60
Up-regulated in Sertoli cells	Cdk4	0.452551	0.452551	0.974	0.933	0.041	0.041	1.35817e-61	1.2983e-60
Up-regulated in Sertoli cells	Naca	0.312707	0.312707	0.999	0.996	0.003	0.003	1.47854e-61	1.41083e-60
Up-regulated in Sertoli cells	Cct5	0.453341	0.453341	0.96	0.903	0.057	0.057	1.7651e-61	1.68126e-60
Down-regulated in Sertoli cells	Dynlt1f	-0.658673	0.658673	0.588	0.82	-0.232	0.232	2.42012e-61	2.30105e-60
Up-regulated in Sertoli cells	Ptov1	0.449856	0.449856	0.973	0.929	0.044	0.044	2.5492e-61	2.41947e-60
Down-regulated in Sertoli cells	Tent5c	-0.639731	0.639731	0.351	0.662	-0.311	0.311	1.02806e-60	9.74005e-60
Up-regulated in Sertoli cells	Ccdc136	0.366339	0.366339	0.304	0.035	0.269	0.269	1.05487e-60	9.97636e-60
Up-regulated in Sertoli cells	Maf	0.808091	0.808091	0.547	0.233	0.314	0.314	1.12385e-60	1.06099e-59
Down-regulated in Sertoli cells	Rcan1	-0.581105	0.581105	0.2	0.538	-0.338	0.338	2.00591e-60	1.89038e-59
Down-regulated in Sertoli cells	Tmem114	-0.563284	0.563284	0.255	0.621	-0.366	0.366	2.1803e-60	2.05109e-59
Up-regulated in Sertoli cells	Chpt1	0.520636	0.520636	0.645	0.331	0.314	0.314	2.25194e-60	2.11476e-59
Down-regulated in Sertoli cells	Med10	-0.644379	0.644379	0.717	0.865	-0.148	0.148	2.3949e-60	2.24506e-59
Down-regulated in Sertoli cells	Kif5b	-0.614803	0.614803	0.844	0.888	-0.044	0.044	3.7997e-60	3.55572e-59
Up-regulated in Sertoli cells	Npc2	0.534228	0.534228	0.945	0.873	0.072	0.072	3.91758e-60	3.65961e-59
Down-regulated in Sertoli cells	Osbpl11	-0.54659	0.54659	0.25	0.585	-0.335	0.335	4.94843e-60	4.6145e-59
Up-regulated in Sertoli cells	Ptma	0.349025	0.349025	1	0.999	0.001	0.001	7.78506e-60	7.24704e-59
Up-regulated in Sertoli cells	Svbp	0.530542	0.530542	0.879	0.682	0.197	0.197	9.45481e-60	8.78606e-59
Up-regulated in Sertoli cells	Hsd17b10	0.489987	0.489987	0.93	0.822	0.108	0.108	1.06757e-59	9.90334e-59
Down-regulated in Sertoli cells	Cd320	-0.66102	0.66102	0.648	0.83	-0.182	0.182	1.20672e-59	1.11747e-58
Up-regulated in Sertoli cells	Gdpd1	0.412035	0.412035	0.418	0.109	0.309	0.309	1.41357e-59	1.30676e-58
Up-regulated in Sertoli cells	Nkd1	0.371642	0.371642	0.285	0.027	0.258	0.258	1.93095e-59	1.78195e-58
Up-regulated in Sertoli cells	Sp5	0.414911	0.414911	0.348	0.058	0.29	0.29	2.0191e-59	1.86009e-58
Up-regulated in Sertoli cells	Ctnnbip1	0.593074	0.593074	0.748	0.504	0.244	0.244	2.13639e-59	1.96474e-58
Down-regulated in Sertoli cells	Gne	-0.40372	0.40372	0.075	0.384	-0.309	0.309	2.31016e-59	2.12089e-58
Up-regulated in Sertoli cells	Acot7	0.35236	0.35236	0.339	0.056	0.283	0.283	3.20641e-59	2.93866e-58
Down-regulated in Sertoli cells	Grasp	-0.401867	0.401867	0.027	0.311	-0.284	0.284	3.92346e-59	3.58966e-58
Up-regulated in Sertoli cells	Etfb	0.539061	0.539061	0.885	0.7	0.185	0.185	4.84209e-59	4.42255e-58
Up-regulated in Sertoli cells	C1qtnf12	0.839173	0.839173	0.776	0.557	0.219	0.219	7.95955e-59	7.25748e-58
Down-regulated in Sertoli cells	Galnt7	-0.520714	0.520714	0.233	0.565	-0.332	0.332	1.18426e-58	1.07796e-57
Down-regulated in Sertoli cells	Ywhah	-0.624442	0.624442	0.755	0.892	-0.137	0.137	1.28408e-58	1.16683e-57
Down-regulated in Sertoli cells	Fxyd6	-0.615413	0.615413	0.772	0.891	-0.119	0.119	1.50384e-58	1.3642e-57
Up-regulated in Sertoli cells	Tmem176a	0.545282	0.545282	0.82	0.568	0.252	0.252	2.35529e-58	2.13295e-57
Up-regulated in Sertoli cells	Fstl1	0.555004	0.555004	0.783	0.478	0.305	0.305	2.39603e-58	2.16617e-57
Down-regulated in Sertoli cells	Mmp11	-0.635215	0.635215	0.432	0.707	-0.275	0.275	3.87284e-58	3.49538e-57
Down-regulated in Sertoli cells	Mif	-0.580549	0.580549	0.946	0.962	-0.016	0.016	4.49285e-58	4.04812e-57
Down-regulated in Sertoli cells	Rps26	-0.406215	0.406215	0.999	1	-0.001	0.001	5.44722e-58	4.89974e-57
Up-regulated in Sertoli cells	Smo	0.532948	0.532948	0.736	0.452	0.284	0.284	5.9724e-58	5.36309e-57
Up-regulated in Sertoli cells	Laptm4a	0.456565	0.456565	0.944	0.872	0.072	0.072	8.75104e-58	7.84505e-57
Down-regulated in Sertoli cells	Zfpm1	-0.517958	0.517958	0.18	0.511	-0.331	0.331	1.35573e-57	1.21333e-56
Down-regulated in Sertoli cells	Padi2	-0.400022	0.400022	0.028	0.302	-0.274	0.274	1.35858e-57	1.21385e-56
Up-regulated in Sertoli cells	Add3	0.583272	0.583272	0.613	0.307	0.306	0.306	1.38522e-57	1.23558e-56
Up-regulated in Sertoli cells	Arl4d	0.369214	0.369214	0.335	0.058	0.277	0.277	1.40996e-57	1.25555e-56
Up-regulated in Sertoli cells	Arpc5	0.509001	0.509001	0.819	0.634	0.185	0.185	1.56585e-57	1.39204e-56
Down-regulated in Sertoli cells	Birc2	-0.676338	0.676338	0.445	0.701	-0.256	0.256	2.134e-57	1.89397e-56
Up-regulated in Sertoli cells	Pts	0.477326	0.477326	0.682	0.371	0.311	0.311	2.3373e-57	2.07095e-56
Up-regulated in Sertoli cells	Tmem37	0.482855	0.482855	0.439	0.134	0.305	0.305	2.53786e-57	2.24493e-56
Up-regulated in Sertoli cells	Angptl4	0.50819	0.50819	0.494	0.179	0.315	0.315	6.81877e-57	6.02174e-56
Up-regulated in Sertoli cells	Arhgap28	0.324631	0.324631	0.304	0.041	0.263	0.263	8.21673e-57	7.24431e-56
Down-regulated in Sertoli cells	Msi1	-0.465714	0.465714	0.164	0.497	-0.333	0.333	8.28319e-57	7.29085e-56
Up-regulated in Sertoli cells	Tmem165	0.549847	0.549847	0.796	0.562	0.234	0.234	1.3079e-56	1.14931e-55
Up-regulated in Sertoli cells	Rcn2	0.534804	0.534804	0.845	0.633	0.212	0.212	1.41041e-56	1.23736e-55
Up-regulated in Sertoli cells	Tes	0.529529	0.529529	0.559	0.254	0.305	0.305	2.20933e-56	1.93507e-55
Up-regulated in Sertoli cells	Selenbp1	0.498564	0.498564	0.51	0.2	0.31	0.31	2.92988e-56	2.56197e-55
Up-regulated in Sertoli cells	Smad6	0.546408	0.546408	0.556	0.236	0.32	0.32	3.3189e-56	2.89739e-55
Down-regulated in Sertoli cells	Aunip	-0.491393	0.491393	0.088	0.386	-0.298	0.298	3.60874e-56	3.14527e-55
Up-regulated in Sertoli cells	Cdc25b	0.367357	0.367357	0.317	0.052	0.265	0.265	3.89607e-56	3.39015e-55
Down-regulated in Sertoli cells	Gdnf	-0.387855	0.387855	0.062	0.359	-0.297	0.297	4.01954e-56	3.49189e-55
Down-regulated in Sertoli cells	Rpl27a	-0.274452	0.274452	1	1	0	0	4.70227e-56	4.07836e-55
Up-regulated in Sertoli cells	Nedd4	0.436519	0.436519	0.989	0.943	0.046	0.046	4.71223e-56	4.08036e-55
Down-regulated in Sertoli cells	Asns	-0.585915	0.585915	0.259	0.58	-0.321	0.321	5.46224e-56	4.72213e-55
Up-regulated in Sertoli cells	Fkbp9	0.581993	0.581993	0.826	0.622	0.204	0.204	6.98137e-56	6.02566e-55
Up-regulated in Sertoli cells	Atp5d	0.459385	0.459385	0.962	0.895	0.067	0.067	9.34922e-56	8.05634e-55
Up-regulated in Sertoli cells	Trf	0.568015	0.568015	0.373	0.092	0.281	0.281	1.05902e-55	9.11102e-55
Up-regulated in Sertoli cells	Cyb5r3	0.56056	0.56056	0.739	0.505	0.234	0.234	1.15363e-55	9.90897e-55
Down-regulated in Sertoli cells	Polr2l	-0.526762	0.526762	0.265	0.58	-0.315	0.315	1.16739e-55	1.0011e-54
Up-regulated in Sertoli cells	Socs5	0.433845	0.433845	0.379	0.091	0.288	0.288	1.39851e-55	1.19737e-54
Up-regulated in Sertoli cells	Atp5a1	0.4403	0.4403	0.972	0.901	0.071	0.071	1.40378e-55	1.19996e-54
Down-regulated in Sertoli cells	Slc6a8	-0.471037	0.471037	0.13	0.443	-0.313	0.313	1.57493e-55	1.34411e-54
Up-regulated in Sertoli cells	Abracl	0.508717	0.508717	0.886	0.708	0.178	0.178	1.89856e-55	1.61772e-54
Up-regulated in Sertoli cells	Arpc3	0.441951	0.441951	0.909	0.768	0.141	0.141	2.25845e-55	1.9213e-54
Down-regulated in Sertoli cells	Scap	-0.522812	0.522812	0.285	0.602	-0.317	0.317	2.3905e-55	2.0304e-54
Up-regulated in Sertoli cells	Lamp2	0.535039	0.535039	0.853	0.658	0.195	0.195	2.46608e-55	2.09126e-54
Up-regulated in Sertoli cells	Myo1b	0.393624	0.393624	0.483	0.166	0.317	0.317	2.57251e-55	2.17806e-54
Up-regulated in Sertoli cells	Il6st	0.476366	0.476366	0.434	0.132	0.302	0.302	3.07805e-55	2.60195e-54
Up-regulated in Sertoli cells	Cd81	0.447563	0.447563	0.966	0.913	0.053	0.053	4.15242e-55	3.50459e-54
Up-regulated in Sertoli cells	Psat1	0.542869	0.542869	0.659	0.371	0.288	0.288	4.62184e-55	3.89461e-54
Down-regulated in Sertoli cells	E2f6	-0.560931	0.560931	0.21	0.534	-0.324	0.324	5.08004e-55	4.27396e-54
Down-regulated in Sertoli cells	Wsb2	-0.618229	0.618229	0.573	0.79	-0.217	0.217	5.71925e-55	4.80417e-54
Up-regulated in Sertoli cells	Rpl6	0.27625	0.27625	1	0.998	0.002	0.002	1.10951e-54	9.30521e-54
Down-regulated in Sertoli cells	Fam234a	-0.529173	0.529173	0.256	0.574	-0.318	0.318	1.31825e-54	1.10385e-53
Up-regulated in Sertoli cells	Dock4	0.405941	0.405941	0.282	0.036	0.246	0.246	1.60831e-54	1.34463e-53
Down-regulated in Sertoli cells	1700030K09Rik	-0.42156	0.42156	0.088	0.391	-0.303	0.303	1.66484e-54	1.38971e-53
Up-regulated in Sertoli cells	Csrp2	0.510571	0.510571	0.429	0.134	0.295	0.295	1.88596e-54	1.57183e-53
Down-regulated in Sertoli cells	Vsig10	-0.461777	0.461777	0.134	0.443	-0.309	0.309	2.059e-54	1.71337e-53
Up-regulated in Sertoli cells	Akt1	0.48596	0.48596	0.73	0.452	0.278	0.278	2.37983e-54	1.97726e-53
Up-regulated in Sertoli cells	Glul	0.389106	0.389106	0.44	0.138	0.302	0.302	3.45622e-54	2.86711e-53
Down-regulated in Sertoli cells	Ppt1	-0.617816	0.617816	0.73	0.849	-0.119	0.119	3.89004e-54	3.22197e-53
Up-regulated in Sertoli cells	Itga3	0.374781	0.374781	0.357	0.079	0.278	0.278	4.75795e-54	3.93289e-53
Up-regulated in Sertoli cells	Daam2	0.611805	0.611805	0.809	0.594	0.215	0.215	4.76312e-54	3.93289e-53
Up-regulated in Sertoli cells	Wdr6	0.462155	0.462155	0.585	0.292	0.293	0.293	5.09637e-54	4.20155e-53
Up-regulated in Sertoli cells	Aldoc	0.394982	0.394982	0.315	0.054	0.261	0.261	5.76715e-54	4.74722e-53
Down-regulated in Sertoli cells	Vcpkmt	-0.448053	0.448053	0.126	0.435	-0.309	0.309	7.91556e-54	6.50564e-53
Down-regulated in Sertoli cells	Cox6a1	-0.528749	0.528749	0.893	0.913	-0.02	0.02	1.04235e-53	8.55371e-53
Down-regulated in Sertoli cells	Oat	-0.625056	0.625056	0.506	0.75	-0.244	0.244	1.18629e-53	9.71996e-53
Down-regulated in Sertoli cells	Nrbp2	-0.43319	0.43319	0.128	0.435	-0.307	0.307	2.40441e-53	1.96705e-52
Down-regulated in Sertoli cells	Espn	-0.651178	0.651178	0.48	0.763	-0.283	0.283	2.42725e-53	1.98269e-52
Up-regulated in Sertoli cells	Eno3	0.367395	0.367395	0.336	0.067	0.269	0.269	5.66572e-53	4.62094e-52
Up-regulated in Sertoli cells	Satb1	0.363726	0.363726	0.3	0.046	0.254	0.254	7.0437e-53	5.73605e-52
Down-regulated in Sertoli cells	Mta3	-0.563031	0.563031	0.398	0.682	-0.284	0.284	7.66347e-53	6.23125e-52
Up-regulated in Sertoli cells	Wnt5a	0.400469	0.400469	0.352	0.076	0.276	0.276	8.28694e-53	6.72793e-52
Down-regulated in Sertoli cells	Nipal1	-0.383631	0.383631	0.033	0.293	-0.26	0.26	9.22062e-53	7.47458e-52
Down-regulated in Sertoli cells	Psap	-0.571384	0.571384	0.853	0.87	-0.017	0.017	1.07225e-52	8.6789e-52
Down-regulated in Sertoli cells	Cdc42se2	-0.589088	0.589088	0.4	0.668	-0.268	0.268	1.33976e-52	1.08277e-51
Up-regulated in Sertoli cells	Rpl5	0.268719	0.268719	0.999	0.998	0.001	0.001	1.35252e-52	1.09143e-51
Up-regulated in Sertoli cells	Mest	0.818697	0.818697	0.488	0.195	0.293	0.293	1.47163e-52	1.18575e-51
Down-regulated in Sertoli cells	Plppr4	-0.405066	0.405066	0.111	0.419	-0.308	0.308	1.8161e-52	1.4611e-51
Up-regulated in Sertoli cells	Ndn	0.536913	0.536913	0.834	0.615	0.219	0.219	1.88212e-52	1.51193e-51
Down-regulated in Sertoli cells	Nt5c3b	-0.613334	0.613334	0.433	0.695	-0.262	0.262	1.93513e-52	1.55218e-51
Down-regulated in Sertoli cells	Dtx1	-0.437696	0.437696	0.153	0.463	-0.31	0.31	2.35066e-52	1.88264e-51
Down-regulated in Sertoli cells	Rnf19b	-0.473338	0.473338	0.144	0.449	-0.305	0.305	3.5025e-52	2.80095e-51
Down-regulated in Sertoli cells	Amhr2	-0.623252	0.623252	0.718	0.849	-0.131	0.131	4.21918e-52	3.36902e-51
Down-regulated in Sertoli cells	Rpl35a	-0.287252	0.287252	0.999	1	-0.001	0.001	5.01034e-52	3.99479e-51
Up-regulated in Sertoli cells	Pkdcc	0.419203	0.419203	0.405	0.114	0.291	0.291	5.26837e-52	4.19425e-51
Down-regulated in Sertoli cells	Mphosph6	-0.595961	0.595961	0.425	0.687	-0.262	0.262	5.57997e-52	4.4357e-51
Down-regulated in Sertoli cells	Hif1a	-0.599294	0.599294	0.674	0.815	-0.141	0.141	6.53084e-52	5.18385e-51
Up-regulated in Sertoli cells	Fzd2	0.39904	0.39904	0.407	0.116	0.291	0.291	1.0195e-51	8.08025e-51
Up-regulated in Sertoli cells	Gyg	0.390759	0.390759	0.499	0.199	0.3	0.3	1.11976e-51	8.86172e-51
Up-regulated in Sertoli cells	Col4a5	0.36784	0.36784	0.363	0.089	0.274	0.274	1.60179e-51	1.26577e-50
Up-regulated in Sertoli cells	Swi5	0.460738	0.460738	0.963	0.91	0.053	0.053	1.75662e-51	1.38607e-50
Down-regulated in Sertoli cells	Sh3gl2	-0.375749	0.375749	0.057	0.333	-0.276	0.276	1.78351e-51	1.40521e-50
Up-regulated in Sertoli cells	Guk1	0.431837	0.431837	0.758	0.496	0.262	0.262	2.48483e-51	1.95488e-50
Up-regulated in Sertoli cells	Smad5	0.473939	0.473939	0.535	0.241	0.294	0.294	4.3264e-51	3.39868e-50
Up-regulated in Sertoli cells	Fermt2	0.537014	0.537014	0.764	0.523	0.241	0.241	4.44165e-51	3.48409e-50
Up-regulated in Sertoli cells	Palm	0.397195	0.397195	0.394	0.11	0.284	0.284	4.55828e-51	3.57032e-50
Up-regulated in Sertoli cells	Ubb	0.281595	0.281595	0.999	0.995	0.004	0.004	4.76445e-51	3.72633e-50
Up-regulated in Sertoli cells	Mxd4	0.543356	0.543356	0.754	0.477	0.277	0.277	6.09685e-51	4.76143e-50
Up-regulated in Sertoli cells	Dhrs4	0.465835	0.465835	0.66	0.371	0.289	0.289	6.56658e-51	5.12078e-50
Down-regulated in Sertoli cells	Ifngr2	-0.586113	0.586113	0.549	0.776	-0.227	0.227	7.5538e-51	5.88204e-50
Up-regulated in Sertoli cells	Acp1	0.460659	0.460659	0.877	0.692	0.185	0.185	1.04613e-50	8.13417e-50
Up-regulated in Sertoli cells	Eif3e	0.43943	0.43943	0.971	0.908	0.063	0.063	1.76553e-50	1.37079e-49
Up-regulated in Sertoli cells	Meis2	0.377864	0.377864	0.315	0.061	0.254	0.254	1.9209e-50	1.48925e-49
Down-regulated in Sertoli cells	Tiam1	-0.439418	0.439418	0.2	0.51	-0.31	0.31	2.20051e-50	1.70356e-49
Up-regulated in Sertoli cells	Lasp1	0.418862	0.418862	0.646	0.34	0.306	0.306	3.26309e-50	2.52251e-49
Up-regulated in Sertoli cells	Efnb2	0.372502	0.372502	0.389	0.11	0.279	0.279	4.44858e-50	3.43397e-49
Down-regulated in Sertoli cells	Cmc2	-0.546169	0.546169	0.283	0.581	-0.298	0.298	5.71216e-50	4.40299e-49
Down-regulated in Sertoli cells	Ak2	-0.595054	0.595054	0.769	0.851	-0.082	0.082	6.26626e-50	4.82312e-49
Up-regulated in Sertoli cells	Ppp2r5a	0.4758	0.4758	0.53	0.236	0.294	0.294	6.75868e-50	5.19464e-49
Up-regulated in Sertoli cells	Bnip3l	0.436077	0.436077	0.947	0.872	0.075	0.075	7.03881e-50	5.40216e-49
Down-regulated in Sertoli cells	St5	-0.430067	0.430067	0.223	0.534	-0.311	0.311	7.94524e-50	6.08907e-49
Up-regulated in Sertoli cells	Acot2	0.383895	0.383895	0.4	0.121	0.279	0.279	1.02469e-49	7.84176e-49
Down-regulated in Sertoli cells	Fyn	-0.612805	0.612805	0.627	0.805	-0.178	0.178	1.04382e-49	7.9767e-49
Up-regulated in Sertoli cells	Klf3	0.353472	0.353472	0.448	0.148	0.3	0.3	1.07583e-49	8.20954e-49
Down-regulated in Sertoli cells	Efs	-0.372897	0.372897	0.066	0.337	-0.271	0.271	1.76065e-49	1.34162e-48
Down-regulated in Sertoli cells	Derl3	-0.375976	0.375976	0.062	0.329	-0.267	0.267	2.32091e-49	1.76601e-48
Up-regulated in Sertoli cells	Tsc22d3	0.3254	0.3254	0.312	0.06	0.252	0.252	2.72779e-49	2.07265e-48
Down-regulated in Sertoli cells	Nop10	-0.570664	0.570664	0.759	0.882	-0.123	0.123	2.98462e-49	2.26457e-48
Down-regulated in Sertoli cells	Tnik	-0.426525	0.426525	0.121	0.409	-0.288	0.288	3.18948e-49	2.41658e-48
Down-regulated in Sertoli cells	Selenoh	-0.589739	0.589739	0.866	0.937	-0.071	0.071	3.34385e-49	2.52995e-48
Down-regulated in Sertoli cells	Zfp251	-0.438237	0.438237	0.196	0.507	-0.311	0.311	3.98538e-49	3.01105e-48
Down-regulated in Sertoli cells	Obsl1	-0.504578	0.504578	0.426	0.694	-0.268	0.268	4.68307e-49	3.53317e-48
Up-regulated in Sertoli cells	Eif3h	0.400583	0.400583	0.976	0.929	0.047	0.047	5.8703e-49	4.42263e-48
Up-regulated in Sertoli cells	Tpgs2	0.400945	0.400945	0.436	0.156	0.28	0.28	8.94342e-49	6.72838e-48
Up-regulated in Sertoli cells	Wipi1	0.406024	0.406024	0.521	0.222	0.299	0.299	1.00097e-48	7.51996e-48
Up-regulated in Sertoli cells	Emb	0.419226	0.419226	0.324	0.072	0.252	0.252	1.13443e-48	8.51061e-48
Up-regulated in Sertoli cells	Pdgfc	0.428578	0.428578	0.382	0.114	0.268	0.268	1.14099e-48	8.54784e-48
Down-regulated in Sertoli cells	Gart	-0.538728	0.538728	0.398	0.672	-0.274	0.274	1.91114e-48	1.42974e-47
Down-regulated in Sertoli cells	Rasl12	-0.344041	0.344041	0.058	0.324	-0.266	0.266	2.15029e-48	1.60639e-47
Down-regulated in Sertoli cells	Slf2	-0.487891	0.487891	0.298	0.592	-0.294	0.294	2.29228e-48	1.71007e-47
Up-regulated in Sertoli cells	Plscr3	0.450325	0.450325	0.688	0.416	0.272	0.272	2.41616e-48	1.79997e-47
Down-regulated in Sertoli cells	Rmdn2	-0.481851	0.481851	0.261	0.557	-0.296	0.296	3.46242e-48	2.57581e-47
Down-regulated in Sertoli cells	Fkbp1a	-0.484406	0.484406	0.933	0.949	-0.016	0.016	3.63271e-48	2.69873e-47
Up-regulated in Sertoli cells	Arf5	0.37348	0.37348	0.974	0.926	0.048	0.048	4.86157e-48	3.60662e-47
Up-regulated in Sertoli cells	Ppia	0.300919	0.300919	1	0.996	0.004	0.004	5.38377e-48	3.98848e-47
Up-regulated in Sertoli cells	Hspa8	0.376426	0.376426	0.999	0.984	0.015	0.015	8.79477e-48	6.50642e-47
Up-regulated in Sertoli cells	Dctn6	0.478661	0.478661	0.631	0.348	0.283	0.283	1.0049e-47	7.42403e-47
Up-regulated in Sertoli cells	Selenop	0.420583	0.420583	0.371	0.104	0.267	0.267	1.26681e-47	9.34602e-47
Up-regulated in Sertoli cells	Trp53inp1	0.372849	0.372849	0.371	0.103	0.268	0.268	1.83079e-47	1.34882e-46
Up-regulated in Sertoli cells	Parva	0.333852	0.333852	0.429	0.148	0.281	0.281	2.04161e-47	1.50206e-46
Down-regulated in Sertoli cells	Wee1	-0.526522	0.526522	0.214	0.507	-0.293	0.293	2.72904e-47	2.0023e-46
Up-regulated in Sertoli cells	Atp5h	0.324192	0.324192	0.973	0.955	0.018	0.018	3.02343e-47	2.21524e-46
Down-regulated in Sertoli cells	Rangap1	-0.61693	0.61693	0.314	0.588	-0.274	0.274	3.59424e-47	2.62986e-46
Up-regulated in Sertoli cells	Ugdh	0.380501	0.380501	0.432	0.156	0.276	0.276	3.80583e-47	2.78086e-46
Down-regulated in Sertoli cells	Bcar1	-0.460871	0.460871	0.291	0.58	-0.289	0.289	3.81201e-47	2.78157e-46
Down-regulated in Sertoli cells	Ppm1a	-0.574619	0.574619	0.687	0.829	-0.142	0.142	3.82553e-47	2.78762e-46
Up-regulated in Sertoli cells	Fam171a2	0.35559	0.35559	0.397	0.121	0.276	0.276	5.53806e-47	4.03002e-46
Up-regulated in Sertoli cells	Laptm4b	0.549439	0.549439	0.679	0.451	0.228	0.228	6.17394e-47	4.48662e-46
Down-regulated in Sertoli cells	Sidt2	-0.54585	0.54585	0.384	0.648	-0.264	0.264	6.71429e-47	4.87266e-46
Down-regulated in Sertoli cells	Cdh23	-0.374569	0.374569	0.121	0.408	-0.287	0.287	6.8213e-47	4.94359e-46
Down-regulated in Sertoli cells	Anp32b	-0.471084	0.471084	0.971	0.962	0.009	0.009	8.61472e-47	6.23486e-46
Down-regulated in Sertoli cells	Pmepa1	-0.502346	0.502346	0.272	0.572	-0.3	0.3	9.137e-47	6.6039e-46
Down-regulated in Sertoli cells	Rfwd3	-0.504986	0.504986	0.298	0.584	-0.286	0.286	1.0256e-46	7.40264e-46
Down-regulated in Sertoli cells	Ndufb4	-0.529926	0.529926	0.894	0.914	-0.02	0.02	1.09971e-46	7.92681e-46
Up-regulated in Sertoli cells	Gata6	0.532426	0.532426	0.822	0.61	0.212	0.212	1.13618e-46	8.17865e-46
Up-regulated in Sertoli cells	Plekha5	0.344443	0.344443	0.367	0.103	0.264	0.264	1.65574e-46	1.19026e-45
Up-regulated in Sertoli cells	Hnrnpa0	0.362155	0.362155	0.976	0.948	0.028	0.028	1.9503e-46	1.40012e-45
Up-regulated in Sertoli cells	Fgf9	0.471774	0.471774	0.404	0.136	0.268	0.268	2.22737e-46	1.59688e-45
Down-regulated in Sertoli cells	Nenf	-0.459993	0.459993	0.929	0.921	0.008	0.008	3.1969e-46	2.28889e-45
Down-regulated in Sertoli cells	Kdelr2	-0.557271	0.557271	0.678	0.835	-0.157	0.157	3.44084e-46	2.46024e-45
Down-regulated in Sertoli cells	Mrps6	-0.568474	0.568474	0.415	0.673	-0.258	0.258	4.06569e-46	2.90313e-45
Up-regulated in Sertoli cells	Park7	0.395132	0.395132	0.966	0.914	0.052	0.052	4.50448e-46	3.21215e-45
Up-regulated in Sertoli cells	Eif3k	0.381823	0.381823	0.974	0.926	0.048	0.048	5.03702e-46	3.58711e-45
Up-regulated in Sertoli cells	Snn	0.35006	0.35006	0.418	0.144	0.274	0.274	6.57245e-46	4.67433e-45
Up-regulated in Sertoli cells	Gpx7	0.413685	0.413685	0.62	0.338	0.282	0.282	6.67483e-46	4.74082e-45
Down-regulated in Sertoli cells	Ttyh3	-0.53937	0.53937	0.48	0.73	-0.25	0.25	7.69157e-46	5.4557e-45
Up-regulated in Sertoli cells	Cox5a	0.395387	0.395387	0.954	0.907	0.047	0.047	9.48638e-46	6.71983e-45
Up-regulated in Sertoli cells	Rsu1	0.446393	0.446393	0.751	0.484	0.267	0.267	9.55095e-46	6.7566e-45
Down-regulated in Sertoli cells	Mov10	-0.460498	0.460498	0.298	0.583	-0.285	0.285	1.06482e-45	7.52287e-45
Up-regulated in Sertoli cells	Ldb1	0.400155	0.400155	0.605	0.32	0.285	0.285	1.22809e-45	8.66487e-45
Up-regulated in Sertoli cells	App	0.509893	0.509893	0.886	0.741	0.145	0.145	1.24109e-45	8.745e-45
Up-regulated in Sertoli cells	Pigp	0.457203	0.457203	0.794	0.6	0.194	0.194	1.3819e-45	9.72435e-45
Down-regulated in Sertoli cells	Adgrl2	-0.590626	0.590626	0.593	0.776	-0.183	0.183	1.59005e-45	1.11743e-44
Up-regulated in Sertoli cells	Kank1	0.417799	0.417799	0.47	0.197	0.273	0.273	2.85627e-45	2.00465e-44
Down-regulated in Sertoli cells	Scrib	-0.4774	0.4774	0.298	0.57	-0.272	0.272	3.73716e-45	2.61945e-44
Down-regulated in Sertoli cells	Tef	-0.448336	0.448336	0.222	0.51	-0.288	0.288	3.90911e-45	2.73637e-44
Up-regulated in Sertoli cells	Tnfaip8	0.349792	0.349792	0.367	0.108	0.259	0.259	4.54857e-45	3.17983e-44
Down-regulated in Sertoli cells	Stard9	-0.394458	0.394458	0.12	0.394	-0.274	0.274	8.15226e-45	5.69164e-44
Down-regulated in Sertoli cells	Smim20	-0.59237	0.59237	0.54	0.737	-0.197	0.197	8.81494e-45	6.14626e-44
Up-regulated in Sertoli cells	Elovl1	0.510731	0.510731	0.555	0.296	0.259	0.259	1.18334e-44	8.24012e-44
Up-regulated in Sertoli cells	Limd2	0.394635	0.394635	0.568	0.288	0.28	0.28	1.3329e-44	9.26948e-44
Up-regulated in Sertoli cells	Rnase4	0.420969	0.420969	0.267	0.048	0.219	0.219	1.51325e-44	1.051e-43
Down-regulated in Sertoli cells	Cox7a1	-0.354512	0.354512	0.056	0.303	-0.247	0.247	1.68366e-44	1.16783e-43
Down-regulated in Sertoli cells	Foxq1	-0.348331	0.348331	0.055	0.305	-0.25	0.25	2.02115e-44	1.40011e-43
Down-regulated in Sertoli cells	Bcl7c	-0.565151	0.565151	0.775	0.859	-0.084	0.084	2.04003e-44	1.41135e-43
Up-regulated in Sertoli cells	Prss12	0.366164	0.366164	0.292	0.063	0.229	0.229	2.58005e-44	1.78264e-43
Up-regulated in Sertoli cells	Clip3	0.31635	0.31635	0.34	0.091	0.249	0.249	2.64552e-44	1.82551e-43
Down-regulated in Sertoli cells	Pabpn1	-0.545642	0.545642	0.802	0.833	-0.031	0.031	2.87609e-44	1.98205e-43
Up-regulated in Sertoli cells	Nid1	0.437128	0.437128	0.665	0.406	0.259	0.259	3.08039e-44	2.1201e-43
Down-regulated in Sertoli cells	Tagln2	-0.607541	0.607541	0.292	0.574	-0.282	0.282	3.6824e-44	2.53117e-43
Up-regulated in Sertoli cells	Ppp1ca	0.373743	0.373743	0.94	0.875	0.065	0.065	3.77555e-44	2.59186e-43
Down-regulated in Sertoli cells	Msl3	-0.497134	0.497134	0.271	0.546	-0.275	0.275	4.07073e-44	2.79091e-43
Down-regulated in Sertoli cells	Map7	-0.359001	0.359001	0.096	0.359	-0.263	0.263	5.67166e-44	3.88352e-43
Down-regulated in Sertoli cells	Pdrg1	-0.613197	0.613197	0.561	0.756	-0.195	0.195	7.98757e-44	5.46227e-43
Down-regulated in Sertoli cells	Jpt1	-0.514122	0.514122	0.859	0.919	-0.06	0.06	8.33488e-44	5.69248e-43
Up-regulated in Sertoli cells	Krt18	0.595537	0.595537	0.697	0.47	0.227	0.227	1.02411e-43	6.98545e-43
Down-regulated in Sertoli cells	Gas7	-0.48126	0.48126	0.413	0.718	-0.305	0.305	1.04058e-43	7.08872e-43
Up-regulated in Sertoli cells	Ildr2	0.383504	0.383504	0.438	0.166	0.272	0.272	1.07189e-43	7.29268e-43
Down-regulated in Sertoli cells	Rab20	-0.463937	0.463937	0.202	0.484	-0.282	0.282	1.09294e-43	7.42641e-43
Up-regulated in Sertoli cells	Ptpn14	0.325535	0.325535	0.376	0.121	0.255	0.255	1.16062e-43	7.8763e-43
Up-regulated in Sertoli cells	Nynrin	0.422063	0.422063	0.592	0.316	0.276	0.276	1.33247e-43	9.03101e-43
Up-regulated in Sertoli cells	Jam3	0.384001	0.384001	0.625	0.353	0.272	0.272	1.63995e-43	1.11009e-42
Up-regulated in Sertoli cells	Col6a1	0.47433	0.47433	0.458	0.189	0.269	0.269	1.70942e-43	1.15564e-42
Down-regulated in Sertoli cells	P3h4	-0.52253	0.52253	0.453	0.695	-0.242	0.242	2.25599e-43	1.52322e-42
Down-regulated in Sertoli cells	Bcar3	-0.352915	0.352915	0.115	0.38	-0.265	0.265	2.9272e-43	1.97392e-42
Up-regulated in Sertoli cells	Nrp1	0.37525	0.37525	0.3	0.068	0.232	0.232	2.99627e-43	2.01794e-42
Up-regulated in Sertoli cells	Dpf3	0.333363	0.333363	0.315	0.077	0.238	0.238	3.25285e-43	2.18798e-42
Down-regulated in Sertoli cells	Spint2	-0.472747	0.472747	0.865	0.902	-0.037	0.037	3.61579e-43	2.42905e-42
Up-regulated in Sertoli cells	Cavin3	0.434134	0.434134	0.368	0.111	0.257	0.257	4.08515e-43	2.7409e-42
Up-regulated in Sertoli cells	Pcbd1	0.388477	0.388477	0.534	0.25	0.284	0.284	5.29676e-43	3.54936e-42
Up-regulated in Sertoli cells	Mex3b	0.497343	0.497343	0.541	0.273	0.268	0.268	5.77037e-43	3.86187e-42
Down-regulated in Sertoli cells	Hdhd5	-0.357364	0.357364	0.143	0.414	-0.271	0.271	7.33513e-43	4.90296e-42
Up-regulated in Sertoli cells	Dennd4c	0.387936	0.387936	0.454	0.185	0.269	0.269	8.4637e-43	5.65024e-42
Up-regulated in Sertoli cells	Acadl	0.467531	0.467531	0.836	0.677	0.159	0.159	8.84269e-43	5.89586e-42
Down-regulated in Sertoli cells	Nucks1	-0.636911	0.636911	0.772	0.889	-0.117	0.117	9.82275e-43	6.54115e-42
Up-regulated in Sertoli cells	Rpl7a	0.278934	0.278934	0.998	0.992	0.006	0.006	1.15884e-42	7.70731e-42
Up-regulated in Sertoli cells	2310022B05Rik	0.316955	0.316955	0.413	0.147	0.266	0.266	1.26941e-42	8.43215e-42
Down-regulated in Sertoli cells	Mesd	-0.537645	0.537645	0.638	0.798	-0.16	0.16	1.2865e-42	8.53509e-42
Up-regulated in Sertoli cells	Ldhb	0.346298	0.346298	0.976	0.976	0	0	1.36303e-42	9.03158e-42
Down-regulated in Sertoli cells	Rpl34	-0.25558	0.25558	0.999	0.997	0.002	0.002	1.90855e-42	1.26305e-41
Down-regulated in Sertoli cells	Foxs1	-0.36351	0.36351	0.053	0.29	-0.237	0.237	2.25834e-42	1.49269e-41
Up-regulated in Sertoli cells	Cd302	0.316568	0.316568	0.456	0.186	0.27	0.27	2.31573e-42	1.52873e-41
Down-regulated in Sertoli cells	Sfr1	-0.473766	0.473766	0.938	0.938	0	0	2.32177e-42	1.53082e-41
Up-regulated in Sertoli cells	Plin2	0.447469	0.447469	0.654	0.407	0.247	0.247	2.51238e-42	1.65445e-41
Up-regulated in Sertoli cells	Commd3	0.412394	0.412394	0.885	0.747	0.138	0.138	2.96086e-42	1.94738e-41
Down-regulated in Sertoli cells	Nuak2	-0.402851	0.402851	0.15	0.419	-0.269	0.269	3.18352e-42	2.09124e-41
Down-regulated in Sertoli cells	Gpr37	-0.500594	0.500594	0.326	0.613	-0.287	0.287	3.30051e-42	2.16543e-41
Up-regulated in Sertoli cells	Cops6	0.443972	0.443972	0.867	0.742	0.125	0.125	6.25553e-42	4.09914e-41
Up-regulated in Sertoli cells	Kifap3	0.441307	0.441307	0.511	0.257	0.254	0.254	6.87005e-42	4.4963e-41
Down-regulated in Sertoli cells	Atp2b4	-0.473861	0.473861	0.188	0.459	-0.271	0.271	7.06378e-42	4.61743e-41
Up-regulated in Sertoli cells	Wnk4	0.305414	0.305414	0.369	0.12	0.249	0.249	9.9682e-42	6.508e-41
Down-regulated in Sertoli cells	Rab5if	-0.4702	0.4702	0.89	0.922	-0.032	0.032	1.02183e-41	6.66312e-41
Down-regulated in Sertoli cells	Slc27a3	-0.387281	0.387281	0.187	0.462	-0.275	0.275	1.1292e-41	7.35429e-41
Up-regulated in Sertoli cells	Igf2bp1	0.300907	0.300907	0.336	0.095	0.241	0.241	1.43886e-41	9.35959e-41
Up-regulated in Sertoli cells	Ptms	0.427012	0.427012	0.953	0.852	0.101	0.101	1.56185e-41	1.01473e-40
Up-regulated in Sertoli cells	Taldo1	0.447143	0.447143	0.841	0.706	0.135	0.135	4.39078e-41	2.84574e-40
Up-regulated in Sertoli cells	Dstn	0.438983	0.438983	0.946	0.879	0.067	0.067	4.64841e-41	3.00905e-40
Up-regulated in Sertoli cells	Ctnna1	0.413368	0.413368	0.838	0.644	0.194	0.194	5.25477e-41	3.39745e-40
Down-regulated in Sertoli cells	Xylt1	-0.351956	0.351956	0.137	0.402	-0.265	0.265	6.2391e-41	4.02898e-40
Up-regulated in Sertoli cells	Esd	0.390544	0.390544	0.944	0.865	0.079	0.079	6.68971e-41	4.31474e-40
Up-regulated in Sertoli cells	Marcks	0.468378	0.468378	0.943	0.843	0.1	0.1	7.60319e-41	4.898e-40
Down-regulated in Sertoli cells	Prkra	-0.572008	0.572008	0.548	0.73	-0.182	0.182	8.34415e-41	5.36884e-40
Up-regulated in Sertoli cells	Atxn10	0.421465	0.421465	0.87	0.722	0.148	0.148	8.72659e-41	5.60815e-40
Down-regulated in Sertoli cells	Dut	-0.747608	0.747608	0.714	0.83	-0.116	0.116	9.96983e-41	6.39941e-40
Up-regulated in Sertoli cells	Tgfbi	0.475917	0.475917	0.454	0.192	0.262	0.262	1.01313e-40	6.49526e-40
Down-regulated in Sertoli cells	Tpx2	-0.640024	0.640024	0.171	0.447	-0.276	0.276	1.08374e-40	6.93959e-40
Up-regulated in Sertoli cells	Tmem14c	0.414909	0.414909	0.922	0.845	0.077	0.077	1.08816e-40	6.9595e-40
Down-regulated in Sertoli cells	Plekhj1	-0.521103	0.521103	0.759	0.841	-0.082	0.082	1.1659e-40	7.44779e-40
Up-regulated in Sertoli cells	Cib2	0.282491	0.282491	0.336	0.097	0.239	0.239	1.2427e-40	7.92892e-40
Up-regulated in Sertoli cells	Ndufs2	0.414715	0.414715	0.918	0.811	0.107	0.107	1.5737e-40	1.00169e-39
Up-regulated in Sertoli cells	Rps2	0.328602	0.328602	1	0.999	0.001	0.001	1.70204e-40	1.08209e-39
Up-regulated in Sertoli cells	Cuedc2	0.446356	0.446356	0.809	0.603	0.206	0.206	2.01168e-40	1.27741e-39
Up-regulated in Sertoli cells	Atg3	0.388354	0.388354	0.508	0.244	0.264	0.264	2.47854e-40	1.572e-39
Down-regulated in Sertoli cells	Mras	-0.498252	0.498252	0.281	0.541	-0.26	0.26	3.08746e-40	1.95588e-39
Down-regulated in Sertoli cells	Lpin2	-0.460204	0.460204	0.202	0.466	-0.264	0.264	3.21219e-40	2.03248e-39
Up-regulated in Sertoli cells	Lrrn1	0.303449	0.303449	0.324	0.094	0.23	0.23	3.81964e-40	2.41398e-39
Down-regulated in Sertoli cells	Idh3a	-0.464355	0.464355	0.367	0.62	-0.253	0.253	4.07811e-40	2.57428e-39
Up-regulated in Sertoli cells	Plcb4	0.370652	0.370652	0.409	0.159	0.25	0.25	4.31536e-40	2.71761e-39
Up-regulated in Sertoli cells	Gga2	0.423	0.423	0.649	0.411	0.238	0.238	4.73135e-40	2.97606e-39
Up-regulated in Sertoli cells	Taf10	0.412481	0.412481	0.916	0.826	0.09	0.09	6.2691e-40	3.93868e-39
Down-regulated in Sertoli cells	Slmap	-0.485605	0.485605	0.323	0.577	-0.254	0.254	6.97238e-40	4.37537e-39
Down-regulated in Sertoli cells	Cenpv	-0.510661	0.510661	0.642	0.842	-0.2	0.2	7.10546e-40	4.45365e-39
Up-regulated in Sertoli cells	Piezo2	0.349744	0.349744	0.267	0.057	0.21	0.21	9.90315e-40	6.19993e-39
Up-regulated in Sertoli cells	Fam92a	0.40553	0.40553	0.835	0.684	0.151	0.151	1.00097e-39	6.25926e-39
Up-regulated in Sertoli cells	Cdo1	0.529088	0.529088	0.507	0.262	0.245	0.245	1.06116e-39	6.6279e-39
Down-regulated in Sertoli cells	Amd1	-0.472861	0.472861	0.355	0.603	-0.248	0.248	1.17312e-39	7.31862e-39
Down-regulated in Sertoli cells	Zdhhc12	-0.491912	0.491912	0.426	0.663	-0.237	0.237	1.20975e-39	7.5383e-39
Down-regulated in Sertoli cells	Kdm7a	-0.434153	0.434153	0.256	0.527	-0.271	0.271	1.42427e-39	8.86469e-39
Up-regulated in Sertoli cells	Rpl29	0.487994	0.487994	0.994	0.953	0.041	0.041	1.54311e-39	9.59316e-39
Up-regulated in Sertoli cells	Ywhae	0.3338	0.3338	0.972	0.934	0.038	0.038	1.91514e-39	1.18921e-38
Down-regulated in Sertoli cells	Tubb2b	-0.615797	0.615797	0.652	0.823	-0.171	0.171	2.13294e-39	1.32292e-38
Down-regulated in Sertoli cells	Nedd9	-0.501081	0.501081	0.469	0.701	-0.232	0.232	2.72441e-39	1.6878e-38
Down-regulated in Sertoli cells	Zmym3	-0.498396	0.498396	0.435	0.659	-0.224	0.224	2.77832e-39	1.71921e-38
Down-regulated in Sertoli cells	Arpc1b	-0.428848	0.428848	0.864	0.937	-0.073	0.073	2.82864e-39	1.74832e-38
Up-regulated in Sertoli cells	Klhl5	0.308574	0.308574	0.371	0.129	0.242	0.242	3.34144e-39	2.06288e-38
Up-regulated in Sertoli cells	Agrn	0.399472	0.399472	0.571	0.32	0.251	0.251	3.88958e-39	2.3985e-38
Up-regulated in Sertoli cells	Nfic	0.469974	0.469974	0.694	0.462	0.232	0.232	4.02334e-39	2.47812e-38
Up-regulated in Sertoli cells	Ppp1r1a	0.279852	0.279852	0.306	0.079	0.227	0.227	4.11161e-39	2.52956e-38
Down-regulated in Sertoli cells	Ormdl3	-0.487265	0.487265	0.48	0.702	-0.222	0.222	4.5015e-39	2.76624e-38
Down-regulated in Sertoli cells	Cbln4	-0.322796	0.322796	0.094	0.35	-0.256	0.256	5.48006e-39	3.36371e-38
Down-regulated in Sertoli cells	Znrf2	-0.398802	0.398802	0.228	0.499	-0.271	0.271	6.38664e-39	3.91567e-38
Up-regulated in Sertoli cells	Ndufb9	0.34374	0.34374	0.956	0.911	0.045	0.045	7.67433e-39	4.69436e-38
Down-regulated in Sertoli cells	Atp6v0e	-0.433537	0.433537	0.908	0.92	-0.012	0.012	1.01675e-38	6.21231e-38
Up-regulated in Sertoli cells	Ubash3b	0.344566	0.344566	0.299	0.079	0.22	0.22	1.12126e-38	6.843e-38
Down-regulated in Sertoli cells	Rpl37	-0.284335	0.284335	0.994	0.998	-0.004	0.004	1.26981e-38	7.74073e-38
Down-regulated in Sertoli cells	Atp5c1	-0.380324	0.380324	0.971	0.965	0.006	0.006	1.82175e-38	1.10927e-37
Up-regulated in Sertoli cells	1110032F04Rik	0.522858	0.522858	0.424	0.187	0.237	0.237	1.97262e-38	1.19977e-37
Up-regulated in Sertoli cells	Hes1	0.463412	0.463412	0.603	0.342	0.261	0.261	2.36746e-38	1.43827e-37
Up-regulated in Sertoli cells	Nucb1	0.312395	0.312395	0.386	0.144	0.242	0.242	2.51985e-38	1.52911e-37
Up-regulated in Sertoli cells	Tcaf1	0.39475	0.39475	0.562	0.3	0.262	0.262	2.84066e-38	1.72183e-37
Up-regulated in Sertoli cells	Cux1	0.410516	0.410516	0.693	0.468	0.225	0.225	2.91736e-38	1.76631e-37
Up-regulated in Sertoli cells	Cbx1	0.401536	0.401536	0.919	0.798	0.121	0.121	3.0568e-38	1.84863e-37
Down-regulated in Sertoli cells	AU015836	-0.410031	0.410031	0.233	0.497	-0.264	0.264	3.24319e-38	1.95914e-37
Up-regulated in Sertoli cells	Nsmaf	0.33724	0.33724	0.483	0.228	0.255	0.255	3.48175e-38	2.10086e-37
Up-regulated in Sertoli cells	Atp5o.1	0.287513	0.287513	0.973	0.956	0.017	0.017	4.79827e-38	2.89198e-37
Down-regulated in Sertoli cells	Cycs	-0.414991	0.414991	0.816	0.896	-0.08	0.08	5.02928e-38	3.02778e-37
Down-regulated in Sertoli cells	Gnb5	-0.472263	0.472263	0.315	0.568	-0.253	0.253	5.66669e-38	3.40768e-37
Down-regulated in Sertoli cells	Anxa5	-0.544025	0.544025	0.838	0.895	-0.057	0.057	5.95976e-38	3.57988e-37
Down-regulated in Sertoli cells	Myo18a	-0.43592	0.43592	0.245	0.504	-0.259	0.259	6.17759e-38	3.70655e-37
Down-regulated in Sertoli cells	Rpl39	-0.289794	0.289794	1	0.998	0.002	0.002	7.1062e-38	4.25893e-37
Down-regulated in Sertoli cells	Limk1	-0.327858	0.327858	0.102	0.345	-0.243	0.243	7.55128e-38	4.5206e-37
Down-regulated in Sertoli cells	Cpe	-0.535547	0.535547	0.785	0.851	-0.066	0.066	7.60627e-38	4.54841e-37
Up-regulated in Sertoli cells	Psmb3	0.385561	0.385561	0.949	0.868	0.081	0.081	7.94251e-38	4.74416e-37
Down-regulated in Sertoli cells	Mrto4	-0.526739	0.526739	0.583	0.76	-0.177	0.177	8.42183e-38	5.02415e-37
Down-regulated in Sertoli cells	Mien1	-0.55094	0.55094	0.609	0.753	-0.144	0.144	8.43427e-38	5.02415e-37
Up-regulated in Sertoli cells	Sap30	0.300364	0.300364	0.358	0.121	0.237	0.237	8.43951e-38	5.02415e-37
Up-regulated in Sertoli cells	Ptprk	0.288714	0.288714	0.372	0.132	0.24	0.24	9.30663e-38	5.53418e-37
Down-regulated in Sertoli cells	Tle6	-0.360628	0.360628	0.159	0.42	-0.261	0.261	1.07098e-37	6.3615e-37
Up-regulated in Sertoli cells	Sdc2	0.420998	0.420998	0.562	0.327	0.235	0.235	1.22488e-37	7.26752e-37
Down-regulated in Sertoli cells	Cks2	-0.936066	0.936066	0.53	0.718	-0.188	0.188	1.37913e-37	8.17362e-37
Up-regulated in Sertoli cells	Tgfbr1	0.359093	0.359093	0.511	0.258	0.253	0.253	1.38079e-37	8.17443e-37
Down-regulated in Sertoli cells	Rplp2	-0.252743	0.252743	1	0.994	0.006	0.006	1.42241e-37	8.41144e-37
Up-regulated in Sertoli cells	Phgdh	0.859183	0.859183	0.89	0.858	0.032	0.032	2.41071e-37	1.424e-36
Down-regulated in Sertoli cells	Sinhcaf	-0.476157	0.476157	0.39	0.638	-0.248	0.248	2.53203e-37	1.49401e-36
Up-regulated in Sertoli cells	Cbx6	0.297349	0.297349	0.387	0.146	0.241	0.241	2.72259e-37	1.60467e-36
Down-regulated in Sertoli cells	Tmeff1	-0.450965	0.450965	0.429	0.672	-0.243	0.243	3.35154e-37	1.97319e-36
Up-regulated in Sertoli cells	Klf7	0.387722	0.387722	0.461	0.208	0.253	0.253	3.70745e-37	2.17792e-36
Down-regulated in Sertoli cells	Pbk	-0.69367	0.69367	0.148	0.389	-0.241	0.241	4.83326e-37	2.83615e-36
Up-regulated in Sertoli cells	Tubb5	0.331753	0.331753	0.999	0.983	0.016	0.016	4.94989e-37	2.9014e-36
Up-regulated in Sertoli cells	P4hb	0.425086	0.425086	0.841	0.695	0.146	0.146	5.42956e-37	3.17907e-36
Up-regulated in Sertoli cells	Sh3glb1	0.374627	0.374627	0.818	0.65	0.168	0.168	5.52421e-37	3.23094e-36
Down-regulated in Sertoli cells	Fbrsl1	-0.434651	0.434651	0.316	0.579	-0.263	0.263	5.61012e-37	3.27759e-36
Up-regulated in Sertoli cells	Aldh9a1	0.421733	0.421733	0.631	0.402	0.229	0.229	5.93941e-37	3.46617e-36
Up-regulated in Sertoli cells	Ttc28	0.396986	0.396986	0.483	0.226	0.257	0.257	5.97513e-37	3.48321e-36
Up-regulated in Sertoli cells	Cstb	0.370978	0.370978	0.82	0.634	0.186	0.186	6.81804e-37	3.97024e-36
Down-regulated in Sertoli cells	Serbp1	-0.324658	0.324658	0.979	0.971	0.008	0.008	8.15889e-37	4.74586e-36
Up-regulated in Sertoli cells	Dennd2a	0.260269	0.260269	0.353	0.121	0.232	0.232	1.31903e-36	7.66416e-36
Up-regulated in Sertoli cells	Gnai2	0.412838	0.412838	0.945	0.863	0.082	0.082	1.45035e-36	8.41804e-36
Up-regulated in Sertoli cells	Prr5	0.330217	0.330217	0.568	0.313	0.255	0.255	1.50532e-36	8.72759e-36
Down-regulated in Sertoli cells	Smim1	-0.516728	0.516728	0.817	0.89	-0.073	0.073	1.73794e-36	1.00653e-35
Up-regulated in Sertoli cells	Tpmt	0.303729	0.303729	0.422	0.174	0.248	0.248	1.9815e-36	1.14635e-35
Down-regulated in Sertoli cells	Nexmif	-0.363307	0.363307	0.09	0.324	-0.234	0.234	2.90953e-36	1.68141e-35
Up-regulated in Sertoli cells	Ddb1	0.386172	0.386172	0.844	0.693	0.151	0.151	3.12446e-36	1.80367e-35
Down-regulated in Sertoli cells	Cry2	-0.353755	0.353755	0.128	0.372	-0.244	0.244	3.58035e-36	2.0646e-35
Down-regulated in Sertoli cells	Vnn1	-0.426029	0.426029	0.187	0.441	-0.254	0.254	3.62387e-36	2.08744e-35
Up-regulated in Sertoli cells	Zfp608	0.305576	0.305576	0.376	0.142	0.234	0.234	3.92743e-36	2.25986e-35
Down-regulated in Sertoli cells	Cdk1	-1.00801	1.00801	0.322	0.554	-0.232	0.232	4.57333e-36	2.62868e-35
Down-regulated in Sertoli cells	Nop58	-0.520855	0.520855	0.636	0.781	-0.145	0.145	5.69131e-36	3.26776e-35
Up-regulated in Sertoli cells	Marcksl1	0.321106	0.321106	0.969	0.931	0.038	0.038	8.61206e-36	4.93943e-35
Up-regulated in Sertoli cells	Apbb2	0.415481	0.415481	0.52	0.284	0.236	0.236	9.56767e-36	5.48163e-35
Down-regulated in Sertoli cells	Celf2	-0.43937	0.43937	0.399	0.638	-0.239	0.239	9.72813e-36	5.56758e-35
Up-regulated in Sertoli cells	Emc10	0.36132	0.36132	0.799	0.605	0.194	0.194	1.01748e-35	5.81696e-35
Up-regulated in Sertoli cells	Pcsk6	0.331356	0.331356	0.378	0.143	0.235	0.235	1.1903e-35	6.79773e-35
Up-regulated in Sertoli cells	Leprot	0.39307	0.39307	0.623	0.4	0.223	0.223	1.35506e-35	7.73035e-35
Down-regulated in Sertoli cells	Pgpep1	-0.445002	0.445002	0.314	0.564	-0.25	0.25	1.53295e-35	8.73582e-35
Up-regulated in Sertoli cells	Erh	0.388502	0.388502	0.876	0.775	0.101	0.101	1.60134e-35	9.11582e-35
Up-regulated in Sertoli cells	St6gal1	0.37619	0.37619	0.578	0.345	0.233	0.233	1.89846e-35	1.07957e-34
Up-regulated in Sertoli cells	Casp3	0.335975	0.335975	0.399	0.16	0.239	0.239	2.02822e-35	1.15213e-34
Up-regulated in Sertoli cells	Ahr	0.311415	0.311415	0.371	0.14	0.231	0.231	2.24401e-35	1.27336e-34
Down-regulated in Sertoli cells	Hmox1	-0.430087	0.430087	0.353	0.603	-0.25	0.25	2.29135e-35	1.29884e-34
Up-regulated in Sertoli cells	Aamdc	0.444479	0.444479	0.684	0.477	0.207	0.207	2.4036e-35	1.36102e-34
Up-regulated in Sertoli cells	Rad51b	0.280292	0.280292	0.328	0.109	0.219	0.219	2.43823e-35	1.37916e-34
Up-regulated in Sertoli cells	Mex3a	0.374881	0.374881	0.547	0.296	0.251	0.251	2.58257e-35	1.45926e-34
Up-regulated in Sertoli cells	Dlgap4	0.388919	0.388919	0.694	0.463	0.231	0.231	2.72595e-35	1.53865e-34
Up-regulated in Sertoli cells	Rab6a	0.394426	0.394426	0.753	0.542	0.211	0.211	2.75511e-35	1.55346e-34
Up-regulated in Sertoli cells	Mpnd	0.333827	0.333827	0.633	0.384	0.249	0.249	2.76881e-35	1.55954e-34
Down-regulated in Sertoli cells	mt-Nd3	-0.268946	0.268946	0.958	0.91	0.048	0.048	2.94355e-35	1.65622e-34
Up-regulated in Sertoli cells	Rras	0.39834	0.39834	0.502	0.253	0.249	0.249	4.1083e-35	2.30913e-34
Up-regulated in Sertoli cells	Hspg2	0.337506	0.337506	0.378	0.143	0.235	0.235	5.12876e-35	2.87966e-34
Up-regulated in Sertoli cells	Plpp2	0.301548	0.301548	0.362	0.132	0.23	0.23	5.13866e-35	2.88219e-34
Down-regulated in Sertoli cells	Top1	-0.400037	0.400037	0.954	0.938	0.016	0.016	5.68955e-35	3.18782e-34
Up-regulated in Sertoli cells	Ube2d3	0.356586	0.356586	0.938	0.867	0.071	0.071	7.13434e-35	3.99313e-34
Up-regulated in Sertoli cells	Rassf10	0.333287	0.333287	0.394	0.16	0.234	0.234	8.33536e-35	4.66046e-34
Up-regulated in Sertoli cells	Irf2bpl	0.410142	0.410142	0.759	0.566	0.193	0.193	9.07555e-35	5.069e-34
Up-regulated in Sertoli cells	Sox5	0.339689	0.339689	0.409	0.175	0.234	0.234	1.1543e-34	6.44043e-34
Up-regulated in Sertoli cells	Aldh2	0.430192	0.430192	0.911	0.808	0.103	0.103	1.18199e-34	6.588e-34
Up-regulated in Sertoli cells	Pfn1	0.334636	0.334636	0.974	0.959	0.015	0.015	1.23749e-34	6.89018e-34
Up-regulated in Sertoli cells	Phf10	0.314381	0.314381	0.485	0.239	0.246	0.246	1.52893e-34	8.50398e-34
Up-regulated in Sertoli cells	Sh3bgrl	0.358574	0.358574	0.673	0.445	0.228	0.228	1.61778e-34	8.9888e-34
Up-regulated in Sertoli cells	Ndufv3	0.398972	0.398972	0.83	0.669	0.161	0.161	2.06463e-34	1.14478e-33
Up-regulated in Sertoli cells	P3h1	0.424797	0.424797	0.6	0.376	0.224	0.224	2.18175e-34	1.20846e-33
Up-regulated in Sertoli cells	Mpp6	0.368903	0.368903	0.72	0.488	0.232	0.232	2.20015e-34	1.21739e-33
Down-regulated in Sertoli cells	Mark4	-0.344443	0.344443	0.209	0.464	-0.255	0.255	2.32851e-34	1.28707e-33
Down-regulated in Sertoli cells	Fam3c	-0.470014	0.470014	0.417	0.643	-0.226	0.226	2.63044e-34	1.45246e-33
Down-regulated in Sertoli cells	Nmt2	-0.443225	0.443225	0.337	0.572	-0.235	0.235	2.6572e-34	1.46572e-33
Down-regulated in Sertoli cells	B2m	-0.574104	0.574104	0.493	0.691	-0.198	0.198	2.71032e-34	1.49348e-33
Up-regulated in Sertoli cells	Hnrnpm	0.382099	0.382099	0.871	0.748	0.123	0.123	2.95844e-34	1.62852e-33
Down-regulated in Sertoli cells	Haus5	-0.289985	0.289985	0.085	0.305	-0.22	0.22	3.07296e-34	1.68981e-33
Down-regulated in Sertoli cells	Otud4	-0.380318	0.380318	0.223	0.465	-0.242	0.242	3.97029e-34	2.181e-33
Up-regulated in Sertoli cells	Tbca	0.29861	0.29861	0.976	0.933	0.043	0.043	4.24895e-34	2.33168e-33
Up-regulated in Sertoli cells	Gpi1	0.380353	0.380353	0.808	0.648	0.16	0.16	4.35537e-34	2.38762e-33
Up-regulated in Sertoli cells	Vps29	0.360292	0.360292	0.795	0.627	0.168	0.168	4.39956e-34	2.40937e-33
Down-regulated in Sertoli cells	Usp50	-0.448261	0.448261	0.34	0.581	-0.241	0.241	4.52003e-34	2.4728e-33
Down-regulated in Sertoli cells	Rdx	-0.465846	0.465846	0.893	0.864	0.029	0.029	5.07019e-34	2.77094e-33
Up-regulated in Sertoli cells	Rhoc	0.384337	0.384337	0.774	0.583	0.191	0.191	6.41474e-34	3.50217e-33
Down-regulated in Sertoli cells	Myh9	-0.480209	0.480209	0.467	0.671	-0.204	0.204	6.99987e-34	3.81772e-33
Up-regulated in Sertoli cells	Dap	0.353224	0.353224	0.588	0.342	0.246	0.246	8.2039e-34	4.46983e-33
Up-regulated in Sertoli cells	Naaa	0.350021	0.350021	0.415	0.184	0.231	0.231	8.3813e-34	4.56182e-33
Down-regulated in Sertoli cells	Srsf10	-0.468741	0.468741	0.796	0.842	-0.046	0.046	1.01323e-33	5.50926e-33
Down-regulated in Sertoli cells	Rps6ka1	-0.281421	0.281421	0.087	0.305	-0.218	0.218	1.04158e-33	5.65762e-33
Up-regulated in Sertoli cells	Eif3f	0.321163	0.321163	0.978	0.945	0.033	0.033	1.16028e-33	6.29594e-33
Up-regulated in Sertoli cells	Wwc2	0.477389	0.477389	0.854	0.714	0.14	0.14	1.19242e-33	6.46378e-33
Down-regulated in Sertoli cells	Nudt4	-0.490367	0.490367	0.67	0.806	-0.136	0.136	1.23529e-33	6.6894e-33
Up-regulated in Sertoli cells	Cavin1	0.304159	0.304159	0.322	0.108	0.214	0.214	1.47752e-33	7.98491e-33
Down-regulated in Sertoli cells	Qsox2	-0.33016	0.33016	0.137	0.373	-0.236	0.236	1.61676e-33	8.72851e-33
Down-regulated in Sertoli cells	Acsl4	-0.351419	0.351419	0.126	0.354	-0.228	0.228	1.64131e-33	8.85215e-33
Up-regulated in Sertoli cells	Armcx2	0.350977	0.350977	0.508	0.27	0.238	0.238	1.8644e-33	1.00452e-32
Up-regulated in Sertoli cells	Tgfb3	0.279323	0.279323	0.355	0.132	0.223	0.223	1.88414e-33	1.01413e-32
Down-regulated in Sertoli cells	Pmf1	-0.464652	0.464652	0.318	0.564	-0.246	0.246	2.94761e-33	1.58493e-32
Down-regulated in Sertoli cells	Gm2a	-0.49992	0.49992	0.457	0.661	-0.204	0.204	2.95403e-33	1.58679e-32
Up-regulated in Sertoli cells	Lamp1	0.381455	0.381455	0.911	0.833	0.078	0.078	3.14765e-33	1.68909e-32
Down-regulated in Sertoli cells	Mpzl2	-0.348233	0.348233	0.126	0.357	-0.231	0.231	3.32338e-33	1.7816e-32
Down-regulated in Sertoli cells	Slc4a2	-0.414099	0.414099	0.371	0.601	-0.23	0.23	4.53708e-33	2.4298e-32
Up-regulated in Sertoli cells	Map2k2	0.361891	0.361891	0.886	0.766	0.12	0.12	4.7865e-33	2.5608e-32
Down-regulated in Sertoli cells	Sobp	-0.379282	0.379282	0.225	0.467	-0.242	0.242	4.98793e-33	2.66589e-32
Up-regulated in Sertoli cells	Sf3b6	0.338561	0.338561	0.921	0.82	0.101	0.101	5.38821e-33	2.87695e-32
Down-regulated in Sertoli cells	Nfil3	-0.351014	0.351014	0.209	0.459	-0.25	0.25	5.44718e-33	2.90553e-32
Down-regulated in Sertoli cells	Slc40a1	-0.276861	0.276861	0.094	0.316	-0.222	0.222	6.52191e-33	3.47531e-32
Up-regulated in Sertoli cells	Ndufb8	0.29188	0.29188	0.945	0.894	0.051	0.051	6.74997e-33	3.59325e-32
Down-regulated in Sertoli cells	Tmem238	-0.31129	0.31129	0.089	0.301	-0.212	0.212	6.92597e-33	3.68326e-32
Up-regulated in Sertoli cells	Cpxm1	0.282347	0.282347	0.335	0.121	0.214	0.214	8.65079e-33	4.59595e-32
Down-regulated in Sertoli cells	Creb3	-0.501506	0.501506	0.427	0.634	-0.207	0.207	1.02592e-32	5.44505e-32
Up-regulated in Sertoli cells	Ppdpf	0.340723	0.340723	0.859	0.727	0.132	0.132	1.17947e-32	6.25376e-32
Up-regulated in Sertoli cells	Mmp23	0.405572	0.405572	0.709	0.514	0.195	0.195	1.259e-32	6.66881e-32
Up-regulated in Sertoli cells	Vps35	0.353025	0.353025	0.791	0.617	0.174	0.174	1.26712e-32	6.70517e-32
Up-regulated in Sertoli cells	Serf1	0.337592	0.337592	0.933	0.852	0.081	0.081	1.30257e-32	6.88594e-32
Down-regulated in Sertoli cells	Slc25a30	-0.308236	0.308236	0.11	0.329	-0.219	0.219	1.67546e-32	8.84842e-32
Down-regulated in Sertoli cells	Chmp4b	-0.467313	0.467313	0.784	0.856	-0.072	0.072	2.13908e-32	1.12857e-31
Down-regulated in Sertoli cells	Vat1	-0.414478	0.414478	0.363	0.609	-0.246	0.246	2.80443e-32	1.47815e-31
Up-regulated in Sertoli cells	Sdhb	0.353205	0.353205	0.83	0.693	0.137	0.137	3.82745e-32	2.01536e-31
Down-regulated in Sertoli cells	Dpysl2	-0.432122	0.432122	0.452	0.672	-0.22	0.22	3.89213e-32	2.0474e-31
Up-regulated in Sertoli cells	Nr2f6	0.357714	0.357714	0.663	0.445	0.218	0.218	3.97977e-32	2.09144e-31
Down-regulated in Sertoli cells	Dhfr	-0.457574	0.457574	0.259	0.499	-0.24	0.24	4.42251e-32	2.32182e-31
Up-regulated in Sertoli cells	Gadd45b	0.357189	0.357189	0.375	0.151	0.224	0.224	5.19156e-32	2.72289e-31
Down-regulated in Sertoli cells	Hk1	-0.307636	0.307636	0.123	0.351	-0.228	0.228	5.36681e-32	2.81204e-31
Up-regulated in Sertoli cells	Pard3	0.373954	0.373954	0.48	0.249	0.231	0.231	5.66079e-32	2.96316e-31
Down-regulated in Sertoli cells	Cldn11	-0.352201	0.352201	0.172	0.413	-0.241	0.241	7.39008e-32	3.86458e-31
Down-regulated in Sertoli cells	Gadd45g	-0.455353	0.455353	0.233	0.474	-0.241	0.241	7.46736e-32	3.90117e-31
Down-regulated in Sertoli cells	Cmtm7	-0.529089	0.529089	0.558	0.722	-0.164	0.164	7.64761e-32	3.99142e-31
Up-regulated in Sertoli cells	Sub1	0.272023	0.272023	0.981	0.943	0.038	0.038	1.105e-31	5.76153e-31
Up-regulated in Sertoli cells	Mindy2	0.264599	0.264599	0.34	0.122	0.218	0.218	1.27208e-31	6.62623e-31
Down-regulated in Sertoli cells	Ptprf	-0.460407	0.460407	0.792	0.836	-0.044	0.044	1.45736e-31	7.58397e-31
Up-regulated in Sertoli cells	Cox6c	0.268116	0.268116	0.99	0.98	0.01	0.01	1.49605e-31	7.77773e-31
Up-regulated in Sertoli cells	Capzb	0.332622	0.332622	0.866	0.766	0.1	0.1	1.5337e-31	7.96567e-31
Up-regulated in Sertoli cells	Eif3m	0.281117	0.281117	0.965	0.909	0.056	0.056	1.71953e-31	8.92215e-31
Down-regulated in Sertoli cells	H2az1	-0.616778	0.616778	0.992	0.987	0.005	0.005	1.74355e-31	9.03799e-31
Up-regulated in Sertoli cells	Zfp704	0.384092	0.384092	0.682	0.474	0.208	0.208	1.91054e-31	9.8844e-31
Down-regulated in Sertoli cells	Cdc42se1	-0.433294	0.433294	0.351	0.58	-0.229	0.229	2.93294e-31	1.51592e-30
Down-regulated in Sertoli cells	Pura	-0.439815	0.439815	0.565	0.729	-0.164	0.164	3.04022e-31	1.56985e-30
Up-regulated in Sertoli cells	Stt3b	0.375596	0.375596	0.657	0.458	0.199	0.199	4.11782e-31	2.12217e-30
Down-regulated in Sertoli cells	Ddit4l	-0.409691	0.409691	0.255	0.503	-0.248	0.248	4.49432e-31	2.31397e-30
Up-regulated in Sertoli cells	Arhgap1	0.338135	0.338135	0.596	0.381	0.215	0.215	5.14504e-31	2.64645e-30
Up-regulated in Sertoli cells	Tspo	0.39306	0.39306	0.719	0.516	0.203	0.203	6.34933e-31	3.26275e-30
Up-regulated in Sertoli cells	Tmem98	0.301	0.301	0.475	0.238	0.237	0.237	6.74848e-31	3.46452e-30
Down-regulated in Sertoli cells	Mycn	-0.29555	0.29555	0.124	0.346	-0.222	0.222	7.71149e-31	3.9551e-30
Up-regulated in Sertoli cells	Smap1	0.334455	0.334455	0.864	0.714	0.15	0.15	8.54902e-31	4.38045e-30
Up-regulated in Sertoli cells	Pcgf5	0.320306	0.320306	0.313	0.112	0.201	0.201	9.59985e-31	4.91417e-30
Up-regulated in Sertoli cells	Asph	0.314996	0.314996	0.436	0.213	0.223	0.223	9.99432e-31	5.11119e-30
Up-regulated in Sertoli cells	Psmb5	0.323459	0.323459	0.942	0.903	0.039	0.039	1.05125e-30	5.37106e-30
Up-regulated in Sertoli cells	Ilk	0.358137	0.358137	0.67	0.474	0.196	0.196	1.11746e-30	5.70383e-30
Up-regulated in Sertoli cells	Efnb1	0.358103	0.358103	0.619	0.395	0.224	0.224	1.19996e-30	6.11909e-30
Up-regulated in Sertoli cells	Rrbp1	0.402504	0.402504	0.839	0.689	0.15	0.15	1.27735e-30	6.50752e-30
Down-regulated in Sertoli cells	Vcpip1	-0.414275	0.414275	0.337	0.558	-0.221	0.221	1.35178e-30	6.88017e-30
Down-regulated in Sertoli cells	Ndufc1	-0.430491	0.430491	0.871	0.908	-0.037	0.037	1.40799e-30	7.15943e-30
Up-regulated in Sertoli cells	Hnrnpk	0.318482	0.318482	0.975	0.915	0.06	0.06	1.57117e-30	7.98152e-30
Up-regulated in Sertoli cells	Pbx3	0.430285	0.430285	0.314	0.119	0.195	0.195	1.67433e-30	8.4975e-30
Up-regulated in Sertoli cells	Ncoa4	0.307785	0.307785	0.519	0.29	0.229	0.229	1.79753e-30	9.11412e-30
Up-regulated in Sertoli cells	Zfp703	0.346657	0.346657	0.398	0.179	0.219	0.219	1.93539e-30	9.80378e-30
Down-regulated in Sertoli cells	Phf8	-0.333239	0.333239	0.267	0.501	-0.234	0.234	2.11509e-30	1.07039e-29
Up-regulated in Sertoli cells	Ntan1	0.327251	0.327251	0.694	0.509	0.185	0.185	2.45186e-30	1.23964e-29
Up-regulated in Sertoli cells	Eif4h	0.341657	0.341657	0.811	0.651	0.16	0.16	2.49932e-30	1.26244e-29
Up-regulated in Sertoli cells	Ccdc50	0.333336	0.333336	0.555	0.318	0.237	0.237	2.61298e-30	1.3186e-29
Down-regulated in Sertoli cells	Syap1	-0.437801	0.437801	0.352	0.565	-0.213	0.213	2.96363e-30	1.49414e-29
Up-regulated in Sertoli cells	Lipa	0.294876	0.294876	0.382	0.172	0.21	0.21	3.28291e-30	1.65355e-29
Down-regulated in Sertoli cells	Ung	-0.490543	0.490543	0.289	0.511	-0.222	0.222	3.28723e-30	1.65416e-29
Up-regulated in Sertoli cells	Zfp358	0.278834	0.278834	0.387	0.168	0.219	0.219	3.47486e-30	1.74693e-29
Up-regulated in Sertoli cells	Ndufb10	0.319465	0.319465	0.897	0.789	0.108	0.108	4.048e-30	2.03315e-29
Up-regulated in Sertoli cells	Spg21	0.318965	0.318965	0.732	0.546	0.186	0.186	4.17856e-30	2.09675e-29
Down-regulated in Sertoli cells	Atp1b1	-0.408251	0.408251	0.486	0.693	-0.207	0.207	5.62367e-30	2.81924e-29
Down-regulated in Sertoli cells	Arhgef17	-0.414497	0.414497	0.405	0.615	-0.21	0.21	5.64424e-30	2.82689e-29
Up-regulated in Sertoli cells	Nfia	0.402389	0.402389	0.813	0.651	0.162	0.162	6.49319e-30	3.24903e-29
Up-regulated in Sertoli cells	Pomp	0.303328	0.303328	0.954	0.91	0.044	0.044	8.15193e-30	4.0752e-29
Down-regulated in Sertoli cells	Trim2	-0.269409	0.269409	0.114	0.328	-0.214	0.214	9.91208e-30	4.94584e-29
Up-regulated in Sertoli cells	Atp5g2	0.259393	0.259393	0.99	0.971	0.019	0.019	1.19008e-29	5.9326e-29
Down-regulated in Sertoli cells	Smad7	-0.441639	0.441639	0.854	0.865	-0.011	0.011	1.44586e-29	7.20095e-29
Down-regulated in Sertoli cells	Slc38a1	-0.455687	0.455687	0.55	0.715	-0.165	0.165	1.45871e-29	7.25815e-29
Down-regulated in Sertoli cells	Clcn2	-0.304426	0.304426	0.174	0.399	-0.225	0.225	1.55182e-29	7.71428e-29
Up-regulated in Sertoli cells	Atp6v1g1	0.322845	0.322845	0.963	0.909	0.054	0.054	1.66513e-29	8.26982e-29
Down-regulated in Sertoli cells	Synrg	-0.370027	0.370027	0.313	0.535	-0.222	0.222	2.22619e-29	1.10461e-28
Up-regulated in Sertoli cells	Erp29	0.336185	0.336185	0.927	0.868	0.059	0.059	2.54974e-29	1.26397e-28
Down-regulated in Sertoli cells	Sipa1	-0.291571	0.291571	0.177	0.406	-0.229	0.229	2.60685e-29	1.29108e-28
Up-regulated in Sertoli cells	Aig1	0.277041	0.277041	0.358	0.152	0.206	0.206	2.6968e-29	1.33439e-28
Down-regulated in Sertoli cells	Blvra	-0.339861	0.339861	0.255	0.485	-0.23	0.23	2.80233e-29	1.38532e-28
Up-regulated in Sertoli cells	Nradd	0.31826	0.31826	0.56	0.347	0.213	0.213	3.46613e-29	1.71188e-28
Down-regulated in Sertoli cells	Fen1	-0.398161	0.398161	0.205	0.424	-0.219	0.219	3.52148e-29	1.73761e-28
Up-regulated in Sertoli cells	Stom	0.277799	0.277799	0.294	0.103	0.191	0.191	3.72119e-29	1.83446e-28
Up-regulated in Sertoli cells	Ddah1	0.38851	0.38851	0.724	0.549	0.175	0.175	3.76323e-29	1.85347e-28
Up-regulated in Sertoli cells	Josd2	0.316574	0.316574	0.574	0.356	0.218	0.218	3.8858e-29	1.91207e-28
Up-regulated in Sertoli cells	Ctdsp2	0.349066	0.349066	0.63	0.419	0.211	0.211	4.01029e-29	1.97151e-28
Up-regulated in Sertoli cells	Sall2	0.287204	0.287204	0.396	0.179	0.217	0.217	4.10249e-29	2.01498e-28
Up-regulated in Sertoli cells	Klhl24	0.430568	0.430568	0.615	0.419	0.196	0.196	4.3512e-29	2.13517e-28
Down-regulated in Sertoli cells	Fez2	-0.397313	0.397313	0.306	0.528	-0.222	0.222	4.49393e-29	2.20318e-28
Down-regulated in Sertoli cells	Tex30	-0.443778	0.443778	0.322	0.544	-0.222	0.222	4.72301e-29	2.31337e-28
Up-regulated in Sertoli cells	Cblb	0.288653	0.288653	0.355	0.151	0.204	0.204	4.73146e-29	2.31538e-28
Up-regulated in Sertoli cells	Cat	0.319925	0.319925	0.459	0.237	0.222	0.222	6.73354e-29	3.29209e-28
Up-regulated in Sertoli cells	H2az2	0.359821	0.359821	0.974	0.939	0.035	0.035	7.19794e-29	3.51591e-28
Up-regulated in Sertoli cells	Prelid1	0.363559	0.363559	0.857	0.757	0.1	0.1	8.26284e-29	4.03239e-28
Down-regulated in Sertoli cells	Acat1	-0.432219	0.432219	0.489	0.669	-0.18	0.18	9.44196e-29	4.6036e-28
Up-regulated in Sertoli cells	Sec11a	0.340544	0.340544	0.911	0.829	0.082	0.082	1.06089e-28	5.16313e-28
Up-regulated in Sertoli cells	Dync1i2	0.362567	0.362567	0.802	0.638	0.164	0.164	1.08971e-28	5.29855e-28
Up-regulated in Sertoli cells	Zfhx3	0.379784	0.379784	0.579	0.364	0.215	0.215	1.1458e-28	5.56619e-28
Down-regulated in Sertoli cells	Gpc4	-0.31276	0.31276	0.253	0.477	-0.224	0.224	1.18626e-28	5.7575e-28
Up-regulated in Sertoli cells	Atpif1	0.254585	0.254585	0.982	0.972	0.01	0.01	1.18784e-28	5.75994e-28
Up-regulated in Sertoli cells	Hsd17b4	0.319942	0.319942	0.559	0.349	0.21	0.21	1.24508e-28	6.03201e-28
Down-regulated in Sertoli cells	Gng12	-0.411936	0.411936	0.487	0.678	-0.191	0.191	1.66553e-28	8.06165e-28
Down-regulated in Sertoli cells	Enc1	-0.349266	0.349266	0.13	0.339	-0.209	0.209	1.7435e-28	8.43142e-28
Up-regulated in Sertoli cells	Psmc5	0.327166	0.327166	0.845	0.747	0.098	0.098	1.78186e-28	8.6091e-28
Up-regulated in Sertoli cells	Eci1	0.374153	0.374153	0.769	0.6	0.169	0.169	1.95738e-28	9.44855e-28
Up-regulated in Sertoli cells	Elob	0.346315	0.346315	0.969	0.96	0.009	0.009	1.9754e-28	9.52695e-28
Up-regulated in Sertoli cells	Pgk1	0.33933	0.33933	0.822	0.687	0.135	0.135	2.33627e-28	1.12572e-27
Up-regulated in Sertoli cells	Macroh2a1	0.315481	0.315481	0.928	0.867	0.061	0.061	2.42748e-28	1.16861e-27
Down-regulated in Sertoli cells	Syce2	-0.397493	0.397493	0.243	0.464	-0.221	0.221	2.44925e-28	1.17803e-27
Down-regulated in Sertoli cells	Ralgps2	-0.422924	0.422924	0.421	0.636	-0.215	0.215	2.68309e-28	1.2885e-27
Up-regulated in Sertoli cells	Lor	0.67797	0.67797	0.501	0.297	0.204	0.204	2.68377e-28	1.2885e-27
Down-regulated in Sertoli cells	Atg101	-0.41987	0.41987	0.468	0.658	-0.19	0.19	2.71414e-28	1.30191e-27
Up-regulated in Sertoli cells	Cebpb	0.355236	0.355236	0.459	0.246	0.213	0.213	2.75816e-28	1.32183e-27
Down-regulated in Sertoli cells	Mlec	-0.410338	0.410338	0.691	0.82	-0.129	0.129	2.93498e-28	1.40531e-27
Up-regulated in Sertoli cells	Slc31a2	0.300103	0.300103	0.416	0.2	0.216	0.216	3.14892e-28	1.5064e-27
Up-regulated in Sertoli cells	Ccdc71l	0.271037	0.271037	0.353	0.148	0.205	0.205	3.20314e-28	1.53096e-27
Up-regulated in Sertoli cells	Txn1	0.335429	0.335429	0.97	0.944	0.026	0.026	3.65855e-28	1.74706e-27
Up-regulated in Sertoli cells	Ppic	0.398931	0.398931	0.692	0.512	0.18	0.18	3.75747e-28	1.7927e-27
Down-regulated in Sertoli cells	Zmym1	-0.30939	0.30939	0.201	0.422	-0.221	0.221	3.82136e-28	1.82155e-27
Down-regulated in Sertoli cells	Mis18bp1	-0.48925	0.48925	0.12	0.32	-0.2	0.2	4.04797e-28	1.92785e-27
Down-regulated in Sertoli cells	Map2k1	-0.393011	0.393011	0.245	0.46	-0.215	0.215	4.16747e-28	1.98299e-27
Down-regulated in Sertoli cells	Htatsf1	-0.57696	0.57696	0.562	0.689	-0.127	0.127	4.53036e-28	2.15182e-27
Down-regulated in Sertoli cells	Polr3g	-0.301977	0.301977	0.137	0.346	-0.209	0.209	4.76377e-28	2.25866e-27
Down-regulated in Sertoli cells	Tle5	-0.318256	0.318256	0.976	0.973	0.003	0.003	5.19334e-28	2.46015e-27
Up-regulated in Sertoli cells	Sltm	0.357474	0.357474	0.791	0.638	0.153	0.153	5.2345e-28	2.47744e-27
Up-regulated in Sertoli cells	Mageh1	0.301095	0.301095	0.512	0.278	0.234	0.234	5.52603e-28	2.61311e-27
Up-regulated in Sertoli cells	Zfp579	0.286571	0.286571	0.431	0.213	0.218	0.218	6.48081e-28	3.06188e-27
Up-regulated in Sertoli cells	Txndc15	0.309727	0.309727	0.718	0.523	0.195	0.195	6.95602e-28	3.28349e-27
Up-regulated in Sertoli cells	Siah1a	0.26592	0.26592	0.435	0.219	0.216	0.216	9.71268e-28	4.57663e-27
Down-regulated in Sertoli cells	Stim1	-0.430805	0.430805	0.345	0.56	-0.215	0.215	1.29536e-27	6.09837e-27
Up-regulated in Sertoli cells	Ryk	0.333187	0.333187	0.746	0.584	0.162	0.162	1.47594e-27	6.94238e-27
Up-regulated in Sertoli cells	Asap2	0.284869	0.284869	0.435	0.224	0.211	0.211	1.48894e-27	6.99736e-27
Up-regulated in Sertoli cells	Isoc1	0.332857	0.332857	0.539	0.328	0.211	0.211	1.54436e-27	7.25142e-27
Up-regulated in Sertoli cells	Upf3a	0.3088	0.3088	0.71	0.529	0.181	0.181	1.63926e-27	7.69023e-27
Up-regulated in Sertoli cells	Fkbp8	0.302968	0.302968	0.83	0.692	0.138	0.138	1.80788e-27	8.47383e-27
Down-regulated in Sertoli cells	Nectin1	-0.304218	0.304218	0.137	0.335	-0.198	0.198	2.07396e-27	9.71249e-27
Down-regulated in Sertoli cells	Ass1	-0.378861	0.378861	0.274	0.51	-0.236	0.236	2.2905e-27	1.07171e-26
Up-regulated in Sertoli cells	Zfp422	0.283615	0.283615	0.6	0.392	0.208	0.208	2.64754e-27	1.23769e-26
Up-regulated in Sertoli cells	Hoxb9	0.482458	0.482458	0.584	0.387	0.197	0.197	2.65917e-27	1.24203e-26
Down-regulated in Sertoli cells	Mybl1	-0.322218	0.322218	0.12	0.323	-0.203	0.203	2.69524e-27	1.25778e-26
Down-regulated in Sertoli cells	Iars2	-0.359274	0.359274	0.378	0.576	-0.198	0.198	2.95966e-27	1.37997e-26
Up-regulated in Sertoli cells	Dnajc10	0.309664	0.309664	0.594	0.388	0.206	0.206	3.37778e-27	1.57354e-26
Down-regulated in Sertoli cells	Arpp19	-0.393768	0.393768	0.867	0.885	-0.018	0.018	3.42368e-27	1.59353e-26
Up-regulated in Sertoli cells	Eif4g2	0.28244	0.28244	0.973	0.913	0.06	0.06	3.58052e-27	1.66508e-26
Down-regulated in Sertoli cells	Abtb2	-0.268506	0.268506	0.124	0.326	-0.202	0.202	3.60152e-27	1.67339e-26
Down-regulated in Sertoli cells	Sept7	-0.382636	0.382636	0.931	0.927	0.004	0.004	3.92221e-27	1.8208e-26
Down-regulated in Sertoli cells	Wbp2	-0.403414	0.403414	0.388	0.585	-0.197	0.197	4.25219e-27	1.97228e-26
Up-regulated in Sertoli cells	Ndufa8	0.300426	0.300426	0.913	0.851	0.062	0.062	4.38282e-27	2.0311e-26
Down-regulated in Sertoli cells	Nkd2	-0.263182	0.263182	0.126	0.335	-0.209	0.209	4.41681e-27	2.04508e-26
Down-regulated in Sertoli cells	Mef2c	-0.323465	0.323465	0.442	0.692	-0.25	0.25	6.20213e-27	2.86922e-26
Up-regulated in Sertoli cells	Nxn	0.268861	0.268861	0.346	0.15	0.196	0.196	6.57276e-27	3.03805e-26
Up-regulated in Sertoli cells	Ppfibp2	0.354948	0.354948	0.715	0.536	0.179	0.179	7.11203e-27	3.28446e-26
Up-regulated in Sertoli cells	Cisd2	0.336822	0.336822	0.546	0.335	0.211	0.211	7.13557e-27	3.29249e-26
Up-regulated in Sertoli cells	Ssr3	0.318701	0.318701	0.82	0.693	0.127	0.127	7.24269e-27	3.33902e-26
Down-regulated in Sertoli cells	Scd2	-0.379413	0.379413	0.892	0.877	0.015	0.015	8.27791e-27	3.81299e-26
Down-regulated in Sertoli cells	Rpl36al	-0.470093	0.470093	0.729	0.83	-0.101	0.101	9.14615e-27	4.20928e-26
Up-regulated in Sertoli cells	Magi1	0.272475	0.272475	0.405	0.195	0.21	0.21	9.22066e-27	4.23991e-26
Down-regulated in Sertoli cells	Rpl22	-0.255977	0.255977	0.996	0.993	0.003	0.003	1.23073e-26	5.6495e-26
Down-regulated in Sertoli cells	Kif23	-0.501315	0.501315	0.168	0.366	-0.198	0.198	1.2346e-26	5.66239e-26
Up-regulated in Sertoli cells	Pdia6	0.385028	0.385028	0.938	0.881	0.057	0.057	1.27796e-26	5.85624e-26
Up-regulated in Sertoli cells	Lmna	0.259928	0.259928	0.45	0.228	0.222	0.222	1.35217e-26	6.19096e-26
Up-regulated in Sertoli cells	Cnpy2	0.296477	0.296477	0.955	0.902	0.053	0.053	1.40575e-26	6.43077e-26
Down-regulated in Sertoli cells	Pcnt	-0.302218	0.302218	0.193	0.403	-0.21	0.21	1.45138e-26	6.63382e-26
Up-regulated in Sertoli cells	Psma4	0.306949	0.306949	0.944	0.872	0.072	0.072	1.49455e-26	6.82529e-26
Down-regulated in Sertoli cells	Timm17a	-0.427042	0.427042	0.739	0.825	-0.086	0.086	1.5334e-26	6.99669e-26
Up-regulated in Sertoli cells	Ptprg	0.260123	0.260123	0.333	0.139	0.194	0.194	1.91368e-26	8.7244e-26
Up-regulated in Sertoli cells	Nbeal1	0.330491	0.330491	0.566	0.351	0.215	0.215	2.28743e-26	1.04016e-25
Down-regulated in Sertoli cells	1700037H04Rik	-0.299639	0.299639	0.208	0.417	-0.209	0.209	2.33069e-26	1.05894e-25
Up-regulated in Sertoli cells	Snf8	0.291731	0.291731	0.822	0.697	0.125	0.125	2.99684e-26	1.36044e-25
Down-regulated in Sertoli cells	Abhd4	-0.360095	0.360095	0.334	0.554	-0.22	0.22	3.05923e-26	1.38758e-25
Up-regulated in Sertoli cells	Hspb11	0.328946	0.328946	0.748	0.584	0.164	0.164	3.37389e-26	1.529e-25
Down-regulated in Sertoli cells	Mapk3	-0.406452	0.406452	0.468	0.664	-0.196	0.196	4.25167e-26	1.92516e-25
Down-regulated in Sertoli cells	Nfkbil1	-0.340792	0.340792	0.348	0.55	-0.202	0.202	4.90739e-26	2.22019e-25
Down-regulated in Sertoli cells	Epb41l2	-0.412442	0.412442	0.516	0.689	-0.173	0.173	5.04604e-26	2.28098e-25
Down-regulated in Sertoli cells	Lmf1	-0.306518	0.306518	0.25	0.461	-0.211	0.211	5.38503e-26	2.4301e-25
Down-regulated in Sertoli cells	Nop56	-0.451736	0.451736	0.593	0.743	-0.15	0.15	6.95101e-26	3.13412e-25
Up-regulated in Sertoli cells	Krcc1	0.307351	0.307351	0.733	0.563	0.17	0.17	8.46673e-26	3.8111e-25
Up-regulated in Sertoli cells	Apip	0.282697	0.282697	0.604	0.408	0.196	0.196	9.88428e-26	4.44168e-25
Down-regulated in Sertoli cells	Rnf208	-0.307689	0.307689	0.153	0.353	-0.2	0.2	1.23349e-25	5.53358e-25
Down-regulated in Sertoli cells	Ntf5	-0.319423	0.319423	0.195	0.403	-0.208	0.208	1.33545e-25	5.98595e-25
Up-regulated in Sertoli cells	Mbd3	0.317258	0.317258	0.814	0.679	0.135	0.135	1.54894e-25	6.92545e-25
Down-regulated in Sertoli cells	Dmrt1	-0.277168	0.277168	0.151	0.35	-0.199	0.199	1.70312e-25	7.6084e-25
Down-regulated in Sertoli cells	Slc12a7	-0.307912	0.307912	0.2	0.407	-0.207	0.207	1.82335e-25	8.13319e-25
Up-regulated in Sertoli cells	Arf4	0.307065	0.307065	0.913	0.841	0.072	0.072	1.82364e-25	8.13319e-25
Up-regulated in Sertoli cells	Hook3	0.312818	0.312818	0.588	0.383	0.205	0.205	1.98214e-25	8.83268e-25
Up-regulated in Sertoli cells	Dab2	0.298943	0.298943	0.466	0.254	0.212	0.212	2.06192e-25	9.17349e-25
Up-regulated in Sertoli cells	Lamb1	0.333124	0.333124	0.733	0.579	0.154	0.154	2.06206e-25	9.17349e-25
Down-regulated in Sertoli cells	Fbxo17	-0.383337	0.383337	0.263	0.466	-0.203	0.203	2.15484e-25	9.57828e-25
Down-regulated in Sertoli cells	Mef2a	-0.413078	0.413078	0.578	0.733	-0.155	0.155	2.22398e-25	9.87735e-25
Up-regulated in Sertoli cells	Ywhaz	0.335632	0.335632	0.911	0.798	0.113	0.113	2.28108e-25	1.01225e-24
Up-regulated in Sertoli cells	Bcl2l11	0.363661	0.363661	0.408	0.214	0.194	0.194	2.61097e-25	1.15672e-24
Down-regulated in Sertoli cells	Mylk	-0.362497	0.362497	0.218	0.429	-0.211	0.211	2.6242e-25	1.16162e-24
Down-regulated in Sertoli cells	Usp37	-0.320072	0.320072	0.26	0.472	-0.212	0.212	2.72608e-25	1.20572e-24
Down-regulated in Sertoli cells	Apc	-0.356858	0.356858	0.409	0.599	-0.19	0.19	2.81636e-25	1.24461e-24
Up-regulated in Sertoli cells	Dgcr6	0.290329	0.290329	0.663	0.477	0.186	0.186	3.34374e-25	1.47645e-24
Up-regulated in Sertoli cells	Pigx	0.299604	0.299604	0.622	0.432	0.19	0.19	3.45285e-25	1.52337e-24
Up-regulated in Sertoli cells	1600012H06Rik	0.330469	0.330469	0.522	0.328	0.194	0.194	4.03568e-25	1.77903e-24
Up-regulated in Sertoli cells	Pkm	0.269231	0.269231	0.954	0.896	0.058	0.058	4.53744e-25	1.99857e-24
Up-regulated in Sertoli cells	Gnpda2	0.259119	0.259119	0.497	0.29	0.207	0.207	4.58821e-25	2.01927e-24
Up-regulated in Sertoli cells	Lrpap1	0.41569	0.41569	0.812	0.686	0.126	0.126	4.6777e-25	2.05696e-24
Up-regulated in Sertoli cells	Uqcrc1	0.348217	0.348217	0.775	0.637	0.138	0.138	5.09049e-25	2.23663e-24
Down-regulated in Sertoli cells	Fgfrl1	-0.368595	0.368595	0.362	0.571	-0.209	0.209	5.8459e-25	2.56642e-24
Down-regulated in Sertoli cells	Usp28	-0.258598	0.258598	0.154	0.351	-0.197	0.197	6.03369e-25	2.64669e-24
Up-regulated in Sertoli cells	Ndufa10	0.273731	0.273731	0.886	0.786	0.1	0.1	7.05821e-25	3.09355e-24
Up-regulated in Sertoli cells	Tceal6	0.501773	0.501773	0.332	0.152	0.18	0.18	7.07361e-25	3.09775e-24
Down-regulated in Sertoli cells	Wnk3	-0.323157	0.323157	0.217	0.423	-0.206	0.206	7.37058e-25	3.22516e-24
Up-regulated in Sertoli cells	Ndufs8	0.292295	0.292295	0.758	0.592	0.166	0.166	7.64782e-25	3.34373e-24
Down-regulated in Sertoli cells	Rnaseh2a	-0.36565	0.36565	0.324	0.526	-0.202	0.202	7.8315e-25	3.42123e-24
Up-regulated in Sertoli cells	Mmd	0.286686	0.286686	0.524	0.326	0.198	0.198	8.82154e-25	3.85058e-24
Down-regulated in Sertoli cells	Herc2	-0.367261	0.367261	0.34	0.55	-0.21	0.21	9.60712e-25	4.19005e-24
Down-regulated in Sertoli cells	Cd164	-0.381231	0.381231	0.745	0.819	-0.074	0.074	1.00427e-24	4.37644e-24
Down-regulated in Sertoli cells	Sh3tc2	-0.343763	0.343763	0.325	0.522	-0.197	0.197	1.04185e-24	4.53652e-24
Down-regulated in Sertoli cells	Msmo1	-0.357201	0.357201	0.287	0.511	-0.224	0.224	1.07629e-24	4.68266e-24
Down-regulated in Sertoli cells	Mcm3	-0.439089	0.439089	0.261	0.466	-0.205	0.205	1.1201e-24	4.86533e-24
Up-regulated in Sertoli cells	Pbx2	0.298107	0.298107	0.597	0.397	0.2	0.2	1.26249e-24	5.47934e-24
Up-regulated in Sertoli cells	Vim	0.295879	0.295879	0.992	0.985	0.007	0.007	1.36621e-24	5.91989e-24
Down-regulated in Sertoli cells	Micos10	-0.399226	0.399226	0.871	0.901	-0.03	0.03	1.37548e-24	5.95521e-24
Up-regulated in Sertoli cells	Pck2	0.264824	0.264824	0.471	0.261	0.21	0.21	1.46103e-24	6.32048e-24
Up-regulated in Sertoli cells	Crtap	0.254778	0.254778	0.479	0.273	0.206	0.206	1.4637e-24	6.32688e-24
Down-regulated in Sertoli cells	H2ax	-0.6157	0.6157	0.819	0.869	-0.05	0.05	1.78386e-24	7.70453e-24
Down-regulated in Sertoli cells	Smpx	-0.372017	0.372017	0.439	0.66	-0.221	0.221	1.83476e-24	7.91796e-24
Up-regulated in Sertoli cells	Tmem234	0.297813	0.297813	0.899	0.83	0.069	0.069	1.91963e-24	8.27752e-24
Down-regulated in Sertoli cells	Colgalt1	-0.385604	0.385604	0.524	0.687	-0.163	0.163	1.99412e-24	8.59177e-24
Down-regulated in Sertoli cells	Mrps11	-0.416441	0.416441	0.588	0.739	-0.151	0.151	2.50202e-24	1.07714e-23
Up-regulated in Sertoli cells	Vdac1	0.26679	0.26679	0.93	0.867	0.063	0.063	2.53955e-24	1.09242e-23
Down-regulated in Sertoli cells	Litaf	-0.38123	0.38123	0.345	0.539	-0.194	0.194	2.65284e-24	1.14023e-23
Up-regulated in Sertoli cells	Ap2s1	0.306532	0.306532	0.787	0.652	0.135	0.135	2.78041e-24	1.19314e-23
Up-regulated in Sertoli cells	Fnta	0.274909	0.274909	0.701	0.518	0.183	0.183	3.12733e-24	1.33985e-23
Down-regulated in Sertoli cells	Cdv3	-0.386782	0.386782	0.836	0.898	-0.062	0.062	3.57134e-24	1.52886e-23
Down-regulated in Sertoli cells	Dmd	-0.26328	0.26328	0.155	0.35	-0.195	0.195	3.77217e-24	1.61353e-23
Down-regulated in Sertoli cells	Morf4l1	-0.307584	0.307584	0.944	0.938	0.006	0.006	4.09293e-24	1.74933e-23
Up-regulated in Sertoli cells	Mllt3	0.276631	0.276631	0.33	0.147	0.183	0.183	4.30657e-24	1.83917e-23
Down-regulated in Sertoli cells	Fxr2	-0.350782	0.350782	0.316	0.513	-0.197	0.197	4.48499e-24	1.91383e-23
Up-regulated in Sertoli cells	Zfp277	0.291276	0.291276	0.493	0.295	0.198	0.198	5.13266e-24	2.18671e-23
Down-regulated in Sertoli cells	Samd1	-0.367816	0.367816	0.413	0.615	-0.202	0.202	5.49578e-24	2.33954e-23
Up-regulated in Sertoli cells	Pcbp2	0.296331	0.296331	0.951	0.899	0.052	0.052	6.51411e-24	2.77083e-23
Up-regulated in Sertoli cells	Psma2	0.258558	0.258558	0.944	0.898	0.046	0.046	8.01533e-24	3.40668e-23
Down-regulated in Sertoli cells	Med9	-0.383141	0.383141	0.489	0.664	-0.175	0.175	8.04819e-24	3.41792e-23
Down-regulated in Sertoli cells	Prc1	-0.798563	0.798563	0.172	0.355	-0.183	0.183	8.69279e-24	3.68873e-23
Up-regulated in Sertoli cells	Cd63	0.327257	0.327257	0.956	0.908	0.048	0.048	8.72761e-24	3.70056e-23
Down-regulated in Sertoli cells	Pabpc4	-0.374192	0.374192	0.385	0.561	-0.176	0.176	8.89428e-24	3.76824e-23
Down-regulated in Sertoli cells	Gmnn	-0.607906	0.607906	0.354	0.542	-0.188	0.188	9.11196e-24	3.8574e-23
Down-regulated in Sertoli cells	Sgk3	-0.376186	0.376186	0.515	0.707	-0.192	0.192	9.535e-24	4.03328e-23
Down-regulated in Sertoli cells	Pebp1	-0.29332	0.29332	0.981	0.969	0.012	0.012	9.8188e-24	4.15004e-23
Down-regulated in Sertoli cells	Fasn	-0.366861	0.366861	0.415	0.61	-0.195	0.195	1.00362e-23	4.23856e-23
Up-regulated in Sertoli cells	Fundc2	0.319721	0.319721	0.848	0.712	0.136	0.136	1.06668e-23	4.50133e-23
Up-regulated in Sertoli cells	Atat1	0.293341	0.293341	0.603	0.401	0.202	0.202	1.11037e-23	4.68199e-23
Down-regulated in Sertoli cells	Suco	-0.330403	0.330403	0.286	0.485	-0.199	0.199	1.11994e-23	4.71862e-23
Up-regulated in Sertoli cells	Lifr	0.251154	0.251154	0.372	0.182	0.19	0.19	1.15667e-23	4.8695e-23
Up-regulated in Sertoli cells	Coro1c	0.266815	0.266815	0.532	0.338	0.194	0.194	1.24205e-23	5.22485e-23
Up-regulated in Sertoli cells	Resf1	0.436164	0.436164	0.749	0.614	0.135	0.135	1.24308e-23	5.22504e-23
Up-regulated in Sertoli cells	Lamtor4	0.288302	0.288302	0.839	0.729	0.11	0.11	1.25408e-23	5.26712e-23
Up-regulated in Sertoli cells	Rev3l	0.33279	0.33279	0.627	0.446	0.181	0.181	1.29391e-23	5.43015e-23
Down-regulated in Sertoli cells	Phf20l1	-0.444722	0.444722	0.592	0.737	-0.145	0.145	1.31709e-23	5.52307e-23
Up-regulated in Sertoli cells	Foxp1	0.35373	0.35373	0.452	0.259	0.193	0.193	1.75584e-23	7.35713e-23
Down-regulated in Sertoli cells	Mgat4b	-0.393209	0.393209	0.474	0.661	-0.187	0.187	1.89159e-23	7.91833e-23
Up-regulated in Sertoli cells	Dipk2a	0.260869	0.260869	0.318	0.142	0.176	0.176	1.89274e-23	7.91833e-23
Down-regulated in Sertoli cells	Minpp1	-0.365879	0.365879	0.462	0.645	-0.183	0.183	1.92787e-23	8.05898e-23
Up-regulated in Sertoli cells	Arxes2	0.43082	0.43082	0.791	0.669	0.122	0.122	1.96152e-23	8.19322e-23
Up-regulated in Sertoli cells	Bmp1	0.256185	0.256185	0.354	0.167	0.187	0.187	2.01143e-23	8.39511e-23
Up-regulated in Sertoli cells	Rpl22l1	0.258527	0.258527	0.994	0.972	0.022	0.022	2.18959e-23	9.13157e-23
Up-regulated in Sertoli cells	Mpzl1	0.306955	0.306955	0.505	0.309	0.196	0.196	2.19964e-23	9.16631e-23
Down-regulated in Sertoli cells	Miip	-0.301267	0.301267	0.19	0.388	-0.198	0.198	2.23931e-23	9.32435e-23
Up-regulated in Sertoli cells	Bad	0.288477	0.288477	0.565	0.362	0.203	0.203	2.27344e-23	9.45294e-23
Up-regulated in Sertoli cells	Atxn7l3b	0.255285	0.255285	0.969	0.91	0.059	0.059	2.4346e-23	1.01059e-22
Up-regulated in Sertoli cells	Comt	0.360348	0.360348	0.675	0.503	0.172	0.172	2.50094e-23	1.03732e-22
Up-regulated in Sertoli cells	Abhd14a	0.27629	0.27629	0.474	0.273	0.201	0.201	2.69309e-23	1.11616e-22
Up-regulated in Sertoli cells	Atp5b	0.267063	0.267063	0.989	0.951	0.038	0.038	2.77693e-23	1.15001e-22
Down-regulated in Sertoli cells	Ier3ip1	-0.395252	0.395252	0.636	0.75	-0.114	0.114	2.79664e-23	1.15727e-22
Up-regulated in Sertoli cells	Lage3	0.292611	0.292611	0.736	0.592	0.144	0.144	3.22868e-23	1.33502e-22
Down-regulated in Sertoli cells	Aurka	-0.325371	0.325371	0.085	0.256	-0.171	0.171	3.4394e-23	1.42105e-22
Up-regulated in Sertoli cells	Copb2	0.292071	0.292071	0.83	0.709	0.121	0.121	3.54699e-23	1.46324e-22
Up-regulated in Sertoli cells	Actr3	0.348107	0.348107	0.812	0.707	0.105	0.105	3.73263e-23	1.53863e-22
Up-regulated in Sertoli cells	Dlk1	0.298314	0.298314	0.422	0.216	0.206	0.206	3.75063e-23	1.54485e-22
Up-regulated in Sertoli cells	Snx6	0.262259	0.262259	0.902	0.799	0.103	0.103	3.77022e-23	1.55173e-22
Up-regulated in Sertoli cells	Klf6	0.408667	0.408667	0.534	0.335	0.199	0.199	3.80075e-23	1.56308e-22
Up-regulated in Sertoli cells	Arhgap18	0.256863	0.256863	0.472	0.275	0.197	0.197	3.89861e-23	1.6021e-22
Up-regulated in Sertoli cells	Plgrkt	0.307473	0.307473	0.604	0.419	0.185	0.185	4.74165e-23	1.94703e-22
Down-regulated in Sertoli cells	Usp48	-0.329331	0.329331	0.344	0.534	-0.19	0.19	5.05203e-23	2.07129e-22
Down-regulated in Sertoli cells	Spc25	-0.473174	0.473174	0.163	0.346	-0.183	0.183	5.41583e-23	2.21684e-22
Down-regulated in Sertoli cells	Tspyl2	-0.305326	0.305326	0.204	0.4	-0.196	0.196	5.4195e-23	2.21684e-22
Down-regulated in Sertoli cells	Hacd2	-0.421829	0.421829	0.546	0.701	-0.155	0.155	5.45799e-23	2.23087e-22
Down-regulated in Sertoli cells	N4bp2l2	-0.412796	0.412796	0.62	0.74	-0.12	0.12	6.41729e-23	2.61896e-22
Down-regulated in Sertoli cells	Atp6v0b	-0.368526	0.368526	0.75	0.803	-0.053	0.053	6.51505e-23	2.65682e-22
Up-regulated in Sertoli cells	Rbm4b	0.299449	0.299449	0.631	0.458	0.173	0.173	7.11145e-23	2.89782e-22
Down-regulated in Sertoli cells	Usp32	-0.261312	0.261312	0.186	0.389	-0.203	0.203	7.56254e-23	3.07928e-22
Down-regulated in Sertoli cells	Got1	-0.373894	0.373894	0.304	0.501	-0.197	0.197	8.77412e-23	3.56988e-22
Up-regulated in Sertoli cells	Vdac2	0.296774	0.296774	0.955	0.933	0.022	0.022	9.82365e-23	3.99385e-22
Up-regulated in Sertoli cells	Mbtd1	0.322055	0.322055	0.655	0.469	0.186	0.186	1.00335e-22	4.07605e-22
Down-regulated in Sertoli cells	Mettl26	-0.456249	0.456249	0.695	0.792	-0.097	0.097	1.05117e-22	4.26709e-22
Up-regulated in Sertoli cells	Med25	0.287907	0.287907	0.558	0.362	0.196	0.196	1.0941e-22	4.43796e-22
Up-regulated in Sertoli cells	Cdc37	0.269239	0.269239	0.854	0.735	0.119	0.119	1.18391e-22	4.79863e-22
Down-regulated in Sertoli cells	Zfp593	-0.308228	0.308228	0.234	0.421	-0.187	0.187	1.2408e-22	5.02537e-22
Up-regulated in Sertoli cells	Ostc	0.271192	0.271192	0.92	0.847	0.073	0.073	1.37058e-22	5.5468e-22
Up-regulated in Sertoli cells	Igbp1	0.292768	0.292768	0.661	0.491	0.17	0.17	1.40211e-22	5.67007e-22
Down-regulated in Sertoli cells	Gm16286	-0.360332	0.360332	0.811	0.859	-0.048	0.048	1.54133e-22	6.22367e-22
Down-regulated in Sertoli cells	Ckap4	-0.379955	0.379955	0.748	0.798	-0.05	0.05	1.81987e-22	7.33724e-22
Down-regulated in Sertoli cells	Sat2	-0.378561	0.378561	0.394	0.583	-0.189	0.189	1.9319e-22	7.78305e-22
Up-regulated in Sertoli cells	Ptp4a3	0.313146	0.313146	0.349	0.167	0.182	0.182	2.17641e-22	8.76149e-22
Down-regulated in Sertoli cells	Mex3c	-0.332192	0.332192	0.396	0.588	-0.192	0.192	2.38067e-22	9.57656e-22
Up-regulated in Sertoli cells	Zfp260	0.277838	0.277838	0.556	0.367	0.189	0.189	2.50017e-22	1.00497e-21
Up-regulated in Sertoli cells	Tmed5	0.26656	0.26656	0.508	0.322	0.186	0.186	2.73214e-22	1.09738e-21
Down-regulated in Sertoli cells	Usp7	-0.3775	0.3775	0.534	0.695	-0.161	0.161	3.07298e-22	1.23335e-21
Up-regulated in Sertoli cells	Ndufb6	0.282727	0.282727	0.803	0.676	0.127	0.127	3.34293e-22	1.34069e-21
Up-regulated in Sertoli cells	Emc2	0.276218	0.276218	0.589	0.404	0.185	0.185	3.51698e-22	1.40944e-21
Down-regulated in Sertoli cells	Smg6	-0.369982	0.369982	0.452	0.612	-0.16	0.16	3.5934e-22	1.43898e-21
Up-regulated in Sertoli cells	Pbrm1	0.298533	0.298533	0.872	0.767	0.105	0.105	3.70712e-22	1.4834e-21
Up-regulated in Sertoli cells	Dipk1a	0.298191	0.298191	0.424	0.241	0.183	0.183	3.71313e-22	1.48469e-21
Down-regulated in Sertoli cells	Aph1a	-0.376239	0.376239	0.526	0.693	-0.167	0.167	4.60938e-22	1.8403e-21
Up-regulated in Sertoli cells	Ap3s1	0.275247	0.275247	0.781	0.63	0.151	0.151	5.23602e-22	2.08892e-21
Down-regulated in Sertoli cells	Ubald2	-0.465741	0.465741	0.537	0.672	-0.135	0.135	5.3034e-22	2.11423e-21
Down-regulated in Sertoli cells	Pink1	-0.331126	0.331126	0.388	0.581	-0.193	0.193	5.53198e-22	2.2037e-21
Up-regulated in Sertoli cells	Tcf7l2	0.277341	0.277341	0.484	0.295	0.189	0.189	5.98882e-22	2.38391e-21
Down-regulated in Sertoli cells	Ugcg	-0.344397	0.344397	0.36	0.555	-0.195	0.195	6.33403e-22	2.51944e-21
Up-regulated in Sertoli cells	Trim8	0.270243	0.270243	0.481	0.289	0.192	0.192	7.80168e-22	3.0986e-21
Up-regulated in Sertoli cells	Pnisr	0.343438	0.343438	0.888	0.778	0.11	0.11	8.39704e-22	3.33258e-21
Down-regulated in Sertoli cells	Rp9	-0.357558	0.357558	0.848	0.872	-0.024	0.024	8.97478e-22	3.55657e-21
Up-regulated in Sertoli cells	March2	0.273823	0.273823	0.597	0.418	0.179	0.179	9.10106e-22	3.60394e-21
Up-regulated in Sertoli cells	Phldb2	0.334308	0.334308	0.668	0.486	0.182	0.182	9.18264e-22	3.63354e-21
Down-regulated in Sertoli cells	Vrk1	-0.314583	0.314583	0.217	0.402	-0.185	0.185	9.71692e-22	3.84211e-21
Up-regulated in Sertoli cells	Blmh	0.269824	0.269824	0.7	0.528	0.172	0.172	9.96693e-22	3.93804e-21
Down-regulated in Sertoli cells	Tulp2	-0.394132	0.394132	0.638	0.787	-0.149	0.149	1.09905e-21	4.33604e-21
Down-regulated in Sertoli cells	Rpa2	-0.389179	0.389179	0.295	0.485	-0.19	0.19	1.17398e-21	4.62825e-21
Up-regulated in Sertoli cells	Zfp664	0.25993	0.25993	0.552	0.377	0.175	0.175	1.22332e-21	4.81563e-21
Down-regulated in Sertoli cells	Plxna1	-0.304077	0.304077	0.294	0.499	-0.205	0.205	1.26292e-21	4.96785e-21
Up-regulated in Sertoli cells	Ccs	0.273919	0.273919	0.582	0.4	0.182	0.182	1.26714e-21	4.98078e-21
Up-regulated in Sertoli cells	Plin3	0.267606	0.267606	0.866	0.765	0.101	0.101	1.26823e-21	4.98141e-21
Down-regulated in Sertoli cells	Ptp4a2	-0.317601	0.317601	0.868	0.884	-0.016	0.016	1.31137e-21	5.14704e-21
Down-regulated in Sertoli cells	Hells	-0.449462	0.449462	0.274	0.46	-0.186	0.186	1.34757e-21	5.28524e-21
Up-regulated in Sertoli cells	Bzw2	0.272005	0.272005	0.72	0.572	0.148	0.148	1.39257e-21	5.45773e-21
Down-regulated in Sertoli cells	Mphosph8	-0.359152	0.359152	0.711	0.783	-0.072	0.072	1.58229e-21	6.19672e-21
Up-regulated in Sertoli cells	Hdac3	0.254998	0.254998	0.664	0.485	0.179	0.179	1.6758e-21	6.55812e-21
Up-regulated in Sertoli cells	Rab11fip2	0.31247	0.31247	0.591	0.408	0.183	0.183	1.74751e-21	6.83374e-21
Down-regulated in Sertoli cells	Plod2	-0.344988	0.344988	0.442	0.603	-0.161	0.161	2.04249e-21	7.98142e-21
Down-regulated in Sertoli cells	Dab2ip	-0.352947	0.352947	0.415	0.602	-0.187	0.187	2.19918e-21	8.58116e-21
Down-regulated in Sertoli cells	Haus4	-0.295096	0.295096	0.186	0.37	-0.184	0.184	2.34779e-21	9.15432e-21
Up-regulated in Sertoli cells	Nap1l1	0.295692	0.295692	0.934	0.829	0.105	0.105	2.43449e-21	9.48544e-21
Up-regulated in Sertoli cells	Col18a1	0.301069	0.301069	0.945	0.876	0.069	0.069	2.52453e-21	9.82907e-21
Up-regulated in Sertoli cells	Daam1	0.305138	0.305138	0.388	0.218	0.17	0.17	2.83521e-21	1.10306e-20
Down-regulated in Sertoli cells	F11r	-0.366233	0.366233	0.708	0.802	-0.094	0.094	2.88489e-21	1.12158e-20
Down-regulated in Sertoli cells	Umps	-0.297961	0.297961	0.254	0.445	-0.191	0.191	2.92617e-21	1.13679e-20
Up-regulated in Sertoli cells	Hnrnpc	0.267907	0.267907	0.954	0.918	0.036	0.036	3.41868e-21	1.3262e-20
Down-regulated in Sertoli cells	Rnf34	-0.355971	0.355971	0.476	0.641	-0.165	0.165	3.43929e-21	1.33322e-20
Up-regulated in Sertoli cells	Maml3	0.262713	0.262713	0.497	0.308	0.189	0.189	3.59619e-21	1.39303e-20
Up-regulated in Sertoli cells	Nab1	0.310083	0.310083	0.603	0.445	0.158	0.158	3.65447e-21	1.41458e-20
Up-regulated in Sertoli cells	Ppp1r14b	0.267084	0.267084	0.938	0.885	0.053	0.053	4.15057e-21	1.60545e-20
Down-regulated in Sertoli cells	E030030I06Rik	-0.304284	0.304284	0.242	0.428	-0.186	0.186	4.19689e-21	1.62219e-20
Up-regulated in Sertoli cells	Rbms1	0.317228	0.317228	0.767	0.627	0.14	0.14	4.57465e-21	1.76692e-20
Up-regulated in Sertoli cells	Pdcd4	0.314029	0.314029	0.622	0.442	0.18	0.18	5.18721e-21	2.00207e-20
Up-regulated in Sertoli cells	Uqcrc2	0.258437	0.258437	0.882	0.797	0.085	0.085	5.31915e-21	2.05151e-20
Down-regulated in Sertoli cells	Trim35	-0.373151	0.373151	0.774	0.82	-0.046	0.046	5.85139e-21	2.25352e-20
Up-regulated in Sertoli cells	Cct3	0.287348	0.287348	0.913	0.867	0.046	0.046	5.97598e-21	2.29985e-20
Down-regulated in Sertoli cells	Polr1a	-0.312844	0.312844	0.342	0.532	-0.19	0.19	6.12477e-21	2.35541e-20
Up-regulated in Sertoli cells	Rbmx	0.301356	0.301356	0.565	0.385	0.18	0.18	6.28344e-21	2.41469e-20
Up-regulated in Sertoli cells	Tspan6	0.260954	0.260954	0.639	0.461	0.178	0.178	6.46655e-21	2.48327e-20
Up-regulated in Sertoli cells	Polr2a	0.289112	0.289112	0.777	0.613	0.164	0.164	7.2504e-21	2.78028e-20
Down-regulated in Sertoli cells	Cdca8	-0.568876	0.568876	0.216	0.394	-0.178	0.178	7.44404e-21	2.85248e-20
Down-regulated in Sertoli cells	Nt5c	-0.442805	0.442805	0.602	0.724	-0.122	0.122	7.78706e-21	2.9775e-20
Down-regulated in Sertoli cells	Clspn	-0.367091	0.367091	0.109	0.268	-0.159	0.159	7.96259e-21	3.04244e-20
Up-regulated in Sertoli cells	Phc2	0.289074	0.289074	0.564	0.382	0.182	0.182	9.04597e-21	3.45392e-20
Up-regulated in Sertoli cells	Atp2b1	0.373254	0.373254	0.891	0.799	0.092	0.092	9.72687e-21	3.71124e-20
Down-regulated in Sertoli cells	Uhrf1bp1l	-0.335425	0.335425	0.361	0.539	-0.178	0.178	9.98819e-21	3.80822e-20
Up-regulated in Sertoli cells	Lgr4	0.295142	0.295142	0.433	0.25	0.183	0.183	1.00982e-20	3.84741e-20
Down-regulated in Sertoli cells	Rmnd5b	-0.283592	0.283592	0.215	0.401	-0.186	0.186	1.04329e-20	3.97209e-20
Up-regulated in Sertoli cells	Krt79	0.275757	0.275757	0.328	0.155	0.173	0.173	1.04412e-20	3.97241e-20
Down-regulated in Sertoli cells	Timp1	-0.34782	0.34782	0.273	0.456	-0.183	0.183	1.44352e-20	5.46468e-20
Down-regulated in Sertoli cells	Phlda3	-0.392804	0.392804	0.471	0.636	-0.165	0.165	1.57378e-20	5.95358e-20
Down-regulated in Sertoli cells	Usf2	-0.339803	0.339803	0.494	0.656	-0.162	0.162	1.66815e-20	6.30612e-20
Up-regulated in Sertoli cells	Efemp2	0.274707	0.274707	0.524	0.341	0.183	0.183	1.85198e-20	6.99609e-20
Up-regulated in Sertoli cells	Bcam	0.314954	0.314954	0.677	0.515	0.162	0.162	1.87333e-20	7.07172e-20
Down-regulated in Sertoli cells	Gemin6	-0.321632	0.321632	0.282	0.463	-0.181	0.181	1.91602e-20	7.22774e-20
Up-regulated in Sertoli cells	Igf2bp3	0.305433	0.305433	0.727	0.558	0.169	0.169	1.9558e-20	7.36739e-20
Down-regulated in Sertoli cells	Elf2	-0.36656	0.36656	0.466	0.619	-0.153	0.153	1.95792e-20	7.37018e-20
Down-regulated in Sertoli cells	Gtf2e2	-0.379076	0.379076	0.614	0.736	-0.122	0.122	2.09905e-20	7.89586e-20
Down-regulated in Sertoli cells	Nhp2	-0.380375	0.380375	0.701	0.793	-0.092	0.092	2.28548e-20	8.5911e-20
Up-regulated in Sertoli cells	Lpp	0.267524	0.267524	0.479	0.3	0.179	0.179	2.47985e-20	9.31517e-20
Up-regulated in Sertoli cells	Chchd3	0.269462	0.269462	0.675	0.523	0.152	0.152	2.48759e-20	9.33765e-20
Down-regulated in Sertoli cells	Rreb1	-0.324222	0.324222	0.334	0.514	-0.18	0.18	2.54653e-20	9.55218e-20
Up-regulated in Sertoli cells	Hmgn2	0.352691	0.352691	0.913	0.852	0.061	0.061	2.56973e-20	9.63243e-20
Up-regulated in Sertoli cells	Churc1	0.2673	0.2673	0.738	0.63	0.108	0.108	2.79135e-20	1.04558e-19
Down-regulated in Sertoli cells	Zdbf2	-0.254879	0.254879	0.181	0.361	-0.18	0.18	2.87756e-20	1.07636e-19
Up-regulated in Sertoli cells	Mknk2	0.264994	0.264994	0.38	0.208	0.172	0.172	2.90475e-20	1.08577e-19
Down-regulated in Sertoli cells	Gpc1	-0.314144	0.314144	0.303	0.487	-0.184	0.184	3.79658e-20	1.41615e-19
Up-regulated in Sertoli cells	Gclm	0.290957	0.290957	0.468	0.286	0.182	0.182	4.25935e-20	1.58655e-19
Down-regulated in Sertoli cells	Inppl1	-0.338758	0.338758	0.395	0.569	-0.174	0.174	4.34318e-20	1.61664e-19
Down-regulated in Sertoli cells	Ebp	-0.366728	0.366728	0.415	0.579	-0.164	0.164	4.40818e-20	1.6397e-19
Down-regulated in Sertoli cells	Dnmt1	-0.379035	0.379035	0.279	0.456	-0.177	0.177	4.72476e-20	1.75501e-19
Down-regulated in Sertoli cells	Bnip2	-0.346339	0.346339	0.697	0.787	-0.09	0.09	4.87447e-20	1.80935e-19
Up-regulated in Sertoli cells	Tanc1	0.264349	0.264349	0.372	0.203	0.169	0.169	5.98672e-20	2.21912e-19
Down-regulated in Sertoli cells	Ppp1r9a	-0.302215	0.302215	0.353	0.546	-0.193	0.193	6.46441e-20	2.39452e-19
Down-regulated in Sertoli cells	Pdcd7	-0.285482	0.285482	0.291	0.48	-0.189	0.189	6.76084e-20	2.50086e-19
Down-regulated in Sertoli cells	Crtc3	-0.360006	0.360006	0.541	0.688	-0.147	0.147	6.95409e-20	2.57056e-19
Up-regulated in Sertoli cells	Kras	0.318323	0.318323	0.634	0.47	0.164	0.164	7.65893e-20	2.82523e-19
Up-regulated in Sertoli cells	Ctnnal1	0.332224	0.332224	0.713	0.569	0.144	0.144	7.86507e-20	2.89926e-19
Up-regulated in Sertoli cells	Snrnp48	0.292982	0.292982	0.722	0.586	0.136	0.136	9.01127e-20	3.31719e-19
Down-regulated in Sertoli cells	Eef1e1	-0.34473	0.34473	0.415	0.589	-0.174	0.174	1.01653e-19	3.73684e-19
Down-regulated in Sertoli cells	Secisbp2l	-0.294092	0.294092	0.242	0.426	-0.184	0.184	1.0597e-19	3.89017e-19
Up-regulated in Sertoli cells	Dctn2	0.25187	0.25187	0.835	0.739	0.096	0.096	1.27689e-19	4.67783e-19
Down-regulated in Sertoli cells	Stk39	-0.324267	0.324267	0.439	0.62	-0.181	0.181	1.28125e-19	4.69058e-19
Up-regulated in Sertoli cells	Akirin2	0.258674	0.258674	0.748	0.611	0.137	0.137	1.29538e-19	4.73906e-19
Up-regulated in Sertoli cells	Hdlbp	0.306724	0.306724	0.83	0.719	0.111	0.111	1.30524e-19	4.77186e-19
Up-regulated in Sertoli cells	Ifitm1	0.265043	0.265043	0.286	0.126	0.16	0.16	1.32323e-19	4.83431e-19
Down-regulated in Sertoli cells	Marc2	-0.355678	0.355678	0.731	0.796	-0.065	0.065	1.4348e-19	5.23833e-19
Down-regulated in Sertoli cells	Plec	-0.3558	0.3558	0.532	0.665	-0.133	0.133	1.64114e-19	5.98348e-19
Down-regulated in Sertoli cells	Slc3a2	-0.361446	0.361446	0.597	0.704	-0.107	0.107	1.89197e-19	6.88387e-19
Down-regulated in Sertoli cells	Nom1	-0.304721	0.304721	0.34	0.517	-0.177	0.177	1.96335e-19	7.13874e-19
Down-regulated in Sertoli cells	Stt3a	-0.314117	0.314117	0.51	0.662	-0.152	0.152	2.09879e-19	7.62081e-19
Down-regulated in Sertoli cells	H1f4	-0.374491	0.374491	0.15	0.313	-0.163	0.163	2.13692e-19	7.75398e-19
Down-regulated in Sertoli cells	Atp5md	-0.375996	0.375996	0.882	0.911	-0.029	0.029	2.18995e-19	7.9356e-19
Up-regulated in Sertoli cells	Atp9a	0.298553	0.298553	0.449	0.279	0.17	0.17	2.19149e-19	7.93579e-19
Down-regulated in Sertoli cells	Dctpp1	-0.37909	0.37909	0.692	0.797	-0.105	0.105	2.38064e-19	8.61487e-19
Down-regulated in Sertoli cells	Ddr1	-0.367572	0.367572	0.602	0.714	-0.112	0.112	2.42435e-19	8.76116e-19
Down-regulated in Sertoli cells	Ankrd13a	-0.341344	0.341344	0.409	0.591	-0.182	0.182	2.84826e-19	1.02722e-18
Up-regulated in Sertoli cells	Jcad	0.299918	0.299918	0.481	0.305	0.176	0.176	2.84701e-19	1.02722e-18
Up-regulated in Sertoli cells	Ctbp1	0.25396	0.25396	0.785	0.674	0.111	0.111	2.95691e-19	1.06569e-18
Up-regulated in Sertoli cells	Calu	0.290931	0.290931	0.766	0.651	0.115	0.115	3.02722e-19	1.09029e-18
Up-regulated in Sertoli cells	Smim14	0.301749	0.301749	0.704	0.577	0.127	0.127	3.24662e-19	1.16852e-18
Up-regulated in Sertoli cells	Edf1	0.278764	0.278764	0.915	0.832	0.083	0.083	3.64857e-19	1.31142e-18
Down-regulated in Sertoli cells	Mob2	-0.2948	0.2948	0.286	0.469	-0.183	0.183	3.69246e-19	1.32541e-18
Up-regulated in Sertoli cells	Tardbp	0.289455	0.289455	0.66	0.511	0.149	0.149	4.2691e-19	1.53033e-18
Up-regulated in Sertoli cells	Mtch1	0.264739	0.264739	0.908	0.829	0.079	0.079	4.53412e-19	1.62425e-18
Down-regulated in Sertoli cells	Mcm5	-0.367126	0.367126	0.236	0.411	-0.175	0.175	5.43119e-19	1.94169e-18
Up-regulated in Sertoli cells	Mtch2	0.27101	0.27101	0.731	0.603	0.128	0.128	5.46796e-19	1.95352e-18
Down-regulated in Sertoli cells	Prmt3	-0.252965	0.252965	0.247	0.428	-0.181	0.181	6.22031e-19	2.21786e-18
Down-regulated in Sertoli cells	Mpdu1	-0.316445	0.316445	0.443	0.607	-0.164	0.164	6.3852e-19	2.27513e-18
Down-regulated in Sertoli cells	Anapc15	-0.265439	0.265439	0.303	0.484	-0.181	0.181	6.75051e-19	2.40369e-18
Up-regulated in Sertoli cells	Vezf1	0.283656	0.283656	0.493	0.319	0.174	0.174	7.76255e-19	2.76036e-18
Up-regulated in Sertoli cells	Erbin	0.275995	0.275995	0.479	0.307	0.172	0.172	8.11745e-19	2.88464e-18
Up-regulated in Sertoli cells	Tia1	0.301863	0.301863	0.837	0.727	0.11	0.11	8.5758e-19	3.04549e-18
Up-regulated in Sertoli cells	Eif3d	0.258633	0.258633	0.81	0.703	0.107	0.107	8.64909e-19	3.06948e-18
Up-regulated in Sertoli cells	Aco2	0.262408	0.262408	0.736	0.591	0.145	0.145	8.77487e-19	3.11204e-18
Up-regulated in Sertoli cells	Rgs3	0.282907	0.282907	0.372	0.203	0.169	0.169	9.14436e-19	3.24093e-18
Down-regulated in Sertoli cells	Atad2	-0.54295	0.54295	0.28	0.442	-0.162	0.162	9.25546e-19	3.27813e-18
Down-regulated in Sertoli cells	Me2	-0.365877	0.365877	0.447	0.602	-0.155	0.155	1.14099e-18	4.03584e-18
Up-regulated in Sertoli cells	Pnp	0.27846	0.27846	0.638	0.488	0.15	0.15	1.20044e-18	4.24332e-18
Down-regulated in Sertoli cells	Prrg2	-0.284847	0.284847	0.265	0.453	-0.188	0.188	1.32686e-18	4.68398e-18
Up-regulated in Sertoli cells	Pgls	0.254819	0.254819	0.921	0.868	0.053	0.053	1.41409e-18	4.9886e-18
Down-regulated in Sertoli cells	Ubl5	-0.314795	0.314795	0.881	0.906	-0.025	0.025	1.54431e-18	5.44079e-18
Down-regulated in Sertoli cells	Ube2c	-0.878107	0.878107	0.26	0.416	-0.156	0.156	1.58302e-18	5.57349e-18
Down-regulated in Sertoli cells	Grpel1	-0.325691	0.325691	0.794	0.845	-0.051	0.051	1.7563e-18	6.17136e-18
Down-regulated in Sertoli cells	Rps10	-0.253525	0.253525	0.972	0.953	0.019	0.019	1.81916e-18	6.38382e-18
Up-regulated in Sertoli cells	Naxd	0.270232	0.270232	0.757	0.615	0.142	0.142	1.83648e-18	6.44037e-18
Up-regulated in Sertoli cells	Tmed3	0.300647	0.300647	0.757	0.665	0.092	0.092	1.90519e-18	6.67373e-18
Up-regulated in Sertoli cells	Aspscr1	0.334142	0.334142	0.47	0.303	0.167	0.167	1.90553e-18	6.67373e-18
Down-regulated in Sertoli cells	Oxct1	-0.377835	0.377835	0.57	0.674	-0.104	0.104	2.30303e-18	8.06061e-18
Down-regulated in Sertoli cells	Sdhaf4	-0.345755	0.345755	0.575	0.708	-0.133	0.133	2.31764e-18	8.10644e-18
Down-regulated in Sertoli cells	Sirt3	-0.309627	0.309627	0.345	0.525	-0.18	0.18	2.33304e-18	8.15492e-18
Down-regulated in Sertoli cells	Skil	-0.276531	0.276531	0.261	0.44	-0.179	0.179	2.69251e-18	9.3991e-18
Up-regulated in Sertoli cells	Anxa6	0.273649	0.273649	0.584	0.418	0.166	0.166	3.06541e-18	1.06869e-17
Up-regulated in Sertoli cells	Map1lc3a	0.278064	0.278064	0.748	0.619	0.129	0.129	3.16516e-18	1.10202e-17
Up-regulated in Sertoli cells	Zfp516	0.254332	0.254332	0.511	0.336	0.175	0.175	3.21386e-18	1.11825e-17
Down-regulated in Sertoli cells	Rnf44	-0.285808	0.285808	0.317	0.495	-0.178	0.178	3.36919e-18	1.17077e-17
Down-regulated in Sertoli cells	Kitl	-0.36324	0.36324	0.767	0.83	-0.063	0.063	3.6858e-18	1.27995e-17
Down-regulated in Sertoli cells	Tuba1b	-0.442724	0.442724	0.928	0.938	-0.01	0.01	5.16873e-18	1.7891e-17
Down-regulated in Sertoli cells	Hmmr	-0.410344	0.410344	0.106	0.251	-0.145	0.145	6.24025e-18	2.1558e-17
Up-regulated in Sertoli cells	C1qtnf4	0.339138	0.339138	0.413	0.251	0.162	0.162	6.31907e-18	2.18161e-17
Down-regulated in Sertoli cells	Trim32	-0.336597	0.336597	0.38	0.544	-0.164	0.164	7.64425e-18	2.63401e-17
Up-regulated in Sertoli cells	Tax1bp3	0.263542	0.263542	0.696	0.551	0.145	0.145	8.08379e-18	2.78366e-17
Up-regulated in Sertoli cells	Tmem223	0.280859	0.280859	0.781	0.682	0.099	0.099	8.29511e-18	2.85459e-17
Down-regulated in Sertoli cells	Nt5e	-0.272428	0.272428	0.234	0.415	-0.181	0.181	8.42591e-18	2.89773e-17
Down-regulated in Sertoli cells	Ssb	-0.300943	0.300943	0.918	0.928	-0.01	0.01	8.84761e-18	3.03688e-17
Up-regulated in Sertoli cells	Mta1	0.255112	0.255112	0.589	0.444	0.145	0.145	9.40362e-18	3.22358e-17
Up-regulated in Sertoli cells	Cmtm3	0.285711	0.285711	0.696	0.553	0.143	0.143	9.70408e-18	3.32444e-17
Down-regulated in Sertoli cells	Tor1aip1	-0.335399	0.335399	0.503	0.639	-0.136	0.136	9.87275e-18	3.38005e-17
Up-regulated in Sertoli cells	Camk1	0.265685	0.265685	0.7	0.562	0.138	0.138	1.09442e-17	3.7373e-17
Down-regulated in Sertoli cells	Yap1	-0.307938	0.307938	0.432	0.595	-0.163	0.163	1.28871e-17	4.39513e-17
Down-regulated in Sertoli cells	Cd3eap	-0.310466	0.310466	0.349	0.518	-0.169	0.169	1.40356e-17	4.78069e-17
Up-regulated in Sertoli cells	Amer1	0.2814	0.2814	0.523	0.368	0.155	0.155	1.51246e-17	5.14836e-17
Up-regulated in Sertoli cells	Nme4	0.270868	0.270868	0.423	0.26	0.163	0.163	1.60331e-17	5.45412e-17
Down-regulated in Sertoli cells	Impa1	-0.336433	0.336433	0.495	0.644	-0.149	0.149	1.92321e-17	6.5174e-17
Down-regulated in Sertoli cells	Cbx4	-0.269229	0.269229	0.199	0.365	-0.166	0.166	2.02612e-17	6.86179e-17
Up-regulated in Sertoli cells	Ebpl	0.257027	0.257027	0.673	0.513	0.16	0.16	2.1095e-17	7.13964e-17
Down-regulated in Sertoli cells	Nusap1	-0.474138	0.474138	0.107	0.25	-0.143	0.143	2.29259e-17	7.73476e-17
Up-regulated in Sertoli cells	Bmpr1a	0.293903	0.293903	0.603	0.455	0.148	0.148	2.29225e-17	7.73476e-17
Down-regulated in Sertoli cells	Safb2	-0.32364	0.32364	0.462	0.61	-0.148	0.148	2.45015e-17	8.26111e-17
Down-regulated in Sertoli cells	Fmc1	-0.33922	0.33922	0.325	0.497	-0.172	0.172	2.5196e-17	8.48992e-17
Down-regulated in Sertoli cells	Slc25a13	-0.25552	0.25552	0.207	0.369	-0.162	0.162	2.5991e-17	8.75227e-17
Up-regulated in Sertoli cells	Tcf3	0.260636	0.260636	0.732	0.619	0.113	0.113	2.80533e-17	9.43043e-17
Down-regulated in Sertoli cells	Dock7	-0.311769	0.311769	0.548	0.682	-0.134	0.134	3.73748e-17	1.25224e-16
Up-regulated in Sertoli cells	Tab2	0.264777	0.264777	0.594	0.426	0.168	0.168	3.99437e-17	1.33748e-16
Down-regulated in Sertoli cells	Hspa9	-0.294401	0.294401	0.78	0.843	-0.063	0.063	4.30932e-17	1.44112e-16
Down-regulated in Sertoli cells	Nolc1	-0.307877	0.307877	0.376	0.542	-0.166	0.166	4.37048e-17	1.46066e-16
Down-regulated in Sertoli cells	Alkbh1	-0.283645	0.283645	0.422	0.579	-0.157	0.157	5.20797e-17	1.73947e-16
Down-regulated in Sertoli cells	Hmgxb4	-0.279475	0.279475	0.427	0.581	-0.154	0.154	5.47993e-17	1.82801e-16
Up-regulated in Sertoli cells	Zfpm2	0.28198	0.28198	0.588	0.445	0.143	0.143	6.41173e-17	2.13484e-16
Up-regulated in Sertoli cells	Ext1	0.30251	0.30251	0.576	0.431	0.145	0.145	6.74575e-17	2.24326e-16
Down-regulated in Sertoli cells	Neto2	-0.258561	0.258561	0.17	0.32	-0.15	0.15	1.00254e-16	3.32559e-16
Down-regulated in Sertoli cells	Adora1	-0.280333	0.280333	0.362	0.53	-0.168	0.168	1.20224e-16	3.97568e-16
Down-regulated in Sertoli cells	Kif20b	-0.338373	0.338373	0.151	0.298	-0.147	0.147	1.32097e-16	4.36558e-16
Down-regulated in Sertoli cells	Srp14	-0.30516	0.30516	0.885	0.894	-0.009	0.009	1.77193e-16	5.83785e-16
Down-regulated in Sertoli cells	Pmpcb	-0.334731	0.334731	0.674	0.751	-0.077	0.077	2.24124e-16	7.36585e-16
Down-regulated in Sertoli cells	Rad21	-0.420632	0.420632	0.594	0.691	-0.097	0.097	2.33965e-16	7.67503e-16
Down-regulated in Sertoli cells	Top2a	-0.795312	0.795312	0.227	0.367	-0.14	0.14	2.35478e-16	7.71522e-16
Up-regulated in Sertoli cells	Igf1r	0.311377	0.311377	0.605	0.468	0.137	0.137	2.48715e-16	8.13894e-16
Down-regulated in Sertoli cells	Itpkb	-0.255508	0.255508	0.321	0.488	-0.167	0.167	2.61625e-16	8.55614e-16
Up-regulated in Sertoli cells	Atp2c1	0.283637	0.283637	0.604	0.466	0.138	0.138	2.91027e-16	9.51188e-16
Down-regulated in Sertoli cells	Il10rb	-0.285738	0.285738	0.373	0.536	-0.163	0.163	3.08113e-16	1.0058e-15
Up-regulated in Sertoli cells	Cyba	0.251267	0.251267	0.777	0.677	0.1	0.1	3.38027e-16	1.10143e-15
Up-regulated in Sertoli cells	Ptgr1	0.359805	0.359805	0.733	0.636	0.097	0.097	3.95237e-16	1.28392e-15
Down-regulated in Sertoli cells	Rnf20	-0.320057	0.320057	0.488	0.621	-0.133	0.133	4.34286e-16	1.40905e-15
Down-regulated in Sertoli cells	Zcrb1	-0.337654	0.337654	0.786	0.834	-0.048	0.048	4.54844e-16	1.47486e-15
Down-regulated in Sertoli cells	Nav2	-0.275357	0.275357	0.585	0.718	-0.133	0.133	4.76877e-16	1.54536e-15
Up-regulated in Sertoli cells	Aebp1	0.274658	0.274658	0.495	0.342	0.153	0.153	5.42372e-16	1.75653e-15
Down-regulated in Sertoli cells	Polr2i	-0.360051	0.360051	0.643	0.737	-0.094	0.094	5.53522e-16	1.79156e-15
Up-regulated in Sertoli cells	Gm45716	0.271684	0.271684	0.555	0.417	0.138	0.138	5.54766e-16	1.7945e-15
Up-regulated in Sertoli cells	Rhob	0.307382	0.307382	0.666	0.51	0.156	0.156	5.91841e-16	1.91326e-15
Up-regulated in Sertoli cells	Zcchc3	0.259822	0.259822	0.492	0.345	0.147	0.147	6.11339e-16	1.97271e-15
Down-regulated in Sertoli cells	H1f5	-0.779137	0.779137	0.208	0.35	-0.142	0.142	6.52611e-16	2.10461e-15
Down-regulated in Sertoli cells	Smc2	-0.473678	0.473678	0.449	0.571	-0.122	0.122	7.7243e-16	2.48351e-15
Up-regulated in Sertoli cells	Tns3	0.311323	0.311323	0.75	0.648	0.102	0.102	9.0013e-16	2.88713e-15
Down-regulated in Sertoli cells	Kcnmb4	-0.298538	0.298538	0.244	0.407	-0.163	0.163	1.28257e-15	4.10144e-15
Up-regulated in Sertoli cells	Cdh2	0.271858	0.271858	0.569	0.422	0.147	0.147	1.2911e-15	4.12626e-15
Up-regulated in Sertoli cells	Rnf11	0.279728	0.279728	0.595	0.457	0.138	0.138	1.338e-15	4.2736e-15
Up-regulated in Sertoli cells	Chd2	0.255506	0.255506	0.562	0.416	0.146	0.146	1.51708e-15	4.83978e-15
Down-regulated in Sertoli cells	Appl1	-0.282484	0.282484	0.295	0.453	-0.158	0.158	1.67951e-15	5.34197e-15
Down-regulated in Sertoli cells	Vkorc1	-0.29705	0.29705	0.454	0.594	-0.14	0.14	1.78684e-15	5.67661e-15
Up-regulated in Sertoli cells	Tspan17	0.429265	0.429265	0.339	0.196	0.143	0.143	1.95052e-15	6.18554e-15
Up-regulated in Sertoli cells	Tox2	0.269041	0.269041	0.327	0.19	0.137	0.137	2.00794e-15	6.36005e-15
Down-regulated in Sertoli cells	Gcc2	-0.335494	0.335494	0.548	0.657	-0.109	0.109	2.24278e-15	7.09548e-15
Down-regulated in Sertoli cells	Htra2	-0.259082	0.259082	0.28	0.44	-0.16	0.16	2.49331e-15	7.87408e-15
Down-regulated in Sertoli cells	Ccnd2	-0.436139	0.436139	0.692	0.8	-0.108	0.108	2.83282e-15	8.94098e-15
Down-regulated in Sertoli cells	Rbbp4	-0.311479	0.311479	0.854	0.864	-0.01	0.01	3.34001e-15	1.05356e-14
Down-regulated in Sertoli cells	Cenpm	-0.276108	0.276108	0.141	0.282	-0.141	0.141	4.21304e-15	1.32424e-14
Down-regulated in Sertoli cells	Ipo7	-0.260979	0.260979	0.357	0.516	-0.159	0.159	4.43009e-15	1.39082e-14
Down-regulated in Sertoli cells	Pttg1	-0.434187	0.434187	0.393	0.535	-0.142	0.142	5.04351e-15	1.58154e-14
Down-regulated in Sertoli cells	Nop16	-0.255494	0.255494	0.274	0.435	-0.161	0.161	5.05885e-15	1.58542e-14
Down-regulated in Sertoli cells	Ube2s	-0.449881	0.449881	0.874	0.9	-0.026	0.026	5.92522e-15	1.84933e-14
Up-regulated in Sertoli cells	Cd9	0.339848	0.339848	0.611	0.475	0.136	0.136	5.94641e-15	1.85486e-14
Up-regulated in Sertoli cells	Shisa2	0.332508	0.332508	0.552	0.418	0.134	0.134	6.58623e-15	2.04965e-14
Down-regulated in Sertoli cells	Fbxo5	-0.365113	0.365113	0.174	0.315	-0.141	0.141	6.86019e-15	2.13242e-14
Up-regulated in Sertoli cells	Rexo2	0.264892	0.264892	0.558	0.423	0.135	0.135	7.09602e-15	2.20444e-14
Down-regulated in Sertoli cells	Cnot1	-0.329072	0.329072	0.616	0.685	-0.069	0.069	7.11246e-15	2.20826e-14
Down-regulated in Sertoli cells	Lgals1	-0.350569	0.350569	0.731	0.845	-0.114	0.114	7.82071e-15	2.42674e-14
Down-regulated in Sertoli cells	Mrpl4	-0.330221	0.330221	0.394	0.544	-0.15	0.15	8.02779e-15	2.48955e-14
Up-regulated in Sertoli cells	Prdx4	0.258657	0.258657	0.885	0.819	0.066	0.066	8.89924e-15	2.7534e-14
Down-regulated in Sertoli cells	Arf6	-0.25459	0.25459	0.319	0.479	-0.16	0.16	9.69039e-15	2.9895e-14
Down-regulated in Sertoli cells	Ndufc2	-0.262841	0.262841	0.938	0.928	0.01	0.01	9.74038e-15	3.00319e-14
Down-regulated in Sertoli cells	Sntb2	-0.250344	0.250344	0.381	0.546	-0.165	0.165	9.78089e-15	3.0122e-14
Up-regulated in Sertoli cells	Chd4	0.272843	0.272843	0.927	0.845	0.082	0.082	1.10599e-14	3.3962e-14
Down-regulated in Sertoli cells	Dag1	-0.278246	0.278246	0.811	0.821	-0.01	0.01	1.24031e-14	3.79999e-14
Down-regulated in Sertoli cells	Ss18l2	-0.272338	0.272338	0.304	0.455	-0.151	0.151	1.41996e-14	4.3454e-14
Down-regulated in Sertoli cells	Papola	-0.287128	0.287128	0.854	0.856	-0.002	0.002	1.61268e-14	4.92952e-14
Up-regulated in Sertoli cells	Lrrcc1	0.257867	0.257867	0.472	0.325	0.147	0.147	1.73489e-14	5.30005e-14
Down-regulated in Sertoli cells	Mtln	-0.280919	0.280919	0.358	0.522	-0.164	0.164	1.7541e-14	5.35568e-14
Down-regulated in Sertoli cells	Dsp	-0.346786	0.346786	0.475	0.604	-0.129	0.129	1.77582e-14	5.41891e-14
Down-regulated in Sertoli cells	Mast4	-0.253175	0.253175	0.309	0.462	-0.153	0.153	1.79331e-14	5.466e-14
Down-regulated in Sertoli cells	Igfbp7	-0.298328	0.298328	0.217	0.358	-0.141	0.141	1.85559e-14	5.64616e-14
Down-regulated in Sertoli cells	Etl4	-0.255439	0.255439	0.487	0.638	-0.151	0.151	2.35539e-14	7.13843e-14
Down-regulated in Sertoli cells	Usp1	-0.304108	0.304108	0.348	0.498	-0.15	0.15	2.44129e-14	7.39037e-14
Up-regulated in Sertoli cells	March6	0.268757	0.268757	0.498	0.363	0.135	0.135	2.53871e-14	7.67223e-14
Down-regulated in Sertoli cells	Jun	-0.330148	0.330148	0.534	0.684	-0.15	0.15	2.77555e-14	8.37374e-14
Down-regulated in Sertoli cells	Rhobtb3	-0.3328	0.3328	0.579	0.677	-0.098	0.098	2.824e-14	8.51511e-14
Up-regulated in Sertoli cells	Dhrs7	0.270908	0.270908	0.708	0.594	0.114	0.114	3.17145e-14	9.54656e-14
Down-regulated in Sertoli cells	Msrb2	-0.262434	0.262434	0.278	0.432	-0.154	0.154	3.611e-14	1.0833e-13
Down-regulated in Sertoli cells	Asxl1	-0.268215	0.268215	0.384	0.52	-0.136	0.136	3.61646e-14	1.08433e-13
Down-regulated in Sertoli cells	Gask1b	-0.264119	0.264119	0.453	0.601	-0.148	0.148	3.74047e-14	1.11899e-13
Down-regulated in Sertoli cells	Uhrf1	-0.254978	0.254978	0.174	0.317	-0.143	0.143	4.23267e-14	1.26341e-13
Down-regulated in Sertoli cells	Emc6	-0.298094	0.298094	0.63	0.732	-0.102	0.102	4.37245e-14	1.3044e-13
Down-regulated in Sertoli cells	Wbp4	-0.34791	0.34791	0.627	0.736	-0.109	0.109	4.53259e-14	1.35066e-13
Down-regulated in Sertoli cells	Tmx2	-0.27177	0.27177	0.426	0.562	-0.136	0.136	4.58837e-14	1.36652e-13
Down-regulated in Sertoli cells	Camk2d	-0.328307	0.328307	0.421	0.557	-0.136	0.136	5.71225e-14	1.6965e-13
Down-regulated in Sertoli cells	Lmo4	-0.298231	0.298231	0.44	0.566	-0.126	0.126	7.15205e-14	2.11469e-13
Down-regulated in Sertoli cells	Cyb5a	-0.263235	0.263235	0.894	0.91	-0.016	0.016	7.22745e-14	2.13462e-13
Down-regulated in Sertoli cells	Cenpw	-0.347434	0.347434	0.273	0.4	-0.127	0.127	7.58993e-14	2.2392e-13
Down-regulated in Sertoli cells	Zfp395	-0.264542	0.264542	0.502	0.641	-0.139	0.139	7.77e-14	2.29106e-13
Down-regulated in Sertoli cells	Nudt3	-0.253918	0.253918	0.393	0.546	-0.153	0.153	8.12612e-14	2.39209e-13
Down-regulated in Sertoli cells	R3hdm2	-0.309756	0.309756	0.483	0.612	-0.129	0.129	8.37251e-14	2.46326e-13
Down-regulated in Sertoli cells	Ctrb1	-0.407073	0.407073	0.202	0.354	-0.152	0.152	8.61353e-14	2.53278e-13
Down-regulated in Sertoli cells	Man1a2	-0.292187	0.292187	0.516	0.638	-0.122	0.122	9.69069e-14	2.84481e-13
Down-regulated in Sertoli cells	Incenp	-0.389484	0.389484	0.181	0.311	-0.13	0.13	9.8019e-14	2.87271e-13
Down-regulated in Sertoli cells	Pkig	-0.288966	0.288966	0.898	0.923	-0.025	0.025	1.17571e-13	3.43818e-13
Down-regulated in Sertoli cells	Alas1	-0.337302	0.337302	0.279	0.416	-0.137	0.137	1.27988e-13	3.73256e-13
Down-regulated in Sertoli cells	Uqcr10	-0.300462	0.300462	0.906	0.904	0.002	0.002	1.62213e-13	4.70498e-13
Down-regulated in Sertoli cells	Bag2	-0.251215	0.251215	0.236	0.374	-0.138	0.138	1.90344e-13	5.5119e-13
Down-regulated in Sertoli cells	Cenpe	-0.398714	0.398714	0.144	0.272	-0.128	0.128	2.10879e-13	6.09993e-13
Down-regulated in Sertoli cells	Rbms2	-0.323042	0.323042	0.513	0.633	-0.12	0.12	2.35734e-13	6.80415e-13
Down-regulated in Sertoli cells	Psmc3ip	-0.305671	0.305671	0.245	0.384	-0.139	0.139	2.50781e-13	7.21502e-13
Down-regulated in Sertoli cells	Mki67	-0.475021	0.475021	0.146	0.274	-0.128	0.128	2.59554e-13	7.45938e-13
Down-regulated in Sertoli cells	Uxs1	-0.258618	0.258618	0.305	0.445	-0.14	0.14	2.88982e-13	8.29619e-13
Down-regulated in Sertoli cells	Emc7	-0.268013	0.268013	0.622	0.74	-0.118	0.118	3.52774e-13	1.00787e-12
Down-regulated in Sertoli cells	Ing2	-0.329756	0.329756	0.421	0.552	-0.131	0.131	4.32715e-13	1.23099e-12
Down-regulated in Sertoli cells	Gamt	-0.294244	0.294244	0.795	0.836	-0.041	0.041	4.77189e-13	1.35318e-12
Down-regulated in Sertoli cells	Gna12	-0.282561	0.282561	0.366	0.51	-0.144	0.144	5.62728e-13	1.5932e-12
Down-regulated in Sertoli cells	Manf	-0.278127	0.278127	0.829	0.861	-0.032	0.032	5.88478e-13	1.66434e-12
Down-regulated in Sertoli cells	Topbp1	-0.364189	0.364189	0.442	0.55	-0.108	0.108	6.07478e-13	1.71534e-12
Down-regulated in Sertoli cells	Mia2	-0.283467	0.283467	0.506	0.639	-0.133	0.133	6.11212e-13	1.72498e-12
Up-regulated in Sertoli cells	Nrip1	0.263701	0.263701	0.592	0.454	0.138	0.138	6.58306e-13	1.8569e-12
Up-regulated in Sertoli cells	Aplp2	0.274686	0.274686	0.91	0.838	0.072	0.072	6.76249e-13	1.90651e-12
Down-regulated in Sertoli cells	Btbd1	-0.314752	0.314752	0.552	0.661	-0.109	0.109	7.06067e-13	1.98952e-12
Up-regulated in Sertoli cells	Cmas	0.289299	0.289299	0.719	0.623	0.096	0.096	7.84354e-13	2.20662e-12
Down-regulated in Sertoli cells	Srpr	-0.254205	0.254205	0.47	0.611	-0.141	0.141	8.35158e-13	2.34707e-12
Down-regulated in Sertoli cells	Htra1	-0.280565	0.280565	0.135	0.261	-0.126	0.126	1.06856e-12	2.98727e-12
Down-regulated in Sertoli cells	Epn1	-0.261899	0.261899	0.508	0.621	-0.113	0.113	1.39004e-12	3.86372e-12
Up-regulated in Sertoli cells	Lgals7	0.346751	0.346751	0.938	0.924	0.014	0.014	1.49077e-12	4.13294e-12
Down-regulated in Sertoli cells	Pcna	-0.434896	0.434896	0.471	0.591	-0.12	0.12	1.56327e-12	4.32269e-12
Down-regulated in Sertoli cells	Dcbld2	-0.278407	0.278407	0.344	0.476	-0.132	0.132	1.69167e-12	4.66808e-12
Down-regulated in Sertoli cells	Trrap	-0.287382	0.287382	0.611	0.695	-0.084	0.084	1.95462e-12	5.37697e-12
Down-regulated in Sertoli cells	Tacc3	-0.262782	0.262782	0.171	0.297	-0.126	0.126	2.1453e-12	5.87726e-12
Down-regulated in Sertoli cells	Dtl	-0.328512	0.328512	0.245	0.373	-0.128	0.128	2.17441e-12	5.95396e-12
Down-regulated in Sertoli cells	Ndufb11	-0.254163	0.254163	0.928	0.909	0.019	0.019	2.32894e-12	6.37381e-12
Down-regulated in Sertoli cells	Psmd4	-0.276109	0.276109	0.871	0.875	-0.004	0.004	2.63829e-12	7.20195e-12
Down-regulated in Sertoli cells	Dnajb11	-0.252847	0.252847	0.533	0.651	-0.118	0.118	2.69452e-12	7.35169e-12
Down-regulated in Sertoli cells	Esf1	-0.294903	0.294903	0.628	0.728	-0.1	0.1	2.78709e-12	7.5965e-12
Down-regulated in Sertoli cells	Uchl3	-0.333821	0.333821	0.624	0.714	-0.09	0.09	3.27964e-12	8.91621e-12
Down-regulated in Sertoli cells	Mrpl33	-0.286431	0.286431	0.792	0.818	-0.026	0.026	4.99526e-12	1.3491e-11
Down-regulated in Sertoli cells	2410002F23Rik	-0.264913	0.264913	0.397	0.54	-0.143	0.143	5.15257e-12	1.39018e-11
Down-regulated in Sertoli cells	Nasp	-0.355294	0.355294	0.747	0.811	-0.064	0.064	5.75369e-12	1.55001e-11
Down-regulated in Sertoli cells	Cited2	-0.330501	0.330501	0.765	0.816	-0.051	0.051	6.35439e-12	1.70752e-11
Down-regulated in Sertoli cells	Pclaf	-0.451044	0.451044	0.213	0.347	-0.134	0.134	7.24935e-12	1.94312e-11
Down-regulated in Sertoli cells	Prdx3	-0.309021	0.309021	0.73	0.78	-0.05	0.05	7.52471e-12	2.01288e-11
Down-regulated in Sertoli cells	Ccna2	-0.266013	0.266013	0.154	0.27	-0.116	0.116	8.27911e-12	2.20804e-11
Down-regulated in Sertoli cells	Ssbp4	-0.27054	0.27054	0.729	0.787	-0.058	0.058	8.87763e-12	2.36294e-11
Down-regulated in Sertoli cells	Nap1l4	-0.288515	0.288515	0.686	0.756	-0.07	0.07	9.03499e-12	2.40362e-11
Down-regulated in Sertoli cells	Hsp90b1	-0.262211	0.262211	0.945	0.9	0.045	0.045	9.9182e-12	2.63465e-11
Down-regulated in Sertoli cells	Btg3	-0.253999	0.253999	0.436	0.569	-0.133	0.133	1.0942e-11	2.89939e-11
Down-regulated in Sertoli cells	Casp8	-0.260987	0.260987	0.28	0.401	-0.121	0.121	1.40522e-11	3.71062e-11
Down-regulated in Sertoli cells	Daxx	-0.260562	0.260562	0.373	0.506	-0.133	0.133	1.52444e-11	4.02343e-11
Down-regulated in Sertoli cells	Hbb-bs	-1.13527	1.13527	0.621	0.719	-0.098	0.098	1.56847e-11	4.13554e-11
Up-regulated in Sertoli cells	Ssr2	0.253088	0.253088	0.939	0.892	0.047	0.047	1.68534e-11	4.4393e-11
Down-regulated in Sertoli cells	Ccdc90b	-0.297628	0.297628	0.441	0.563	-0.122	0.122	1.74972e-11	4.60434e-11
Down-regulated in Sertoli cells	Coa3	-0.278264	0.278264	0.695	0.787	-0.092	0.092	1.96687e-11	5.16304e-11
Down-regulated in Sertoli cells	Ncoa7	-0.286548	0.286548	0.6	0.716	-0.116	0.116	2.71948e-11	7.09325e-11
Down-regulated in Sertoli cells	Setd3	-0.256133	0.256133	0.448	0.578	-0.13	0.13	2.82895e-11	7.37157e-11
Down-regulated in Sertoli cells	Tk1	-0.273352	0.273352	0.155	0.272	-0.117	0.117	2.98827e-11	7.78292e-11
Down-regulated in Sertoli cells	Dtymk	-0.337449	0.337449	0.721	0.77	-0.049	0.049	3.03873e-11	7.90662e-11
Down-regulated in Sertoli cells	Ptpn1	-0.260552	0.260552	0.426	0.549	-0.123	0.123	3.704e-11	9.61419e-11
Down-regulated in Sertoli cells	Hadh	-0.272338	0.272338	0.835	0.862	-0.027	0.027	3.78373e-11	9.81159e-11
Down-regulated in Sertoli cells	Cox17	-0.254258	0.254258	0.367	0.492	-0.125	0.125	4.00484e-11	1.03698e-10
Down-regulated in Sertoli cells	Wbp11	-0.280035	0.280035	0.559	0.676	-0.117	0.117	4.06764e-11	1.05273e-10
Down-regulated in Sertoli cells	Rassf1	-0.27049	0.27049	0.337	0.459	-0.122	0.122	4.97182e-11	1.28425e-10
Down-regulated in Sertoli cells	4931406P16Rik	-0.252016	0.252016	0.415	0.536	-0.121	0.121	5.37463e-11	1.38628e-10
Down-regulated in Sertoli cells	Pdcd5	-0.269295	0.269295	0.954	0.925	0.029	0.029	6.00749e-11	1.54652e-10
Down-regulated in Sertoli cells	Mrps24	-0.2721	0.2721	0.868	0.878	-0.01	0.01	6.04771e-11	1.55613e-10
Down-regulated in Sertoli cells	Polr2k	-0.296291	0.296291	0.712	0.779	-0.067	0.067	6.2538e-11	1.60838e-10
Down-regulated in Sertoli cells	Cenpf	-0.646066	0.646066	0.215	0.323	-0.108	0.108	6.54377e-11	1.68133e-10
Down-regulated in Sertoli cells	Med19	-0.303855	0.303855	0.65	0.711	-0.061	0.061	7.93231e-11	2.03223e-10
Down-regulated in Sertoli cells	Sde2	-0.259249	0.259249	0.477	0.58	-0.103	0.103	8.76448e-11	2.24327e-10
Down-regulated in Sertoli cells	Erp44	-0.274542	0.274542	0.593	0.671	-0.078	0.078	8.94366e-11	2.28584e-10
Down-regulated in Sertoli cells	Ndufs5	-0.267663	0.267663	0.858	0.873	-0.015	0.015	9.35884e-11	2.38738e-10
Down-regulated in Sertoli cells	Suz12	-0.269234	0.269234	0.44	0.561	-0.121	0.121	1.27351e-10	3.22856e-10
Down-regulated in Sertoli cells	Mcm7	-0.294301	0.294301	0.497	0.6	-0.103	0.103	1.87134e-10	4.70613e-10
Down-regulated in Sertoli cells	Eno1	-0.362426	0.362426	0.813	0.826	-0.013	0.013	1.89228e-10	4.75433e-10
Down-regulated in Sertoli cells	0610009B22Rik	-0.286259	0.286259	0.593	0.677	-0.084	0.084	2.32285e-10	5.81147e-10
Down-regulated in Sertoli cells	Knstrn	-0.293678	0.293678	0.15	0.259	-0.109	0.109	2.77253e-10	6.91706e-10
Down-regulated in Sertoli cells	Snx3	-0.257231	0.257231	0.891	0.9	-0.009	0.009	2.93356e-10	7.30855e-10
Up-regulated in Sertoli cells	Tead1	0.257545	0.257545	0.588	0.488	0.1	0.1	3.24475e-10	8.06124e-10
Down-regulated in Sertoli cells	Bag6	-0.261715	0.261715	0.61	0.699	-0.089	0.089	3.86446e-10	9.55635e-10
Up-regulated in Sertoli cells	Rarres1	0.295137	0.295137	0.376	0.273	0.103	0.103	4.81518e-10	1.1798e-09
Down-regulated in Sertoli cells	Bod1l	-0.295499	0.295499	0.754	0.772	-0.018	0.018	4.94644e-10	1.21029e-09
Down-regulated in Sertoli cells	Ppil1	-0.297008	0.297008	0.495	0.593	-0.098	0.098	5.94998e-10	1.44985e-09
Down-regulated in Sertoli cells	Brd2	-0.262941	0.262941	0.714	0.749	-0.035	0.035	6.54273e-10	1.59065e-09
Down-regulated in Sertoli cells	Timm8a1	-0.294725	0.294725	0.438	0.556	-0.118	0.118	7.17682e-10	1.74322e-09
Down-regulated in Sertoli cells	Med28	-0.305448	0.305448	0.76	0.806	-0.046	0.046	8.04861e-10	1.94965e-09
Down-regulated in Sertoli cells	Lsm2	-0.281452	0.281452	0.685	0.733	-0.048	0.048	1.23658e-09	2.96048e-09
Down-regulated in Sertoli cells	Taf7	-0.266669	0.266669	0.463	0.57	-0.107	0.107	1.28601e-09	3.07466e-09
Down-regulated in Sertoli cells	Mcm6	-0.297176	0.297176	0.385	0.496	-0.111	0.111	1.63794e-09	3.89513e-09
Down-regulated in Sertoli cells	Spc24	-0.322095	0.322095	0.253	0.36	-0.107	0.107	1.63967e-09	3.8975e-09
Down-regulated in Sertoli cells	Hmgb2	-0.430634	0.430634	0.637	0.672	-0.035	0.035	1.70734e-09	4.05474e-09
Down-regulated in Sertoli cells	Cenpa	-0.608382	0.608382	0.237	0.336	-0.099	0.099	1.97338e-09	4.67199e-09
Down-regulated in Sertoli cells	Gins2	-0.318355	0.318355	0.328	0.442	-0.114	0.114	2.06644e-09	4.89014e-09
Down-regulated in Sertoli cells	Lig1	-0.378638	0.378638	0.375	0.48	-0.105	0.105	2.16098e-09	5.10482e-09
Down-regulated in Sertoli cells	Tipin	-0.33277	0.33277	0.454	0.548	-0.094	0.094	2.88679e-09	6.78332e-09
Down-regulated in Sertoli cells	Ifi27	-0.251646	0.251646	0.794	0.817	-0.023	0.023	3.82861e-09	8.95693e-09
Up-regulated in Sertoli cells	Odc1	0.258279	0.258279	0.733	0.657	0.076	0.076	4.42181e-09	1.0313e-08
Down-regulated in Sertoli cells	Birc5	-0.561659	0.561659	0.273	0.362	-0.089	0.089	4.46297e-09	1.04045e-08
Up-regulated in Sertoli cells	Mfge8	0.303864	0.303864	0.767	0.69	0.077	0.077	6.58201e-09	1.51853e-08
Down-regulated in Sertoli cells	2810004N23Rik	-0.267974	0.267974	0.577	0.662	-0.085	0.085	7.04627e-09	1.62283e-08
Down-regulated in Sertoli cells	Asah1	-0.251484	0.251484	0.705	0.751	-0.046	0.046	8.95402e-09	2.05511e-08
Down-regulated in Sertoli cells	Tyms	-0.345408	0.345408	0.465	0.57	-0.105	0.105	1.87676e-08	4.22567e-08
Down-regulated in Sertoli cells	Chaf1a	-0.272529	0.272529	0.222	0.323	-0.101	0.101	2.87185e-08	6.42014e-08
Down-regulated in Sertoli cells	Commd6	-0.270277	0.270277	0.603	0.674	-0.071	0.071	6.36371e-08	1.38774e-07
Down-regulated in Sertoli cells	Carhsp1	-0.256985	0.256985	0.534	0.609	-0.075	0.075	8.48373e-08	1.83728e-07
Down-regulated in Sertoli cells	Btg2	-0.253939	0.253939	0.403	0.508	-0.105	0.105	1.00662e-07	2.16593e-07
Down-regulated in Sertoli cells	Mtfr1l	-0.275568	0.275568	0.645	0.689	-0.044	0.044	2.07039e-07	4.37885e-07
Down-regulated in Sertoli cells	H2ac8	-0.339855	0.339855	0.186	0.263	-0.077	0.077	6.19661e-07	1.2742e-06
Down-regulated in Sertoli cells	Fdps	-0.250603	0.250603	0.513	0.6	-0.087	0.087	1.11112e-06	2.25264e-06
Down-regulated in Sertoli cells	Dek	-0.2869	0.2869	0.781	0.786	-0.005	0.005	1.3148e-06	2.65247e-06
Up-regulated in Sertoli cells	H2bc4	0.306556	0.306556	0.535	0.432	0.103	0.103	2.55215e-06	5.03818e-06
Down-regulated in Sertoli cells	Ccnb2	-0.303846	0.303846	0.213	0.292	-0.079	0.079	8.90644e-06	1.69486e-05
Down-regulated in Sertoli cells	Brd8	-0.252426	0.252426	0.539	0.584	-0.045	0.045	1.22787e-05	2.31266e-05
Down-regulated in Sertoli cells	Rfc4	-0.250433	0.250433	0.4	0.466	-0.066	0.066	2.9774e-05	5.4166e-05
Up-regulated in Sertoli cells	Plpp3	0.319423	0.319423	0.377	0.335	0.042	0.042	0.000937092	0.00147143
Down-regulated in Sertoli cells	Hba-a1	-0.708229	0.708229	0.228	0.271	-0.043	0.043	0.0253333	0.0339091

## Sheet: germ
cluster	gene	avg_log2FC	abs_avg_log2FC	pct.1	pct.2	diff_pct	abs_diff_pct	p_val	p_val_adj
Up-regulated in Germ cells	Stra8	2.2289	2.2289	0.937	0.067	0.87	0.87	2.22229e-117	1.13626e-113
Down-regulated in Germ cells	Krt17	-0.534529	0.534529	0.02	0.591	-0.571	0.571	5.96689e-108	1.52544e-104
Down-regulated in Germ cells	Gdpd3	-0.989172	0.989172	0.019	0.494	-0.475	0.475	2.29117e-87	3.90492e-84
Down-regulated in Germ cells	Ighm	-0.538922	0.538922	0.072	0.643	-0.571	0.571	3.28569e-87	4.19993e-84
Down-regulated in Germ cells	Sdc4	-1.0224	1.0224	0.944	0.989	-0.045	0.045	3.53729e-73	3.61724e-70
Down-regulated in Germ cells	Rpl41	-0.376068	0.376068	0.999	1	-0.001	0.001	9.21798e-71	7.85526e-68
Down-regulated in Germ cells	Cox7c	-0.451122	0.451122	0.996	1	-0.004	0.004	3.03436e-70	2.21638e-67
Down-regulated in Germ cells	Rpl37	-0.402794	0.402794	1	1	0	0	5.26877e-70	3.3674e-67
Up-regulated in Germ cells	H2az1	0.826366	0.826366	0.993	0.993	0	0	4.57025e-68	2.59641e-65
Down-regulated in Germ cells	Rpl36	-0.42337	0.42337	0.996	1	-0.004	0.004	3.50149e-67	1.79031e-64
Up-regulated in Germ cells	Id1	1.05921	1.05921	0.795	0.264	0.531	0.531	1.77501e-64	8.25055e-62
Up-regulated in Germ cells	Smc1b	0.934505	0.934505	0.97	0.918	0.052	0.052	1.20298e-60	5.12571e-58
Up-regulated in Germ cells	Gmnn	0.998882	0.998882	0.907	0.565	0.342	0.342	1.89452e-60	7.4513e-58
Up-regulated in Germ cells	Mdk	1.03891	1.03891	0.854	0.457	0.397	0.397	1.56915e-59	5.73076e-57
Down-regulated in Germ cells	Rplp2	-0.313172	0.313172	1	1	0	0	3.05159e-59	1.04018e-56
Up-regulated in Germ cells	Dek	0.993027	0.993027	0.963	0.848	0.115	0.115	1.40403e-58	4.48674e-56
Down-regulated in Germ cells	Rpl34	-0.319831	0.319831	1	1	0	0	1.92003e-58	5.77479e-56
Down-regulated in Germ cells	Nanos2	-0.490573	0.490573	0.213	0.714	-0.501	0.501	9.41522e-58	2.67444e-55
Up-regulated in Germ cells	Gpx4	0.645535	0.645535	0.991	0.989	0.002	0.002	5.17612e-57	1.39292e-54
Up-regulated in Germ cells	Ptma	0.618479	0.618479	1	1	0	0	6.17404e-56	1.57839e-53
Down-regulated in Germ cells	Rpl38	-0.392121	0.392121	0.996	1	-0.004	0.004	3.83623e-55	9.3403e-53
Down-regulated in Germ cells	Dgka	-0.450521	0.450521	0.244	0.729	-0.485	0.485	5.14768e-54	1.19637e-51
Down-regulated in Germ cells	Tomm7	-0.521267	0.521267	0.975	0.985	-0.01	0.01	2.55591e-53	5.68191e-51
Down-regulated in Germ cells	Rpl27	-0.308555	0.308555	0.998	1	-0.002	0.002	3.48807e-53	7.43104e-51
Down-regulated in Germ cells	Rps15a	-0.320777	0.320777	1	1	0	0	1.77521e-52	3.63066e-50
Up-regulated in Germ cells	Stmn1	0.795503	0.795503	0.99	0.967	0.023	0.023	2.47581e-52	4.86878e-50
Down-regulated in Germ cells	Isg15	-0.389506	0.389506	0.129	0.572	-0.443	0.443	3.18433e-52	6.03018e-50
Down-regulated in Germ cells	Mrpl23	-0.598415	0.598415	0.981	0.993	-0.012	0.012	9.45619e-49	1.72677e-46
Down-regulated in Germ cells	Khdc1a	-0.359959	0.359959	0.14	0.569	-0.429	0.429	3.06086e-47	5.21673e-45
Up-regulated in Germ cells	Hells	0.705535	0.705535	0.988	0.959	0.029	0.029	1.16824e-46	1.92685e-44
Up-regulated in Germ cells	Hmgn1	0.547804	0.547804	0.991	0.993	-0.002	0.002	1.60749e-46	2.49063e-44
Up-regulated in Germ cells	Syce2	0.671003	0.671003	0.953	0.851	0.102	0.102	1.57352e-46	2.49063e-44
Up-regulated in Germ cells	Krcc1	0.677083	0.677083	0.864	0.58	0.284	0.284	2.97507e-46	4.47398e-44
Up-regulated in Germ cells	Ezh2	0.71658	0.71658	0.922	0.773	0.149	0.149	4.05014e-46	5.91667e-44
Up-regulated in Germ cells	Slbp	0.846685	0.846685	0.957	0.855	0.102	0.102	5.9991e-46	8.52039e-44
Down-regulated in Germ cells	Rpl37a	-0.293687	0.293687	0.999	0.996	0.003	0.003	2.92332e-45	4.03971e-43
Up-regulated in Germ cells	Hmgb2	1.0419	1.0419	0.99	0.959	0.031	0.031	1.1219e-44	1.50954e-42
Down-regulated in Germ cells	Tdrd5	-0.770947	0.770947	0.723	0.941	-0.218	0.218	1.24738e-44	1.63535e-42
Down-regulated in Germ cells	Utf1	-0.549944	0.549944	0.965	0.989	-0.024	0.024	1.34355e-44	1.7174e-42
Down-regulated in Germ cells	Elob	-0.364568	0.364568	0.988	0.996	-0.008	0.008	1.8976e-44	2.36644e-42
Down-regulated in Germ cells	Mea1	-0.591538	0.591538	0.814	0.955	-0.141	0.141	2.16589e-44	2.63672e-42
Down-regulated in Germ cells	mt-Co1	-0.433904	0.433904	0.996	1	-0.004	0.004	2.54815e-44	3.02993e-42
Up-regulated in Germ cells	Nasp	0.749642	0.749642	0.978	0.929	0.049	0.049	4.95481e-44	5.75772e-42
Up-regulated in Germ cells	Tipin	0.692455	0.692455	0.942	0.836	0.106	0.106	7.3443e-44	8.34475e-42
Up-regulated in Germ cells	Id3	0.892391	0.892391	0.8	0.428	0.372	0.372	8.75378e-44	9.73002e-42
Up-regulated in Germ cells	Siva1	0.531323	0.531323	0.984	0.981	0.003	0.003	1.25294e-43	1.36304e-41
Down-regulated in Germ cells	Sys1	-0.535788	0.535788	0.937	0.967	-0.03	0.03	1.45947e-43	1.55464e-41
Down-regulated in Germ cells	Nab2	-0.36361	0.36361	0.187	0.606	-0.419	0.419	2.37562e-43	2.47888e-41
Up-regulated in Germ cells	Anp32b	0.673962	0.673962	0.995	0.989	0.006	0.006	4.00465e-42	4.09515e-40
Down-regulated in Germ cells	Khdc3	-0.442212	0.442212	0.151	0.543	-0.392	0.392	4.34762e-42	4.3587e-40
Down-regulated in Germ cells	Rps10	-0.379171	0.379171	0.986	0.993	-0.007	0.007	1.25103e-41	1.2301e-39
Up-regulated in Germ cells	Atp5pb	0.803046	0.803046	0.968	0.918	0.05	0.05	2.13328e-41	2.05801e-39
Down-regulated in Germ cells	Mkrn1	-0.527506	0.527506	0.929	0.978	-0.049	0.049	3.18131e-41	2.95746e-39
Down-regulated in Germ cells	Espn	-0.350865	0.350865	0.202	0.628	-0.426	0.426	3.15926e-41	2.95746e-39
Down-regulated in Germ cells	Fau	-0.253799	0.253799	1	1	0	0	2.81693e-40	2.52683e-38
Down-regulated in Germ cells	Foxr1	-0.589682	0.589682	0.674	0.922	-0.248	0.248	8.18827e-40	7.21838e-38
Up-regulated in Germ cells	Dctpp1	0.521052	0.521052	0.99	0.978	0.012	0.012	7.40523e-39	6.41745e-37
Down-regulated in Germ cells	Pmaip1	-0.448692	0.448692	0.346	0.755	-0.409	0.409	2.99839e-38	2.55513e-36
Down-regulated in Germ cells	Defb19	-0.596566	0.596566	0.072	0.39	-0.318	0.318	5.65557e-37	4.66402e-35
Up-regulated in Germ cells	Mcm2	0.575417	0.575417	0.893	0.703	0.19	0.19	7.25665e-37	5.8894e-35
Down-regulated in Germ cells	Dppa3	-0.444703	0.444703	0.995	0.993	0.002	0.002	9.60783e-37	7.67576e-35
Down-regulated in Germ cells	Rps26	-0.293196	0.293196	0.999	1	-0.001	0.001	1.00046e-36	7.86973e-35
Down-regulated in Germ cells	Ndufa7	-0.378716	0.378716	0.988	1	-0.012	0.012	1.02822e-36	7.9656e-35
Up-regulated in Germ cells	Nt5dc2	0.539938	0.539938	0.851	0.643	0.208	0.208	1.42942e-36	1.09084e-34
Down-regulated in Germ cells	Cited2	-0.404686	0.404686	0.364	0.762	-0.398	0.398	1.65505e-36	1.24445e-34
Down-regulated in Germ cells	Rps27	-0.340781	0.340781	0.999	1	-0.001	0.001	1.77843e-36	1.31784e-34
Up-regulated in Germ cells	Cfl2	0.476875	0.476875	0.885	0.777	0.108	0.108	6.40502e-36	4.67841e-34
Down-regulated in Germ cells	Dnttip2	-0.47684	0.47684	0.96	0.989	-0.029	0.029	7.06048e-36	5.08454e-34
Up-regulated in Germ cells	Dazl	0.393682	0.393682	0.996	0.996	0	0	1.55326e-35	1.10303e-33
Down-regulated in Germ cells	Hes1	-0.292531	0.292531	0.211	0.625	-0.414	0.414	1.60309e-35	1.10765e-33
Up-regulated in Germ cells	Rec8	0.49705	0.49705	0.6	0.193	0.407	0.407	1.59254e-35	1.10765e-33
Up-regulated in Germ cells	Usp1	0.581786	0.581786	0.856	0.643	0.213	0.213	1.70026e-35	1.15912e-33
Down-regulated in Germ cells	Klc3	-0.420591	0.420591	0.217	0.587	-0.37	0.37	7.22434e-35	4.86027e-33
Up-regulated in Germ cells	Rheb	0.592437	0.592437	0.937	0.844	0.093	0.093	1.12907e-34	7.49731e-33
Up-regulated in Germ cells	Ranbp1	0.550813	0.550813	0.98	0.97	0.01	0.01	1.46606e-34	9.61019e-33
Down-regulated in Germ cells	Rrad	-0.595868	0.595868	0.18	0.524	-0.344	0.344	1.60069e-34	1.03599e-32
Down-regulated in Germ cells	Mtr	-0.442322	0.442322	0.545	0.862	-0.317	0.317	3.34451e-34	2.13756e-32
Up-regulated in Germ cells	Wee1	0.51321	0.51321	0.748	0.383	0.365	0.365	3.58446e-34	2.26264e-32
Down-regulated in Germ cells	Pdzk1	-0.355795	0.355795	0.282	0.684	-0.402	0.402	3.77756e-34	2.35545e-32
Up-regulated in Germ cells	Tpt1	0.285407	0.285407	1	1	0	0	4.54589e-34	2.80038e-32
Up-regulated in Germ cells	Dkc1	0.492325	0.492325	0.927	0.848	0.079	0.079	6.22821e-34	3.79105e-32
Up-regulated in Germ cells	Srpk1	0.476931	0.476931	0.967	0.952	0.015	0.015	9.08084e-34	5.46239e-32
Down-regulated in Germ cells	Ubl5	-0.441818	0.441818	0.932	0.978	-0.046	0.046	2.29017e-33	1.36158e-31
Down-regulated in Germ cells	Sh3bp4	-0.256267	0.256267	0.208	0.595	-0.387	0.387	4.49851e-33	2.64378e-31
Up-regulated in Germ cells	Haus4	0.494189	0.494189	0.931	0.825	0.106	0.106	4.9426e-33	2.87176e-31
Down-regulated in Germ cells	Ifitm2	-0.414718	0.414718	0.983	0.989	-0.006	0.006	5.06733e-33	2.91115e-31
Down-regulated in Germ cells	Ddit4	-0.310567	0.310567	0.243	0.643	-0.4	0.4	1.93117e-32	1.09712e-30
Down-regulated in Germ cells	Dppa4	-0.666551	0.666551	0.959	0.959	0	0	2.00106e-32	1.12433e-30
Up-regulated in Germ cells	Smc2	0.6104	0.6104	0.95	0.914	0.036	0.036	2.9621e-32	1.64622e-30
Up-regulated in Germ cells	Bex1	0.502872	0.502872	0.933	0.892	0.041	0.041	4.6628e-32	2.56354e-30
Down-regulated in Germ cells	Impa2	-0.342298	0.342298	0.453	0.814	-0.361	0.361	8.21255e-32	4.4671e-30
Down-regulated in Germ cells	Lzts2	-0.373459	0.373459	0.584	0.874	-0.29	0.29	8.6493e-32	4.65515e-30
Up-regulated in Germ cells	Sohlh2	0.478918	0.478918	0.659	0.327	0.332	0.332	1.1412e-31	6.0781e-30
Down-regulated in Germ cells	Cct7	-0.357293	0.357293	0.985	0.996	-0.011	0.011	4.32324e-31	2.27884e-29
Up-regulated in Germ cells	Tfrc	0.434414	0.434414	0.748	0.424	0.324	0.324	5.06215e-31	2.6411e-29
Up-regulated in Germ cells	Cul1	0.438563	0.438563	0.957	0.937	0.02	0.02	5.29591e-31	2.73515e-29
Up-regulated in Germ cells	Marcksl1	0.52249	0.52249	0.967	0.922	0.045	0.045	5.84209e-31	2.98706e-29
Up-regulated in Germ cells	Fignl1	0.473982	0.473982	0.801	0.554	0.247	0.247	7.86361e-31	3.98085e-29
Down-regulated in Germ cells	Rpl36al	-0.408168	0.408168	0.906	0.959	-0.053	0.053	8.06832e-31	4.04444e-29
Down-regulated in Germ cells	Ctdsp2	-0.517239	0.517239	0.799	0.944	-0.145	0.145	1.02136e-30	5.07009e-29
Up-regulated in Germ cells	Top2a	0.802371	0.802371	0.958	0.907	0.051	0.051	2.39865e-30	1.17926e-28
Up-regulated in Germ cells	Eif1b	0.48327	0.48327	0.945	0.903	0.042	0.042	3.4061e-30	1.65861e-28
Down-regulated in Germ cells	Atp5mpl	-0.375493	0.375493	0.96	0.981	-0.021	0.021	3.85452e-30	1.85926e-28
Up-regulated in Germ cells	Uchl3	0.474773	0.474773	0.953	0.896	0.057	0.057	4.58015e-30	2.18863e-28
Down-regulated in Germ cells	Hspe1	-0.264943	0.264943	0.996	0.996	0	0	5.57864e-30	2.64107e-28
Up-regulated in Germ cells	Srp14	0.403152	0.403152	0.959	0.967	-0.008	0.008	5.86113e-30	2.74936e-28
Up-regulated in Germ cells	Hnrnpd	0.53581	0.53581	0.963	0.926	0.037	0.037	7.18579e-30	3.34009e-28
Up-regulated in Germ cells	Tuba3a	0.678397	0.678397	0.885	0.747	0.138	0.138	7.68543e-30	3.54014e-28
Down-regulated in Germ cells	Wsb2	-0.397045	0.397045	0.521	0.862	-0.341	0.341	7.82242e-30	3.57107e-28
Up-regulated in Germ cells	Mat2a	0.530905	0.530905	0.962	0.926	0.036	0.036	8.75867e-30	3.9631e-28
Down-regulated in Germ cells	Uchl1	-0.541963	0.541963	0.891	0.974	-0.083	0.083	9.99349e-30	4.48217e-28
Down-regulated in Germ cells	Rps27rt	-0.424588	0.424588	0.682	0.888	-0.206	0.206	1.85302e-29	8.23871e-28
Down-regulated in Germ cells	Aimp1	-0.423968	0.423968	0.97	0.989	-0.019	0.019	2.11129e-29	9.30604e-28
Up-regulated in Germ cells	Arl6ip1	0.751898	0.751898	0.949	0.888	0.061	0.061	2.72496e-29	1.19083e-27
Up-regulated in Germ cells	Smc3	0.439495	0.439495	0.981	0.97	0.011	0.011	3.87604e-29	1.67951e-27
Down-regulated in Germ cells	Ddt	-0.425238	0.425238	0.907	0.952	-0.045	0.045	5.05397e-29	2.15341e-27
Up-regulated in Germ cells	Gtf2a2	0.452007	0.452007	0.896	0.751	0.145	0.145	1.79035e-28	7.44779e-27
Up-regulated in Germ cells	Pcna	0.633231	0.633231	0.911	0.84	0.071	0.071	1.79166e-28	7.44779e-27
Down-regulated in Germ cells	Nr2f6	-0.499782	0.499782	0.839	0.944	-0.105	0.105	2.10398e-28	8.67554e-27
Down-regulated in Germ cells	Ldhb	-0.828631	0.828631	0.873	0.952	-0.079	0.079	2.43303e-28	9.95206e-27
Down-regulated in Germ cells	Cyb5a	-0.418669	0.418669	0.727	0.918	-0.191	0.191	2.56515e-28	1.04092e-26
Down-regulated in Germ cells	Gnai2	-0.400079	0.400079	0.866	0.963	-0.097	0.097	2.94456e-28	1.18548e-26
Down-regulated in Germ cells	Atp5l	-0.336106	0.336106	0.97	0.985	-0.015	0.015	3.16954e-28	1.26608e-26
Down-regulated in Germ cells	Tbrg1	-0.46468	0.46468	0.913	0.959	-0.046	0.046	3.5014e-28	1.3878e-26
Up-regulated in Germ cells	Nsd2	0.500346	0.500346	0.896	0.788	0.108	0.108	5.19191e-28	2.04202e-26
Down-regulated in Germ cells	D10Wsu102e	-0.544698	0.544698	0.913	0.959	-0.046	0.046	9.39149e-28	3.66555e-26
Up-regulated in Germ cells	Srsf2	0.450934	0.450934	0.981	0.963	0.018	0.018	1.15807e-27	4.48577e-26
Down-regulated in Germ cells	Nop10	-0.372832	0.372832	0.958	0.978	-0.02	0.02	1.37032e-27	5.26801e-26
Up-regulated in Germ cells	Dmrt1	0.377182	0.377182	0.81	0.662	0.148	0.148	1.80571e-27	6.83896e-26
Up-regulated in Germ cells	Cyba	0.381893	0.381893	0.509	0.145	0.364	0.364	2.38292e-27	8.95875e-26
Down-regulated in Germ cells	Kctd18	-0.375861	0.375861	0.531	0.825	-0.294	0.294	2.46691e-27	9.20681e-26
Down-regulated in Germ cells	Tgif1	-0.333651	0.333651	0.584	0.87	-0.286	0.286	3.17818e-27	1.17754e-25
Up-regulated in Germ cells	Psma3	0.496505	0.496505	0.973	0.948	0.025	0.025	4.93887e-27	1.81672e-25
Down-regulated in Germ cells	Ost4	-0.377874	0.377874	0.964	0.993	-0.029	0.029	5.04113e-27	1.84109e-25
Up-regulated in Germ cells	Dut	0.571792	0.571792	0.967	0.959	0.008	0.008	9.10092e-27	3.30021e-25
Up-regulated in Germ cells	Kit	0.378327	0.378327	0.598	0.242	0.356	0.356	1.21735e-26	4.35266e-25
Down-regulated in Germ cells	Tnrc18	-0.375568	0.375568	0.465	0.777	-0.312	0.312	1.73369e-26	6.1558e-25
Down-regulated in Germ cells	Dnd1	-0.474442	0.474442	0.924	0.952	-0.028	0.028	2.35929e-26	8.31936e-25
Up-regulated in Germ cells	Pcbp1	0.482322	0.482322	0.96	0.903	0.057	0.057	2.43478e-26	8.52672e-25
Up-regulated in Germ cells	Ccna2	0.530941	0.530941	0.79	0.625	0.165	0.165	2.57446e-26	8.95456e-25
Down-regulated in Germ cells	Maco1	-0.445083	0.445083	0.928	0.978	-0.05	0.05	3.61747e-26	1.24974e-24
Down-regulated in Germ cells	Nxf2	-0.609716	0.609716	0.257	0.565	-0.308	0.308	3.87121e-26	1.32842e-24
Down-regulated in Germ cells	Bnc2	-0.477231	0.477231	0.669	0.874	-0.205	0.205	3.96003e-26	1.34984e-24
Down-regulated in Germ cells	Ahi1	-0.407412	0.407412	0.444	0.74	-0.296	0.296	5.01641e-26	1.6986e-24
Down-regulated in Germ cells	Ddx24	-0.458962	0.458962	0.945	0.974	-0.029	0.029	5.15393e-26	1.73369e-24
Down-regulated in Germ cells	Cox6b1	-0.345186	0.345186	0.967	0.985	-0.018	0.018	5.93394e-26	1.98302e-24
Up-regulated in Germ cells	Dbi	0.441381	0.441381	0.959	0.918	0.041	0.041	7.65846e-26	2.5263e-24
Up-regulated in Germ cells	Naa50	0.464758	0.464758	0.901	0.84	0.061	0.061	7.62865e-26	2.5263e-24
Up-regulated in Germ cells	Chek1	0.388231	0.388231	0.681	0.42	0.261	0.261	9.11543e-26	2.98764e-24
Up-regulated in Germ cells	Srsf5	0.445709	0.445709	0.968	0.944	0.024	0.024	9.37862e-26	3.05432e-24
Up-regulated in Germ cells	Gclm	0.40237	0.40237	0.955	0.933	0.022	0.022	1.08141e-25	3.49951e-24
Down-regulated in Germ cells	Eno1	-0.385303	0.385303	0.902	0.955	-0.053	0.053	1.12617e-25	3.62145e-24
Up-regulated in Germ cells	Cnbp	0.384431	0.384431	0.985	0.97	0.015	0.015	1.28588e-25	4.08367e-24
Down-regulated in Germ cells	Taf7	-0.688567	0.688567	0.888	0.948	-0.06	0.06	1.36933e-25	4.32186e-24
Up-regulated in Germ cells	Smap1	0.471031	0.471031	0.942	0.881	0.061	0.061	1.44932e-25	4.54625e-24
Up-regulated in Germ cells	Rbbp4	0.426374	0.426374	0.926	0.87	0.056	0.056	2.10993e-25	6.5781e-24
Down-regulated in Germ cells	Rbis	-0.347259	0.347259	0.927	0.963	-0.036	0.036	2.23295e-25	6.91944e-24
Up-regulated in Germ cells	Cyct	0.5635	0.5635	0.893	0.844	0.049	0.049	2.25333e-25	6.94054e-24
Up-regulated in Germ cells	Naa15	0.424707	0.424707	0.942	0.877	0.065	0.065	2.4803e-25	7.59389e-24
Down-regulated in Germ cells	Pdlim3	-0.25086	0.25086	0.207	0.528	-0.321	0.321	2.53957e-25	7.72907e-24
Down-regulated in Germ cells	Rpl39l	-0.592875	0.592875	0.928	0.974	-0.046	0.046	3.45036e-25	1.04389e-23
Down-regulated in Germ cells	Prpf6	-0.413487	0.413487	0.725	0.896	-0.171	0.171	5.11493e-25	1.52939e-23
Up-regulated in Germ cells	Spc24	0.426049	0.426049	0.821	0.584	0.237	0.237	5.98079e-25	1.77789e-23
Down-regulated in Germ cells	Mrpl52	-0.322961	0.322961	0.933	0.978	-0.045	0.045	6.2069e-25	1.83444e-23
Down-regulated in Germ cells	Hibadh	-0.437463	0.437463	0.78	0.914	-0.134	0.134	6.82842e-25	2.00654e-23
Up-regulated in Germ cells	Rad51	0.436829	0.436829	0.881	0.77	0.111	0.111	7.55508e-25	2.20738e-23
Up-regulated in Germ cells	U2af1	0.440774	0.440774	0.96	0.944	0.016	0.016	8.57367e-25	2.49075e-23
Down-regulated in Germ cells	Rab3ip	-0.315971	0.315971	0.502	0.796	-0.294	0.294	1.16987e-24	3.37941e-23
Up-regulated in Germ cells	Eif3a	0.432509	0.432509	0.99	0.996	-0.006	0.006	1.32048e-24	3.79304e-23
Up-regulated in Germ cells	Lbr	0.390127	0.390127	0.821	0.647	0.174	0.174	2.00605e-24	5.69831e-23
Up-regulated in Germ cells	Taf10	0.432968	0.432968	0.958	0.937	0.021	0.021	2.35574e-24	6.65463e-23
Up-regulated in Germ cells	Klhdc2	0.390366	0.390366	0.883	0.788	0.095	0.095	2.4691e-24	6.89864e-23
Up-regulated in Germ cells	Mcm3	0.496948	0.496948	0.898	0.855	0.043	0.043	2.46463e-24	6.89864e-23
Up-regulated in Germ cells	Smc4	0.678786	0.678786	0.963	0.955	0.008	0.008	2.53849e-24	7.05397e-23
Up-regulated in Germ cells	Ppp1r14b	0.393164	0.393164	0.983	0.967	0.016	0.016	2.59903e-24	7.18316e-23
Down-regulated in Germ cells	Rcc2	-0.300319	0.300319	0.98	0.974	0.006	0.006	2.62336e-24	7.21142e-23
Down-regulated in Germ cells	Tnrc6c	-0.39676	0.39676	0.908	0.963	-0.055	0.055	2.76462e-24	7.5591e-23
Up-regulated in Germ cells	Fam49b	0.391018	0.391018	0.876	0.743	0.133	0.133	3.13927e-24	8.53782e-23
Up-regulated in Germ cells	Npm1	0.296281	0.296281	1	1	0	0	3.41379e-24	9.2353e-23
Up-regulated in Germ cells	Casp8ap2	0.440239	0.440239	0.859	0.725	0.134	0.134	5.27506e-24	1.41211e-22
Up-regulated in Germ cells	Exosc7	0.411784	0.411784	0.912	0.896	0.016	0.016	5.49188e-24	1.4625e-22
Up-regulated in Germ cells	Strap	0.390025	0.390025	0.929	0.888	0.041	0.041	6.1805e-24	1.63735e-22
Up-regulated in Germ cells	Ube2c	0.698225	0.698225	0.952	0.941	0.011	0.011	6.68248e-24	1.76121e-22
Down-regulated in Germ cells	Actn2	-0.328122	0.328122	0.574	0.855	-0.281	0.281	8.8225e-24	2.3015e-22
Up-regulated in Germ cells	Hikeshi	0.429302	0.429302	0.918	0.844	0.074	0.074	1.59388e-23	4.13679e-22
Up-regulated in Germ cells	Hint1	0.283002	0.283002	0.993	0.993	0	0	2.08431e-23	5.38236e-22
Up-regulated in Germ cells	Cbx1	0.429652	0.429652	0.94	0.87	0.07	0.07	2.45871e-23	6.31727e-22
Down-regulated in Germ cells	Pin4	-0.344827	0.344827	0.837	0.937	-0.1	0.1	2.65587e-23	6.78974e-22
Up-regulated in Germ cells	Ppic	0.386814	0.386814	0.846	0.758	0.088	0.088	3.77264e-23	9.59677e-22
Up-regulated in Germ cells	N4bp2	0.400224	0.400224	0.844	0.695	0.149	0.149	4.76746e-23	1.20673e-21
Up-regulated in Germ cells	Bard1	0.33694	0.33694	0.547	0.253	0.294	0.294	5.11285e-23	1.28778e-21
Up-regulated in Germ cells	Jade1	0.414273	0.414273	0.868	0.762	0.106	0.106	6.32689e-23	1.57802e-21
Down-regulated in Germ cells	Hspa8	-0.295531	0.295531	0.999	1	-0.001	0.001	6.88629e-23	1.7092e-21
Up-regulated in Germ cells	Chaf1b	0.325156	0.325156	0.537	0.238	0.299	0.299	7.31877e-23	1.79908e-21
Down-regulated in Germ cells	Eif1a	-0.346568	0.346568	0.821	0.937	-0.116	0.116	9.15141e-23	2.23881e-21
Up-regulated in Germ cells	Txn1	0.498464	0.498464	0.849	0.625	0.224	0.224	9.63064e-23	2.34483e-21
Down-regulated in Germ cells	Klhdc3	-0.374154	0.374154	0.726	0.922	-0.196	0.196	1.02143e-22	2.47516e-21
Up-regulated in Germ cells	Ube2e1	0.414415	0.414415	0.871	0.729	0.142	0.142	1.12599e-22	2.71566e-21
Up-regulated in Germ cells	Cdkn2d	0.356534	0.356534	0.707	0.491	0.216	0.216	1.22261e-22	2.93483e-21
Up-regulated in Germ cells	Id2	0.379066	0.379066	0.439	0.123	0.316	0.316	1.23158e-22	2.94256e-21
Up-regulated in Germ cells	Brca2	0.458218	0.458218	0.845	0.725	0.12	0.12	1.42531e-22	3.38958e-21
Up-regulated in Germ cells	Sptssa	0.338149	0.338149	0.676	0.435	0.241	0.241	1.76571e-22	4.17968e-21
Up-regulated in Germ cells	Spc25	0.431254	0.431254	0.875	0.792	0.083	0.083	2.72751e-22	6.42661e-21
Up-regulated in Germ cells	Uhrf1	0.387929	0.387929	0.623	0.372	0.251	0.251	2.89158e-22	6.78195e-21
Down-regulated in Germ cells	Rpl22l1	-0.341243	0.341243	1	1	0	0	3.41952e-22	7.98357e-21
Down-regulated in Germ cells	Heatr1	-0.428092	0.428092	0.808	0.914	-0.106	0.106	4.55889e-22	1.05953e-20
Up-regulated in Germ cells	Phf11d	0.290862	0.290862	0.423	0.108	0.315	0.315	4.64846e-22	1.07546e-20
Up-regulated in Germ cells	Tbca	0.433907	0.433907	0.943	0.903	0.04	0.04	4.8275e-22	1.11185e-20
Down-regulated in Germ cells	Ndufv3	-0.360958	0.360958	0.914	0.974	-0.06	0.06	5.30759e-22	1.21694e-20
Up-regulated in Germ cells	Ccdc34	0.38405	0.38405	0.943	0.929	0.014	0.014	5.8923e-22	1.34497e-20
Up-regulated in Germ cells	Mcm6	0.48117	0.48117	0.924	0.885	0.039	0.039	6.54906e-22	1.48824e-20
Up-regulated in Germ cells	Jpt1	0.531398	0.531398	0.917	0.874	0.043	0.043	7.46205e-22	1.68821e-20
Up-regulated in Germ cells	Ube2s	0.491167	0.491167	0.986	0.985	0.001	0.001	9.17622e-22	2.05781e-20
Up-regulated in Germ cells	Pbrm1	0.406498	0.406498	0.952	0.952	0	0	9.27079e-22	2.06994e-20
Up-regulated in Germ cells	Xpo1	0.371086	0.371086	0.953	0.922	0.031	0.031	1.0209e-21	2.2695e-20
Up-regulated in Germ cells	Ppp2ca	0.406282	0.406282	0.933	0.866	0.067	0.067	1.31252e-21	2.90515e-20
Up-regulated in Germ cells	Snrpb	0.354168	0.354168	0.978	0.97	0.008	0.008	1.35648e-21	2.98953e-20
Up-regulated in Germ cells	Churc1	0.320199	0.320199	0.873	0.781	0.092	0.092	1.64671e-21	3.61357e-20
Down-regulated in Germ cells	Dstn	-0.348452	0.348452	0.938	0.97	-0.032	0.032	2.33288e-21	5.09745e-20
Up-regulated in Germ cells	Pecam1	0.361639	0.361639	0.623	0.338	0.285	0.285	2.47875e-21	5.39313e-20
Up-regulated in Germ cells	U2surp	0.380968	0.380968	0.949	0.952	-0.003	0.003	2.57066e-21	5.56939e-20
Down-regulated in Germ cells	Zbed5	-0.334265	0.334265	0.667	0.874	-0.207	0.207	2.62336e-21	5.6596e-20
Up-regulated in Germ cells	Ctnna1	0.349008	0.349008	0.81	0.684	0.126	0.126	2.71057e-21	5.82316e-20
Up-regulated in Germ cells	Eif4g2	0.333305	0.333305	0.988	0.985	0.003	0.003	2.79854e-21	5.98701e-20
Down-regulated in Germ cells	Egr4	-0.35257	0.35257	0.459	0.758	-0.299	0.299	3.01025e-21	6.41309e-20
Up-regulated in Germ cells	Ccnb2	0.479167	0.479167	0.931	0.859	0.072	0.072	3.03319e-21	6.43514e-20
Up-regulated in Germ cells	Cyc1	0.350583	0.350583	0.962	0.967	-0.005	0.005	3.16335e-21	6.68356e-20
Up-regulated in Germ cells	Mrpl18	0.385534	0.385534	0.921	0.896	0.025	0.025	6.5235e-21	1.36699e-19
Up-regulated in Germ cells	Rock1	0.431381	0.431381	0.921	0.922	-0.001	0.001	7.07512e-21	1.47053e-19
Up-regulated in Germ cells	Rraga	0.374547	0.374547	0.795	0.658	0.137	0.137	7.18952e-21	1.48826e-19
Up-regulated in Germ cells	Cdc25a	0.345383	0.345383	0.733	0.487	0.246	0.246	7.35934e-21	1.51727e-19
Up-regulated in Germ cells	Tmem165	0.372221	0.372221	0.821	0.669	0.152	0.152	1.02027e-20	2.07834e-19
Up-regulated in Germ cells	Etfa	0.38216	0.38216	0.885	0.818	0.067	0.067	1.09643e-20	2.22461e-19
Up-regulated in Germ cells	Mms22l	0.327036	0.327036	0.627	0.368	0.259	0.259	1.16623e-20	2.34761e-19
Down-regulated in Germ cells	Pdcd4	-0.434734	0.434734	0.919	0.974	-0.055	0.055	1.44654e-20	2.89707e-19
Up-regulated in Germ cells	Hnrnph3	0.383875	0.383875	0.908	0.87	0.038	0.038	1.45052e-20	2.89707e-19
Down-regulated in Germ cells	Morc1	-0.370949	0.370949	0.383	0.662	-0.279	0.279	1.56346e-20	3.11049e-19
Up-regulated in Germ cells	Dtymk	0.389061	0.389061	0.922	0.859	0.063	0.063	1.57754e-20	3.12634e-19
Up-regulated in Germ cells	Tomm20	0.32803	0.32803	0.983	0.97	0.013	0.013	1.77089e-20	3.48253e-19
Up-regulated in Germ cells	Hnrnpr	0.346232	0.346232	0.969	0.952	0.017	0.017	1.79087e-20	3.50832e-19
Down-regulated in Germ cells	Topaz1	-0.463752	0.463752	0.442	0.684	-0.242	0.242	1.99182e-20	3.8871e-19
Up-regulated in Germ cells	Nudt4	0.376284	0.376284	0.954	0.918	0.036	0.036	2.31099e-20	4.49281e-19
Up-regulated in Germ cells	Tfdp1	0.357237	0.357237	0.846	0.743	0.103	0.103	2.60168e-20	5.01977e-19
Up-regulated in Germ cells	Tmsb4x	0.947133	0.947133	0.706	0.472	0.234	0.234	3.52444e-20	6.74924e-19
Up-regulated in Germ cells	Papola	0.325547	0.325547	0.954	0.933	0.021	0.021	3.75249e-20	7.15548e-19
Up-regulated in Germ cells	Ptbp2	0.343351	0.343351	0.784	0.636	0.148	0.148	3.76457e-20	7.15548e-19
Up-regulated in Germ cells	Drap1	0.378989	0.378989	0.928	0.862	0.066	0.066	3.82623e-20	7.24574e-19
Up-regulated in Germ cells	Melk	0.325945	0.325945	0.697	0.487	0.21	0.21	4.26356e-20	8.04413e-19
Up-regulated in Germ cells	Osbpl1a	0.352963	0.352963	0.793	0.688	0.105	0.105	4.98359e-20	9.36805e-19
Up-regulated in Germ cells	Eif1	0.32378	0.32378	0.991	0.993	-0.002	0.002	5.02022e-20	9.40233e-19
Down-regulated in Germ cells	Cox7b	-0.315274	0.315274	0.959	0.978	-0.019	0.019	5.04188e-20	9.40843e-19
Up-regulated in Germ cells	Marc2	0.346401	0.346401	0.687	0.476	0.211	0.211	5.15831e-20	9.5907e-19
Down-regulated in Germ cells	Ifi27	-0.412561	0.412561	0.855	0.941	-0.086	0.086	5.23308e-20	9.69447e-19
Up-regulated in Germ cells	Igf2bp1	0.322046	0.322046	0.82	0.688	0.132	0.132	5.54695e-20	1.02388e-18
Up-regulated in Germ cells	Larp1b	0.377956	0.377956	0.809	0.673	0.136	0.136	6.02518e-20	1.10816e-18
Up-regulated in Germ cells	Incenp	0.468789	0.468789	0.792	0.654	0.138	0.138	6.30635e-20	1.15158e-18
Up-regulated in Germ cells	Faim	0.33276	0.33276	0.788	0.654	0.134	0.134	6.52819e-20	1.18785e-18
Down-regulated in Germ cells	Igsf8	-0.293967	0.293967	0.437	0.732	-0.295	0.295	9.27316e-20	1.68134e-18
Up-regulated in Germ cells	Fbxo5	0.478731	0.478731	0.587	0.316	0.271	0.271	9.40669e-20	1.69952e-18
Up-regulated in Germ cells	Ncapg2	0.317667	0.317667	0.589	0.32	0.269	0.269	9.59423e-20	1.71717e-18
Up-regulated in Germ cells	Hnrnpa3	0.412415	0.412415	0.971	0.952	0.019	0.019	9.60513e-20	1.71717e-18
Down-regulated in Germ cells	Crebrf	-0.364051	0.364051	0.574	0.825	-0.251	0.251	1.00959e-19	1.79862e-18
Up-regulated in Germ cells	Anp32a	0.425787	0.425787	0.878	0.725	0.153	0.153	1.04003e-19	1.84642e-18
Down-regulated in Germ cells	Tagln2	-0.348815	0.348815	0.378	0.662	-0.284	0.284	1.14747e-19	2.02311e-18
Up-regulated in Germ cells	Nop58	0.376607	0.376607	0.955	0.926	0.029	0.029	1.35557e-19	2.3818e-18
Up-regulated in Germ cells	Mki67	0.585594	0.585594	0.684	0.409	0.275	0.275	1.47582e-19	2.5842e-18
Down-regulated in Germ cells	Dnaja1	-0.290282	0.290282	0.993	0.989	0.004	0.004	1.72387e-19	3.00825e-18
Down-regulated in Germ cells	Rars	-0.326543	0.326543	0.86	0.941	-0.081	0.081	1.84634e-19	3.21099e-18
Down-regulated in Germ cells	Sub1	-0.284003	0.284003	0.989	0.993	-0.004	0.004	2.10934e-19	3.65595e-18
Up-regulated in Germ cells	Rbm44	0.377694	0.377694	0.629	0.413	0.216	0.216	2.7793e-19	4.80087e-18
Up-regulated in Germ cells	Bex3	0.375921	0.375921	0.937	0.896	0.041	0.041	2.89943e-19	4.97476e-18
Up-regulated in Germ cells	Rasa1	0.339871	0.339871	0.873	0.814	0.059	0.059	3.45009e-19	5.89977e-18
Down-regulated in Germ cells	Dtd1	-0.292645	0.292645	0.702	0.877	-0.175	0.175	3.91647e-19	6.67497e-18
Up-regulated in Germ cells	Rpa3	0.363724	0.363724	0.918	0.881	0.037	0.037	4.43098e-19	7.52677e-18
Up-regulated in Germ cells	Suz12	0.382165	0.382165	0.908	0.848	0.06	0.06	4.60993e-19	7.80482e-18
Up-regulated in Germ cells	Tubb5	0.291472	0.291472	0.998	0.996	0.002	0.002	4.74968e-19	8.01488e-18
Down-regulated in Germ cells	Nrde2	-0.353311	0.353311	0.586	0.803	-0.217	0.217	4.93512e-19	8.2732e-18
Up-regulated in Germ cells	Cacybp	0.294481	0.294481	0.985	0.989	-0.004	0.004	5.65668e-19	9.44278e-18
Up-regulated in Germ cells	Carnmt1	0.380392	0.380392	0.851	0.732	0.119	0.119	5.66973e-19	9.44278e-18
Down-regulated in Germ cells	Hmox1	-0.299668	0.299668	0.393	0.669	-0.276	0.276	8.13853e-19	1.35105e-17
Up-regulated in Germ cells	Cdk1	0.376506	0.376506	0.842	0.762	0.08	0.08	8.58025e-19	1.41977e-17
Down-regulated in Germ cells	Supt4a	-0.406199	0.406199	0.949	0.97	-0.021	0.021	8.8416e-19	1.45829e-17
Up-regulated in Germ cells	Exo1	0.301138	0.301138	0.628	0.379	0.249	0.249	1.21022e-18	1.98967e-17
Up-regulated in Germ cells	Rad51ap1	0.311176	0.311176	0.568	0.309	0.259	0.259	1.28573e-18	2.10703e-17
Up-regulated in Germ cells	Ube2d3	0.290699	0.290699	0.984	0.974	0.01	0.01	1.50677e-18	2.46139e-17
Up-regulated in Germ cells	Cdca7	0.383169	0.383169	0.795	0.651	0.144	0.144	1.62668e-18	2.6488e-17
Up-regulated in Germ cells	Baz1b	0.417946	0.417946	0.898	0.859	0.039	0.039	1.66399e-18	2.70095e-17
Up-regulated in Germ cells	Lig1	0.408334	0.408334	0.938	0.929	0.009	0.009	2.57586e-18	4.16783e-17
Up-regulated in Germ cells	Hnrnph1	0.342478	0.342478	0.954	0.929	0.025	0.025	2.73752e-18	4.41543e-17
Down-regulated in Germ cells	Pdk1	-0.251275	0.251275	0.505	0.792	-0.287	0.287	3.2608e-18	5.24291e-17
Up-regulated in Germ cells	Arhgdig	0.29531	0.29531	0.696	0.454	0.242	0.242	3.29471e-18	5.28083e-17
Up-regulated in Germ cells	Tomm22	0.316348	0.316348	0.953	0.944	0.009	0.009	3.56054e-18	5.67135e-17
Down-regulated in Germ cells	Ndufa13	-0.251135	0.251135	0.981	0.981	0	0	3.76274e-18	5.97482e-17
Up-regulated in Germ cells	Topbp1	0.394437	0.394437	0.856	0.758	0.098	0.098	4.05662e-18	6.41398e-17
Up-regulated in Germ cells	Cdc45	0.34378	0.34378	0.639	0.424	0.215	0.215	4.16723e-18	6.53726e-17
Up-regulated in Germ cells	Ndfip1	0.330953	0.330953	0.939	0.903	0.036	0.036	4.5619e-18	7.13303e-17
Up-regulated in Germ cells	Cntln	0.258852	0.258852	0.529	0.257	0.272	0.272	4.71879e-18	7.35584e-17
Down-regulated in Germ cells	Rrbp1	-0.381431	0.381431	0.97	0.985	-0.015	0.015	5.01048e-18	7.7868e-17
Down-regulated in Germ cells	Mael	-0.629466	0.629466	0.881	0.937	-0.056	0.056	5.22598e-18	8.07263e-17
Up-regulated in Germ cells	Pold1	0.356114	0.356114	0.845	0.755	0.09	0.09	5.21623e-18	8.07263e-17
Up-regulated in Germ cells	Pmf1	0.315085	0.315085	0.834	0.729	0.105	0.105	6.78014e-18	1.04418e-16
Down-regulated in Germ cells	Mrps6	-0.308172	0.308172	0.813	0.918	-0.105	0.105	6.98673e-18	1.07277e-16
Up-regulated in Germ cells	Elf2	0.320593	0.320593	0.773	0.628	0.145	0.145	7.09407e-18	1.08599e-16
Up-regulated in Germ cells	Afdn	0.364086	0.364086	0.883	0.784	0.099	0.099	7.74505e-18	1.1821e-16
Down-regulated in Germ cells	Pnpla7	-0.345398	0.345398	0.651	0.822	-0.171	0.171	8.01376e-18	1.21947e-16
Down-regulated in Germ cells	Phf21a	-0.318841	0.318841	0.676	0.903	-0.227	0.227	8.43034e-18	1.27906e-16
Down-regulated in Germ cells	Itm2b	-0.266265	0.266265	0.947	0.963	-0.016	0.016	9.07755e-18	1.37318e-16
Down-regulated in Germ cells	Frg1	-0.364227	0.364227	0.908	0.944	-0.036	0.036	9.33227e-18	1.40755e-16
Up-regulated in Germ cells	Ago2	0.295036	0.295036	0.582	0.349	0.233	0.233	9.78631e-18	1.47169e-16
Up-regulated in Germ cells	Cisd2	0.32904	0.32904	0.769	0.632	0.137	0.137	1.03604e-17	1.55345e-16
Down-regulated in Germ cells	Psmg4	-0.295498	0.295498	0.764	0.907	-0.143	0.143	1.17397e-17	1.74492e-16
Down-regulated in Germ cells	Ddx18	-0.299083	0.299083	0.929	0.97	-0.041	0.041	1.24167e-17	1.84019e-16
Down-regulated in Germ cells	BC031181	-0.306077	0.306077	0.837	0.926	-0.089	0.089	1.29377e-17	1.91187e-16
Down-regulated in Germ cells	Nsa2	-0.301722	0.301722	0.96	0.978	-0.018	0.018	1.4297e-17	2.10664e-16
Up-regulated in Germ cells	Acsl3	0.341505	0.341505	0.89	0.833	0.057	0.057	1.49829e-17	2.20137e-16
Down-regulated in Germ cells	Dcaf13	-0.300134	0.300134	0.891	0.941	-0.05	0.05	1.62493e-17	2.37379e-16
Up-regulated in Germ cells	Ezr	0.327007	0.327007	0.643	0.424	0.219	0.219	1.84091e-17	2.68164e-16
Down-regulated in Germ cells	Brdt	-0.343571	0.343571	0.484	0.699	-0.215	0.215	2.02784e-17	2.94556e-16
Up-regulated in Germ cells	Pafah1b3	0.335655	0.335655	0.934	0.885	0.049	0.049	2.31218e-17	3.34906e-16
Up-regulated in Germ cells	Pbx3	0.27033	0.27033	0.517	0.253	0.264	0.264	2.74983e-17	3.97171e-16
Up-regulated in Germ cells	Mcmbp	0.332422	0.332422	0.882	0.848	0.034	0.034	2.84278e-17	4.0944e-16
Up-regulated in Germ cells	Trim59	0.388956	0.388956	0.702	0.539	0.163	0.163	3.02369e-17	4.34273e-16
Up-regulated in Germ cells	Hadh	0.301571	0.301571	0.687	0.465	0.222	0.222	3.23764e-17	4.63699e-16
Up-regulated in Germ cells	Nsmce4a	0.418814	0.418814	0.837	0.71	0.127	0.127	3.76301e-17	5.3594e-16
Up-regulated in Germ cells	Pold3	0.361979	0.361979	0.787	0.721	0.066	0.066	4.05438e-17	5.75834e-16
Up-regulated in Germ cells	Snrnp70	0.309342	0.309342	0.948	0.941	0.007	0.007	4.8076e-17	6.7904e-16
Down-regulated in Germ cells	Zfp428	-0.299483	0.299483	0.958	0.974	-0.016	0.016	5.02937e-17	7.08406e-16
Up-regulated in Germ cells	Nolc1	0.327847	0.327847	0.927	0.911	0.016	0.016	6.68093e-17	9.3845e-16
Up-regulated in Germ cells	Top2b	0.263971	0.263971	0.542	0.279	0.263	0.263	6.89004e-17	9.65171e-16
Up-regulated in Germ cells	Dnajc8	0.342029	0.342029	0.947	0.918	0.029	0.029	7.2476e-17	1.01249e-15
Up-regulated in Germ cells	Dnmt1	0.365152	0.365152	0.86	0.84	0.02	0.02	7.39269e-17	1.02994e-15
Up-regulated in Germ cells	Rap1a	0.338497	0.338497	0.701	0.52	0.181	0.181	7.66096e-17	1.06442e-15
Down-regulated in Germ cells	Trap1	-0.316871	0.316871	0.883	0.955	-0.072	0.072	7.93034e-17	1.09886e-15
Down-regulated in Germ cells	Ifitm1	-0.284565	0.284565	0.988	0.993	-0.005	0.005	8.37674e-17	1.15757e-15
Down-regulated in Germ cells	Zmat2	-0.269447	0.269447	0.938	0.963	-0.025	0.025	8.85209e-17	1.21997e-15
Up-regulated in Germ cells	Snu13	0.278951	0.278951	0.983	0.974	0.009	0.009	8.89541e-17	1.22264e-15
Up-regulated in Germ cells	Rdx	0.375453	0.375453	0.897	0.829	0.068	0.068	9.85306e-17	1.35064e-15
Up-regulated in Germ cells	Wdhd1	0.332461	0.332461	0.669	0.494	0.175	0.175	9.88799e-17	1.3518e-15
Down-regulated in Germ cells	Glrx3	-0.28323	0.28323	0.978	0.974	0.004	0.004	1.02353e-16	1.39555e-15
Up-regulated in Germ cells	Tpst1	0.281635	0.281635	0.774	0.691	0.083	0.083	1.06782e-16	1.45206e-15
Down-regulated in Germ cells	Timm8b	-0.287574	0.287574	0.968	0.985	-0.017	0.017	1.15388e-16	1.5608e-15
Up-regulated in Germ cells	Cox5a	0.311242	0.311242	0.981	0.97	0.011	0.011	1.15107e-16	1.5608e-15
Up-regulated in Germ cells	Colgalt1	0.309236	0.309236	0.696	0.491	0.205	0.205	1.20598e-16	1.62696e-15
Up-regulated in Germ cells	Cdca2	0.358679	0.358679	0.73	0.599	0.131	0.131	1.44973e-16	1.95064e-15
Up-regulated in Germ cells	Zmynd11	0.307939	0.307939	0.646	0.45	0.196	0.196	1.5356e-16	2.05537e-15
Down-regulated in Germ cells	Ndufb2	-0.281408	0.281408	0.898	0.948	-0.05	0.05	1.64333e-16	2.19383e-15
Up-regulated in Germ cells	Gkap1	0.352978	0.352978	0.934	0.911	0.023	0.023	1.81108e-16	2.41147e-15
Up-regulated in Germ cells	Sos1	0.28268	0.28268	0.708	0.524	0.184	0.184	1.94665e-16	2.58525e-15
Up-regulated in Germ cells	Eif4a2	0.357314	0.357314	0.95	0.911	0.039	0.039	1.96411e-16	2.60168e-15
Down-regulated in Germ cells	Tax1bp1	-0.360426	0.360426	0.949	0.97	-0.021	0.021	2.06744e-16	2.73148e-15
Up-regulated in Germ cells	Idh2	0.289993	0.289993	0.695	0.524	0.171	0.171	2.08177e-16	2.74332e-15
Down-regulated in Germ cells	Aamp	-0.268644	0.268644	0.967	0.978	-0.011	0.011	2.19091e-16	2.87234e-15
Down-regulated in Germ cells	Trrap	-0.340319	0.340319	0.835	0.929	-0.094	0.094	2.23831e-16	2.91951e-15
Up-regulated in Germ cells	Tceal9	0.349418	0.349418	0.833	0.684	0.149	0.149	2.23301e-16	2.91951e-15
Up-regulated in Germ cells	Sec62	0.305177	0.305177	0.942	0.929	0.013	0.013	2.25957e-16	2.93973e-15
Up-regulated in Germ cells	Fen1	0.347974	0.347974	0.773	0.628	0.145	0.145	2.29232e-16	2.97478e-15
Up-regulated in Germ cells	Idi1	0.36417	0.36417	0.825	0.77	0.055	0.055	2.30121e-16	2.97876e-15
Up-regulated in Germ cells	Tmem107	0.278816	0.278816	0.733	0.576	0.157	0.157	2.31096e-16	2.98382e-15
Up-regulated in Germ cells	Klf2	0.433784	0.433784	0.643	0.446	0.197	0.197	2.34305e-16	3.01763e-15
Up-regulated in Germ cells	Msh6	0.346769	0.346769	0.891	0.814	0.077	0.077	2.80407e-16	3.57537e-15
Up-regulated in Germ cells	H2ax	0.479393	0.479393	0.882	0.851	0.031	0.031	3.4034e-16	4.31801e-15
Up-regulated in Germ cells	Lsm3	0.271387	0.271387	0.971	0.963	0.008	0.008	3.44916e-16	4.36524e-15
Up-regulated in Germ cells	Clic4	0.273676	0.273676	0.741	0.613	0.128	0.128	3.97998e-16	5.01223e-15
Up-regulated in Germ cells	Hirip3	0.343411	0.343411	0.685	0.509	0.176	0.176	4.02321e-16	5.05422e-15
Up-regulated in Germ cells	Eny2	0.316459	0.316459	0.937	0.929	0.008	0.008	4.30332e-16	5.39287e-15
Up-regulated in Germ cells	Pgp	0.349526	0.349526	0.962	0.941	0.021	0.021	4.38419e-16	5.48077e-15
Up-regulated in Germ cells	Tsen34	0.314703	0.314703	0.66	0.494	0.166	0.166	4.62918e-16	5.77293e-15
Down-regulated in Germ cells	Mrps12	-0.284396	0.284396	0.921	0.955	-0.034	0.034	4.66033e-16	5.79763e-15
Down-regulated in Germ cells	Pak1ip1	-0.318281	0.318281	0.942	0.963	-0.021	0.021	5.44804e-16	6.74475e-15
Down-regulated in Germ cells	Spa17	-0.397496	0.397496	0.725	0.84	-0.115	0.115	5.77589e-16	7.13336e-15
Up-regulated in Germ cells	Dzip3	0.346796	0.346796	0.837	0.751	0.086	0.086	6.0536e-16	7.45833e-15
Up-regulated in Germ cells	Ube2q2	0.304131	0.304131	0.769	0.636	0.133	0.133	7.0579e-16	8.67476e-15
Up-regulated in Germ cells	Bend4	0.259924	0.259924	0.61	0.401	0.209	0.209	7.08142e-16	8.6828e-15
Up-regulated in Germ cells	Bex4	0.322459	0.322459	0.923	0.903	0.02	0.02	7.40416e-16	9.05682e-15
Up-regulated in Germ cells	Dbf4	0.334032	0.334032	0.883	0.84	0.043	0.043	7.71213e-16	9.41101e-15
Down-regulated in Germ cells	Dst	-0.361716	0.361716	0.695	0.888	-0.193	0.193	8.63296e-16	1.05096e-14
Down-regulated in Germ cells	Ubxn6	-0.291375	0.291375	0.823	0.933	-0.11	0.11	8.88981e-16	1.07966e-14
Up-regulated in Germ cells	Ung	0.40802	0.40802	0.854	0.818	0.036	0.036	9.18434e-16	1.11015e-14
Down-regulated in Germ cells	9130401M01Rik	-0.271726	0.271726	0.958	0.952	0.006	0.006	1.07667e-15	1.29835e-14
Up-regulated in Germ cells	Rnf115	0.284584	0.284584	0.803	0.665	0.138	0.138	1.55984e-15	1.85908e-14
Up-regulated in Germ cells	Tspan3	0.285392	0.285392	0.921	0.911	0.01	0.01	1.62248e-15	1.92924e-14
Up-regulated in Germ cells	Khdrbs3	0.269285	0.269285	0.712	0.532	0.18	0.18	1.65405e-15	1.96222e-14
Up-regulated in Germ cells	Trap1a	0.524055	0.524055	0.865	0.851	0.014	0.014	1.95753e-15	2.31152e-14
Up-regulated in Germ cells	Add3	0.260087	0.260087	0.504	0.275	0.229	0.229	2.09261e-15	2.46533e-14
Up-regulated in Germ cells	Rpl10	0.264524	0.264524	0.993	0.996	-0.003	0.003	2.48728e-15	2.91685e-14
Down-regulated in Germ cells	Piwil4	-0.26945	0.26945	0.263	0.506	-0.243	0.243	2.49614e-15	2.92054e-14
Down-regulated in Germ cells	Mtmr14	-0.261368	0.261368	0.73	0.862	-0.132	0.132	2.76052e-15	3.2225e-14
Up-regulated in Germ cells	Rfc3	0.370546	0.370546	0.824	0.799	0.025	0.025	3.0465e-15	3.54017e-14
Down-regulated in Germ cells	Cdk5rap3	-0.276433	0.276433	0.763	0.885	-0.122	0.122	3.086e-15	3.57795e-14
Up-regulated in Germ cells	Ndufa12	0.337923	0.337923	0.953	0.885	0.068	0.068	3.345e-15	3.86072e-14
Up-regulated in Germ cells	Ccne1	0.283214	0.283214	0.416	0.171	0.245	0.245	3.66127e-15	4.19733e-14
Up-regulated in Germ cells	H1f5	0.592471	0.592471	0.493	0.242	0.251	0.251	3.87386e-15	4.43111e-14
Up-regulated in Germ cells	Ndufv2	0.324554	0.324554	0.908	0.855	0.053	0.053	4.24834e-15	4.84861e-14
Up-regulated in Germ cells	Mrpl51	0.308682	0.308682	0.932	0.926	0.006	0.006	4.55216e-15	5.18379e-14
Down-regulated in Germ cells	Chmp2a	-0.261875	0.261875	0.945	0.952	-0.007	0.007	4.88234e-15	5.54742e-14
Down-regulated in Germ cells	Gtsf1	-0.629606	0.629606	0.531	0.703	-0.172	0.172	5.01987e-15	5.67845e-14
Down-regulated in Germ cells	Hadhb	-0.326175	0.326175	0.883	0.948	-0.065	0.065	5.01689e-15	5.67845e-14
Up-regulated in Germ cells	Pfdn4	0.33733	0.33733	0.782	0.673	0.109	0.109	5.18356e-15	5.85067e-14
Up-regulated in Germ cells	Atp2b1	0.307187	0.307187	0.943	0.941	0.002	0.002	5.40349e-15	6.08547e-14
Up-regulated in Germ cells	Rpl29	0.466557	0.466557	0.996	0.996	0	0	5.68086e-15	6.38379e-14
Up-regulated in Germ cells	Pcbp2	0.253533	0.253533	0.983	0.989	-0.006	0.006	6.40159e-15	7.17792e-14
Down-regulated in Germ cells	Tnrc6b	-0.306817	0.306817	0.886	0.985	-0.099	0.099	6.7539e-15	7.55639e-14
Up-regulated in Germ cells	Dnajc9	0.371147	0.371147	0.836	0.796	0.04	0.04	7.37239e-15	8.1768e-14
Up-regulated in Germ cells	Med21	0.295085	0.295085	0.929	0.888	0.041	0.041	7.56362e-15	8.37073e-14
Up-regulated in Germ cells	Actn1	0.296075	0.296075	0.861	0.803	0.058	0.058	8.25183e-15	9.11265e-14
Up-regulated in Germ cells	Rbm46	0.313007	0.313007	0.814	0.725	0.089	0.089	8.74392e-15	9.63527e-14
Down-regulated in Germ cells	Chchd7	-0.27229	0.27229	0.866	0.948	-0.082	0.082	8.95042e-15	9.82049e-14
Up-regulated in Germ cells	Ect2	0.333433	0.333433	0.723	0.606	0.117	0.117	9.15472e-15	1.00231e-13
Up-regulated in Germ cells	Grsf1	0.308389	0.308389	0.888	0.848	0.04	0.04	9.76168e-15	1.06488e-13
Down-regulated in Germ cells	Nanos3	-0.255974	0.255974	0.619	0.851	-0.232	0.232	9.81367e-15	1.0676e-13
Up-regulated in Germ cells	Arf1	0.284878	0.284878	0.942	0.914	0.028	0.028	1.02012e-14	1.10629e-13
Up-regulated in Germ cells	Nxt1	0.328804	0.328804	0.904	0.896	0.008	0.008	1.02343e-14	1.10629e-13
Up-regulated in Germ cells	Bod1l	0.407551	0.407551	0.897	0.851	0.046	0.046	1.02313e-14	1.10629e-13
Up-regulated in Germ cells	Sephs2	0.252764	0.252764	0.577	0.361	0.216	0.216	1.05704e-14	1.14023e-13
Up-regulated in Germ cells	Rab6a	0.327752	0.327752	0.799	0.71	0.089	0.089	1.07336e-14	1.15538e-13
Down-regulated in Germ cells	Ruvbl1	-0.252067	0.252067	0.937	0.952	-0.015	0.015	1.16306e-14	1.24931e-13
Up-regulated in Germ cells	Clspn	0.375622	0.375622	0.782	0.706	0.076	0.076	1.17282e-14	1.25715e-13
Down-regulated in Germ cells	Gtf2h3	-0.261282	0.261282	0.651	0.825	-0.174	0.174	1.23702e-14	1.3232e-13
Down-regulated in Germ cells	Paip2	-0.266634	0.266634	0.984	0.996	-0.012	0.012	1.25003e-14	1.33432e-13
Down-regulated in Germ cells	Aldh7a1	-0.279695	0.279695	0.888	0.933	-0.045	0.045	1.34642e-14	1.43422e-13
Up-regulated in Germ cells	Ubac2	0.267325	0.267325	0.739	0.61	0.129	0.129	1.60495e-14	1.69548e-13
Up-regulated in Germ cells	Suclg2	0.274053	0.274053	0.656	0.461	0.195	0.195	1.6037e-14	1.69548e-13
Up-regulated in Germ cells	Mettl9	0.274804	0.274804	0.739	0.613	0.126	0.126	1.68782e-14	1.77935e-13
Up-regulated in Germ cells	Calm1	0.387832	0.387832	0.969	0.944	0.025	0.025	1.7204e-14	1.80996e-13
Up-regulated in Germ cells	Mta1	0.304675	0.304675	0.78	0.677	0.103	0.103	1.81965e-14	1.90653e-13
Up-regulated in Germ cells	Ublcp1	0.297035	0.297035	0.85	0.766	0.084	0.084	1.91999e-14	2.00345e-13
Up-regulated in Germ cells	Uhrf2	0.313862	0.313862	0.819	0.725	0.094	0.094	2.05103e-14	2.13583e-13
Down-regulated in Germ cells	Hspbap1	-0.255116	0.255116	0.641	0.814	-0.173	0.173	2.18915e-14	2.27503e-13
Up-regulated in Germ cells	Ccar1	0.343664	0.343664	0.942	0.941	0.001	0.001	2.24752e-14	2.32623e-13
Up-regulated in Germ cells	Prtg	0.285758	0.285758	0.584	0.398	0.186	0.186	2.48016e-14	2.55667e-13
Up-regulated in Germ cells	Bclaf3	0.323469	0.323469	0.868	0.799	0.069	0.069	2.62126e-14	2.69126e-13
Down-regulated in Germ cells	Foxp1	-0.280743	0.280743	0.638	0.848	-0.21	0.21	2.68549e-14	2.75169e-13
Up-regulated in Germ cells	Zfp36l1	0.271928	0.271928	0.66	0.454	0.206	0.206	2.9635e-14	3.0124e-13
Up-regulated in Germ cells	Dnajc21	0.314771	0.314771	0.866	0.792	0.074	0.074	2.96302e-14	3.0124e-13
Up-regulated in Germ cells	Acvr2b	0.26846	0.26846	0.723	0.617	0.106	0.106	3.31068e-14	3.34536e-13
Up-regulated in Germ cells	Btbd10	0.27815	0.27815	0.821	0.77	0.051	0.051	3.47312e-14	3.48881e-13
Up-regulated in Germ cells	Birc5	0.345802	0.345802	0.873	0.859	0.014	0.014	3.55215e-14	3.5612e-13
Up-regulated in Germ cells	Siah1b	0.275375	0.275375	0.782	0.68	0.102	0.102	4.05443e-14	4.04888e-13
Up-regulated in Germ cells	Cenpm	0.321305	0.321305	0.835	0.755	0.08	0.08	4.16768e-14	4.15387e-13
Up-regulated in Germ cells	Mcm4	0.318738	0.318738	0.712	0.558	0.154	0.154	5.11689e-14	5.08013e-13
Down-regulated in Germ cells	Rbms2	-0.282387	0.282387	0.801	0.918	-0.117	0.117	5.28196e-14	5.22372e-13
Up-regulated in Germ cells	H1f10	0.338232	0.338232	0.829	0.766	0.063	0.063	5.42157e-14	5.35145e-13
Up-regulated in Germ cells	Arf4	0.302182	0.302182	0.923	0.896	0.027	0.027	5.78428e-14	5.68751e-13
Up-regulated in Germ cells	Prdx6	0.257374	0.257374	0.651	0.48	0.171	0.171	5.8516e-14	5.73165e-13
Up-regulated in Germ cells	Rpa2	0.326467	0.326467	0.934	0.918	0.016	0.016	5.94275e-14	5.8098e-13
Up-regulated in Germ cells	Bax	0.275959	0.275959	0.975	0.97	0.005	0.005	5.96161e-14	5.81712e-13
Up-regulated in Germ cells	Plk4	0.288076	0.288076	0.795	0.743	0.052	0.052	7.04602e-14	6.86216e-13
Down-regulated in Germ cells	Rsrp1	-0.311125	0.311125	0.826	0.948	-0.122	0.122	7.33976e-14	7.13463e-13
Down-regulated in Germ cells	Pam16	-0.301653	0.301653	0.891	0.952	-0.061	0.061	7.8826e-14	7.64777e-13
Up-regulated in Germ cells	Twistnb	0.275011	0.275011	0.862	0.799	0.063	0.063	8.33096e-14	8.05221e-13
Up-regulated in Germ cells	Hesx1	0.31382	0.31382	0.882	0.788	0.094	0.094	8.41772e-14	8.12072e-13
Up-regulated in Germ cells	Gm49336	0.289627	0.289627	0.795	0.658	0.137	0.137	8.90464e-14	8.57428e-13
Up-regulated in Germ cells	Tmpo	0.302236	0.302236	0.851	0.803	0.048	0.048	8.97082e-14	8.62177e-13
Up-regulated in Germ cells	Tmem14c	0.321338	0.321338	0.885	0.844	0.041	0.041	9.24528e-14	8.85227e-13
Up-regulated in Germ cells	Brca1	0.297085	0.297085	0.634	0.446	0.188	0.188	9.55561e-14	9.13231e-13
Up-regulated in Germ cells	Mcm5	0.350861	0.350861	0.875	0.822	0.053	0.053	9.80706e-14	9.35513e-13
Down-regulated in Germ cells	Atg14	-0.272698	0.272698	0.633	0.822	-0.189	0.189	9.98906e-14	9.511e-13
Up-regulated in Germ cells	Snrpd3	0.2866	0.2866	0.957	0.959	-0.002	0.002	1.02449e-13	9.7184e-13
Down-regulated in Germ cells	Ube2h	-0.267677	0.267677	0.811	0.911	-0.1	0.1	1.03556e-13	9.80523e-13
Down-regulated in Germ cells	Mrpl45	-0.260929	0.260929	0.876	0.933	-0.057	0.057	1.05229e-13	9.9452e-13
Up-regulated in Germ cells	Hmgn2	0.313173	0.313173	0.955	0.948	0.007	0.007	1.05597e-13	9.96154e-13
Up-regulated in Germ cells	Hspa14	0.265275	0.265275	0.897	0.844	0.053	0.053	1.07956e-13	1.01654e-12
Up-regulated in Germ cells	Eprs	0.263258	0.263258	0.976	0.967	0.009	0.009	1.10574e-13	1.03927e-12
Up-regulated in Germ cells	Ubc	0.461573	0.461573	0.928	0.922	0.006	0.006	1.31061e-13	1.22732e-12
Up-regulated in Germ cells	Dctn2	0.296768	0.296768	0.844	0.758	0.086	0.086	1.33391e-13	1.24686e-12
Up-regulated in Germ cells	Tyms	0.337582	0.337582	0.761	0.636	0.125	0.125	1.48012e-13	1.37347e-12
Up-regulated in Germ cells	Pds5b	0.253303	0.253303	0.769	0.68	0.089	0.089	1.62761e-13	1.50488e-12
Up-regulated in Germ cells	Capza2	0.279009	0.279009	0.868	0.81	0.058	0.058	1.68204e-13	1.5496e-12
Up-regulated in Germ cells	Arl6ip6	0.295086	0.295086	0.798	0.703	0.095	0.095	1.75227e-13	1.6114e-12
Up-regulated in Germ cells	Nusap1	0.35621	0.35621	0.646	0.457	0.189	0.189	1.75709e-13	1.61293e-12
Up-regulated in Germ cells	Mcm7	0.293974	0.293974	0.912	0.907	0.005	0.005	2.18151e-13	1.98825e-12
Up-regulated in Germ cells	Smarca5	0.27803	0.27803	0.986	0.974	0.012	0.012	2.23743e-13	2.03558e-12
Up-regulated in Germ cells	Cdca3	0.288163	0.288163	0.777	0.654	0.123	0.123	2.27861e-13	2.06937e-12
Up-regulated in Germ cells	Abce1	0.268195	0.268195	0.722	0.565	0.157	0.157	2.34517e-13	2.12604e-12
Up-regulated in Germ cells	Pclaf	0.406241	0.406241	0.439	0.219	0.22	0.22	2.43658e-13	2.2011e-12
Up-regulated in Germ cells	Tmem59	0.298086	0.298086	0.778	0.68	0.098	0.098	2.52937e-13	2.27688e-12
Down-regulated in Germ cells	Ddx25	-0.30793	0.30793	0.635	0.796	-0.161	0.161	2.6897e-13	2.41695e-12
Down-regulated in Germ cells	Ing2	-0.268389	0.268389	0.741	0.881	-0.14	0.14	2.74547e-13	2.46274e-12
Down-regulated in Germ cells	Bckdha	-0.274176	0.274176	0.797	0.914	-0.117	0.117	2.78572e-13	2.49447e-12
Up-regulated in Germ cells	Psat1	0.260182	0.260182	0.596	0.416	0.18	0.18	3.22321e-13	2.87112e-12
Down-regulated in Germ cells	Cd320	-0.281972	0.281972	0.856	0.911	-0.055	0.055	3.23562e-13	2.87717e-12
Up-regulated in Germ cells	Cnpy2	0.288582	0.288582	0.866	0.807	0.059	0.059	3.43206e-13	3.04655e-12
Up-regulated in Germ cells	Nup85	0.259897	0.259897	0.758	0.677	0.081	0.081	3.76116e-13	3.33289e-12
Up-regulated in Germ cells	Calr	0.323747	0.323747	0.979	0.967	0.012	0.012	3.76854e-13	3.33365e-12
Up-regulated in Germ cells	Zfp326	0.290606	0.290606	0.694	0.58	0.114	0.114	3.85371e-13	3.39725e-12
Up-regulated in Germ cells	Stt3b	0.267239	0.267239	0.716	0.528	0.188	0.188	3.91804e-13	3.44801e-12
Down-regulated in Germ cells	Slirp	-0.251575	0.251575	0.866	0.937	-0.071	0.071	3.9435e-13	3.46445e-12
Down-regulated in Germ cells	Zmat5	-0.300939	0.300939	0.775	0.896	-0.121	0.121	3.97259e-13	3.48402e-12
Up-regulated in Germ cells	Ptbp1	0.293292	0.293292	0.878	0.807	0.071	0.071	4.04176e-13	3.53257e-12
Up-regulated in Germ cells	Tuba1b	0.299444	0.299444	0.969	0.967	0.002	0.002	4.35054e-13	3.78949e-12
Down-regulated in Germ cells	Fkbp6	-0.299242	0.299242	0.944	0.948	-0.004	0.004	4.42665e-13	3.84922e-12
Up-regulated in Germ cells	Ddx3x	0.263239	0.263239	0.94	0.948	-0.008	0.008	4.51696e-13	3.92109e-12
Up-regulated in Germ cells	Dnajc19	0.28712	0.28712	0.922	0.855	0.067	0.067	4.75667e-13	4.11521e-12
Up-regulated in Germ cells	Dpy30	0.258445	0.258445	0.969	0.948	0.021	0.021	4.80748e-13	4.15214e-12
Up-regulated in Germ cells	Fam136a	0.281007	0.281007	0.861	0.747	0.114	0.114	4.86285e-13	4.19288e-12
Up-regulated in Germ cells	Anapc5	0.262265	0.262265	0.974	0.967	0.007	0.007	4.89999e-13	4.2107e-12
Up-regulated in Germ cells	Pcgf6	0.2788	0.2788	0.829	0.755	0.074	0.074	4.95999e-13	4.25511e-12
Down-regulated in Germ cells	Fam3c	-0.263202	0.263202	0.677	0.855	-0.178	0.178	5.25625e-13	4.50171e-12
Up-regulated in Germ cells	Pafah1b1	0.287577	0.287577	0.958	0.941	0.017	0.017	5.26662e-13	4.50305e-12
Up-regulated in Germ cells	Brd7	0.312223	0.312223	0.885	0.81	0.075	0.075	5.30926e-13	4.53193e-12
Down-regulated in Germ cells	F11r	-0.251938	0.251938	0.695	0.885	-0.19	0.19	5.58272e-13	4.75741e-12
Up-regulated in Germ cells	Atic	0.265741	0.265741	0.845	0.758	0.087	0.087	5.68852e-13	4.83146e-12
Up-regulated in Germ cells	Cnot1	0.280807	0.280807	0.913	0.851	0.062	0.062	5.91875e-13	5.01867e-12
Up-regulated in Germ cells	Atp6v1g1	0.296448	0.296448	0.96	0.948	0.012	0.012	6.67974e-13	5.6306e-12
Down-regulated in Germ cells	Supt6	-0.333641	0.333641	0.888	0.955	-0.067	0.067	7.4245e-13	6.23341e-12
Up-regulated in Germ cells	Akap9	0.31636	0.31636	0.826	0.703	0.123	0.123	8.26085e-13	6.92422e-12
Up-regulated in Germ cells	Prelid3b	0.261376	0.261376	0.877	0.859	0.018	0.018	8.33434e-13	6.97438e-12
Up-regulated in Germ cells	Rab14	0.27321	0.27321	0.95	0.952	-0.002	0.002	8.53339e-13	7.12929e-12
Up-regulated in Germ cells	Hook1	0.285655	0.285655	0.793	0.703	0.09	0.09	8.74219e-13	7.29181e-12
Up-regulated in Germ cells	Pnn	0.34273	0.34273	0.949	0.944	0.005	0.005	9.57352e-13	7.94634e-12
Up-regulated in Germ cells	Pbx2	0.257333	0.257333	0.913	0.888	0.025	0.025	1.03629e-12	8.53228e-12
Up-regulated in Germ cells	Chchd1	0.276369	0.276369	0.95	0.922	0.028	0.028	1.05658e-12	8.67142e-12
Up-regulated in Germ cells	Fdps	0.358226	0.358226	0.935	0.937	-0.002	0.002	1.06132e-12	8.69633e-12
Up-regulated in Germ cells	Prim1	0.329397	0.329397	0.751	0.632	0.119	0.119	1.06844e-12	8.74066e-12
Up-regulated in Germ cells	Tra2a	0.286157	0.286157	0.944	0.922	0.022	0.022	1.08074e-12	8.82719e-12
Up-regulated in Germ cells	Acp1	0.259179	0.259179	0.816	0.755	0.061	0.061	1.09613e-12	8.93865e-12
Up-regulated in Germ cells	Uri1	0.28837	0.28837	0.872	0.833	0.039	0.039	1.11629e-12	9.08849e-12
Up-regulated in Germ cells	Tsfm	0.285873	0.285873	0.854	0.788	0.066	0.066	1.12871e-12	9.14885e-12
Up-regulated in Germ cells	Ssu72	0.283477	0.283477	0.919	0.914	0.005	0.005	1.16668e-12	9.42374e-12
Up-regulated in Germ cells	Kif11	0.361224	0.361224	0.748	0.662	0.086	0.086	1.20774e-12	9.74e-12
Up-regulated in Germ cells	E2f1	0.270425	0.270425	0.754	0.658	0.096	0.096	1.25266e-12	1.00864e-11
Up-regulated in Germ cells	Kras	0.297834	0.297834	0.875	0.851	0.024	0.024	1.2681e-12	1.01946e-11
Up-regulated in Germ cells	Rtn3	0.270307	0.270307	0.883	0.829	0.054	0.054	1.27697e-12	1.02499e-11
Down-regulated in Germ cells	Dppa5a	-0.415335	0.415335	0.986	0.993	-0.007	0.007	1.40098e-12	1.121e-11
Up-regulated in Germ cells	Ccnf	0.262082	0.262082	0.612	0.454	0.158	0.158	1.42371e-12	1.13741e-11
Down-regulated in Germ cells	Mrpl24	-0.27607	0.27607	0.939	0.952	-0.013	0.013	1.44059e-12	1.14731e-11
Up-regulated in Germ cells	Knl1	0.274973	0.274973	0.535	0.349	0.186	0.186	1.49999e-12	1.19091e-11
Up-regulated in Germ cells	Sec61b	0.285701	0.285701	0.953	0.963	-0.01	0.01	1.50468e-12	1.19278e-11
Up-regulated in Germ cells	Txndc5	0.264314	0.264314	0.659	0.524	0.135	0.135	1.5421e-12	1.21867e-11
Up-regulated in Germ cells	Nfyb	0.298104	0.298104	0.775	0.703	0.072	0.072	1.60283e-12	1.2647e-11
Down-regulated in Germ cells	Pabpc1	-0.253646	0.253646	0.993	1	-0.007	0.007	1.92779e-12	1.51178e-11
Up-regulated in Germ cells	Rnf4	0.289238	0.289238	0.78	0.706	0.074	0.074	2.22713e-12	1.74118e-11
Up-regulated in Germ cells	Ssna1	0.279984	0.279984	0.821	0.766	0.055	0.055	2.38672e-12	1.8546e-11
Down-regulated in Germ cells	Upf2	-0.25345	0.25345	0.639	0.833	-0.194	0.194	2.42435e-12	1.88098e-11
Up-regulated in Germ cells	Lmo1	0.255493	0.255493	0.635	0.454	0.181	0.181	2.56993e-12	1.98791e-11
Up-regulated in Germ cells	Cenpa	0.444567	0.444567	0.862	0.844	0.018	0.018	2.60708e-12	2.01056e-11
Up-regulated in Germ cells	Coq7	0.269674	0.269674	0.929	0.922	0.007	0.007	2.61389e-12	2.01278e-11
Up-regulated in Germ cells	Prpf40a	0.288718	0.288718	0.944	0.967	-0.023	0.023	2.62422e-12	2.01769e-11
Up-regulated in Germ cells	Snrpd1	0.296221	0.296221	0.965	0.959	0.006	0.006	2.71585e-12	2.08501e-11
Up-regulated in Germ cells	Clta	0.261511	0.261511	0.947	0.937	0.01	0.01	2.81216e-12	2.15248e-11
Down-regulated in Germ cells	Lrrfip1	-0.309113	0.309113	0.593	0.788	-0.195	0.195	3.01586e-12	2.30495e-11
Up-regulated in Germ cells	Dnajc13	0.25282	0.25282	0.764	0.68	0.084	0.084	3.05511e-12	2.33146e-11
Up-regulated in Germ cells	Iqcb1	0.276095	0.276095	0.766	0.684	0.082	0.082	3.24014e-12	2.45798e-11
Up-regulated in Germ cells	Nmt2	0.279056	0.279056	0.909	0.87	0.039	0.039	3.43536e-12	2.59837e-11
Up-regulated in Germ cells	Dicer1	0.263516	0.263516	0.823	0.743	0.08	0.08	3.4586e-12	2.61208e-11
Up-regulated in Germ cells	Srsf6	0.25402	0.25402	0.974	0.952	0.022	0.022	3.68774e-12	2.77694e-11
Up-regulated in Germ cells	Tmed10	0.256149	0.256149	0.928	0.922	0.006	0.006	3.74391e-12	2.81509e-11
Up-regulated in Germ cells	Scml2	0.327351	0.327351	0.793	0.762	0.031	0.031	3.84654e-12	2.88377e-11
Up-regulated in Germ cells	Tpx2	0.376604	0.376604	0.715	0.617	0.098	0.098	4.33822e-12	3.23343e-11
Up-regulated in Germ cells	Usp14	0.263569	0.263569	0.911	0.903	0.008	0.008	4.57145e-12	3.39736e-11
Down-regulated in Germ cells	1810037I17Rik	-0.288589	0.288589	0.914	0.97	-0.056	0.056	4.66347e-12	3.46072e-11
Up-regulated in Germ cells	Cul5	0.285673	0.285673	0.824	0.77	0.054	0.054	4.72935e-12	3.50452e-11
Up-regulated in Germ cells	Wdr77	0.267499	0.267499	0.902	0.859	0.043	0.043	4.96329e-12	3.66195e-11
Up-regulated in Germ cells	Tbcb	0.261561	0.261561	0.931	0.914	0.017	0.017	5.27888e-12	3.88918e-11
Up-regulated in Germ cells	Yrdc	0.271428	0.271428	0.808	0.717	0.091	0.091	5.49279e-12	4.03515e-11
Up-regulated in Germ cells	Polr1d	0.281281	0.281281	0.964	0.948	0.016	0.016	5.5294e-12	4.05622e-11
Up-regulated in Germ cells	Nup93	0.251763	0.251763	0.862	0.822	0.04	0.04	6.03929e-12	4.41127e-11
Up-regulated in Germ cells	Ddhd2	0.256051	0.256051	0.844	0.81	0.034	0.034	7.52109e-12	5.41624e-11
Up-regulated in Germ cells	Brd1	0.29172	0.29172	0.945	0.911	0.034	0.034	8.95993e-12	6.38942e-11
Up-regulated in Germ cells	Dhfr	0.273399	0.273399	0.788	0.714	0.074	0.074	9.31655e-12	6.61604e-11
Down-regulated in Germ cells	Auts2	-0.282789	0.282789	0.811	0.929	-0.118	0.118	9.86249e-12	6.97467e-11
Down-regulated in Germ cells	Sbno1	-0.291899	0.291899	0.985	0.993	-0.008	0.008	1.00736e-11	7.11414e-11
Up-regulated in Germ cells	Arid1a	0.275188	0.275188	0.887	0.877	0.01	0.01	1.04867e-11	7.3753e-11
Up-regulated in Germ cells	Tle5	0.265054	0.265054	0.833	0.751	0.082	0.082	1.11682e-11	7.84384e-11
Down-regulated in Germ cells	Phf13	-0.269419	0.269419	0.924	0.97	-0.046	0.046	1.24668e-11	8.71991e-11
Down-regulated in Germ cells	Suds3	-0.251887	0.251887	0.814	0.948	-0.134	0.134	1.54753e-11	1.06926e-10
Down-regulated in Germ cells	Golgb1	-0.3612	0.3612	0.845	0.937	-0.092	0.092	1.65261e-11	1.13725e-10
Up-regulated in Germ cells	Erp29	0.298688	0.298688	0.934	0.892	0.042	0.042	1.7662e-11	1.21054e-10
Up-regulated in Germ cells	Nol8	0.265332	0.265332	0.9	0.885	0.015	0.015	1.96741e-11	1.34304e-10
Down-regulated in Germ cells	Acadm	-0.316958	0.316958	0.9	0.941	-0.041	0.041	2.01026e-11	1.36863e-10
Up-regulated in Germ cells	Calm3	0.258634	0.258634	0.949	0.933	0.016	0.016	2.3636e-11	1.60492e-10
Up-regulated in Germ cells	Ybx3	0.295194	0.295194	0.859	0.788	0.071	0.071	2.86413e-11	1.93196e-10
Up-regulated in Germ cells	Ppdpf	0.263524	0.263524	0.931	0.918	0.013	0.013	2.96061e-11	1.99126e-10
Down-regulated in Germ cells	4930447C04Rik	-0.303715	0.303715	0.922	0.959	-0.037	0.037	3.37335e-11	2.25169e-10
Down-regulated in Germ cells	Mapk3	-0.285606	0.285606	0.7	0.822	-0.122	0.122	4.16663e-11	2.76675e-10
Down-regulated in Germ cells	G2e3	-0.269149	0.269149	0.818	0.922	-0.104	0.104	4.38874e-11	2.90292e-10
Up-regulated in Germ cells	Uba2	0.26393	0.26393	0.938	0.914	0.024	0.024	4.51422e-11	2.97438e-10
Up-regulated in Germ cells	Sqle	0.285519	0.285519	0.736	0.658	0.078	0.078	6.55032e-11	4.26647e-10
Up-regulated in Germ cells	Akap11	0.310898	0.310898	0.881	0.881	0	0	6.55928e-11	4.26687e-10
Up-regulated in Germ cells	Evi5	0.268635	0.268635	0.818	0.799	0.019	0.019	7.38397e-11	4.78508e-10
Down-regulated in Germ cells	Stk31	-0.298072	0.298072	0.983	0.981	0.002	0.002	7.97985e-11	5.13866e-10
Up-regulated in Germ cells	Thoc2	0.27276	0.27276	0.783	0.747	0.036	0.036	8.31401e-11	5.34711e-10
Up-regulated in Germ cells	Alyref	0.253815	0.253815	0.959	0.959	0	0	8.85505e-11	5.68079e-10
Up-regulated in Germ cells	Vars	0.271576	0.271576	0.909	0.896	0.013	0.013	8.93699e-11	5.72617e-10
Up-regulated in Germ cells	1110004F10Rik	0.262433	0.262433	0.962	0.926	0.036	0.036	1.0359e-10	6.58776e-10
Up-regulated in Germ cells	Dtl	0.306285	0.306285	0.666	0.558	0.108	0.108	1.05868e-10	6.72426e-10
Up-regulated in Germ cells	Gnas	0.434131	0.434131	0.758	0.636	0.122	0.122	1.10909e-10	7.01831e-10
Up-regulated in Germ cells	Ndufs2	0.260297	0.260297	0.929	0.892	0.037	0.037	1.35117e-10	8.46633e-10
Down-regulated in Germ cells	Gstm1	-0.400583	0.400583	0.35	0.587	-0.237	0.237	1.45021e-10	9.05363e-10
Up-regulated in Germ cells	Ccnb1	0.465004	0.465004	0.893	0.874	0.019	0.019	1.51658e-10	9.44493e-10
Down-regulated in Germ cells	Setx	-0.307708	0.307708	0.841	0.933	-0.092	0.092	1.74714e-10	1.07758e-09
Up-regulated in Germ cells	Anln	0.254985	0.254985	0.773	0.699	0.074	0.074	1.80168e-10	1.10854e-09
Up-regulated in Germ cells	Prpf4b	0.264391	0.264391	0.87	0.807	0.063	0.063	1.84268e-10	1.13105e-09
Up-regulated in Germ cells	Mtdh	0.285771	0.285771	0.934	0.918	0.016	0.016	2.66943e-10	1.61143e-09
Up-regulated in Germ cells	Nucks1	0.270944	0.270944	0.906	0.885	0.021	0.021	3.01911e-10	1.81182e-09
Up-regulated in Germ cells	Micos10	0.268808	0.268808	0.942	0.922	0.02	0.02	3.12777e-10	1.87044e-09
Down-regulated in Germ cells	Arrdc3	-0.254148	0.254148	0.604	0.755	-0.151	0.151	3.48981e-10	2.0724e-09
Up-regulated in Germ cells	Usp47	0.253063	0.253063	0.808	0.784	0.024	0.024	3.72254e-10	2.20039e-09
Up-regulated in Germ cells	Alad	0.255958	0.255958	0.801	0.747	0.054	0.054	3.9326e-10	2.31385e-09
Up-regulated in Germ cells	Plk1	0.251223	0.251223	0.4	0.223	0.177	0.177	4.00089e-10	2.34863e-09
Up-regulated in Germ cells	March7	0.277473	0.277473	0.87	0.866	0.004	0.004	4.09173e-10	2.39645e-09
Down-regulated in Germ cells	Rsph9	-0.273589	0.273589	0.582	0.714	-0.132	0.132	4.70097e-10	2.73137e-09
Up-regulated in Germ cells	Oard1	0.261797	0.261797	0.866	0.84	0.026	0.026	6.22859e-10	3.57829e-09
Down-regulated in Germ cells	Ufc1	-0.27877	0.27877	0.88	0.892	-0.012	0.012	6.50176e-10	3.71851e-09
Up-regulated in Germ cells	Reep5	0.264377	0.264377	0.68	0.572	0.108	0.108	6.91912e-10	3.9352e-09
Up-regulated in Germ cells	Hmgcr	0.317493	0.317493	0.868	0.818	0.05	0.05	8.76683e-10	4.9585e-09
Up-regulated in Germ cells	Ssrp1	0.250604	0.250604	0.975	0.959	0.016	0.016	1.01323e-09	5.6743e-09
Up-regulated in Germ cells	Esco2	0.277965	0.277965	0.909	0.937	-0.028	0.028	1.09306e-09	6.1013e-09
Down-regulated in Germ cells	Fyttd1	-0.336247	0.336247	0.943	0.941	0.002	0.002	1.31897e-09	7.25128e-09
Up-regulated in Germ cells	Cad	0.250537	0.250537	0.938	0.914	0.024	0.024	2.12028e-09	1.12458e-08
Up-regulated in Germ cells	Sall4	0.261017	0.261017	0.923	0.896	0.027	0.027	2.16626e-09	1.14778e-08
Up-regulated in Germ cells	Kpna2	0.271022	0.271022	0.63	0.572	0.058	0.058	2.96699e-09	1.5464e-08
Up-regulated in Germ cells	Sox2	0.260893	0.260893	0.836	0.81	0.026	0.026	4.00262e-09	2.05682e-08
Down-regulated in Germ cells	Trip12	-0.26489	0.26489	0.939	0.978	-0.039	0.039	9.35516e-09	4.60375e-08
Up-regulated in Germ cells	Zfp518a	0.259134	0.259134	0.775	0.751	0.024	0.024	1.15188e-08	5.59311e-08
Up-regulated in Germ cells	Iqgap1	0.25283	0.25283	0.568	0.454	0.114	0.114	1.75131e-08	8.26056e-08
Down-regulated in Germ cells	Mov10l1	-0.282119	0.282119	0.859	0.933	-0.074	0.074	2.79199e-08	1.28146e-07
Down-regulated in Germ cells	Sec63	-0.25112	0.25112	0.814	0.888	-0.074	0.074	2.8998e-08	1.32855e-07
Up-regulated in Germ cells	A430005L14Rik	0.275062	0.275062	0.772	0.777	-0.005	0.005	3.64078e-08	1.65322e-07
Down-regulated in Germ cells	Sptan1	-0.262742	0.262742	0.933	0.974	-0.041	0.041	5.15004e-08	2.29574e-07
Down-regulated in Germ cells	Ckb	-0.613742	0.613742	0.56	0.695	-0.135	0.135	5.34819e-08	2.37578e-07
Up-regulated in Germ cells	Hist1h2ap	0.434241	0.434241	0.476	0.327	0.149	0.149	5.45405e-08	2.41651e-07
Up-regulated in Germ cells	Tuba3b	0.312468	0.312468	0.659	0.524	0.135	0.135	5.77839e-08	2.54478e-07
Down-regulated in Germ cells	Gstm2	-0.388793	0.388793	0.29	0.491	-0.201	0.201	7.07262e-08	3.0646e-07
Down-regulated in Germ cells	Dnajc10	-0.260573	0.260573	0.815	0.922	-0.107	0.107	8.01886e-08	3.44831e-07
Down-regulated in Germ cells	Tex101	-0.304742	0.304742	0.512	0.654	-0.142	0.142	1.56458e-07	6.43913e-07
Up-regulated in Germ cells	Zfp622	0.26447	0.26447	0.87	0.881	-0.011	0.011	1.69449e-07	6.91986e-07
Up-regulated in Germ cells	Hmgcs1	0.271003	0.271003	0.852	0.84	0.012	0.012	2.39414e-07	9.53368e-07
Up-regulated in Germ cells	Atrx	0.262803	0.262803	0.94	0.929	0.011	0.011	7.92924e-07	2.91461e-06
Down-regulated in Germ cells	Asz1	-0.262571	0.262571	0.82	0.87	-0.05	0.05	9.57012e-07	3.48023e-06
Up-regulated in Germ cells	Msmo1	0.292073	0.292073	0.728	0.699	0.029	0.029	9.66205e-07	3.50618e-06
Up-regulated in Germ cells	Prc1	0.269203	0.269203	0.775	0.781	-0.006	0.006	2.63253e-05	7.61751e-05
Up-regulated in Germ cells	Cdc20	0.340356	0.340356	0.816	0.836	-0.02	0.02	0.000231791	0.00056604
Up-regulated in Germ cells	Cks2	0.260858	0.260858	0.958	0.959	-0.001	0.001	0.000264208	0.000637515
Up-regulated in Germ cells	Hbb-bs	1.287	1.287	0.808	0.903	-0.095	0.095	0.0031441	0.00619729
Down-regulated in Germ cells	Ctsl	-0.378333	0.378333	0.811	0.862	-0.051	0.051	0.0161298	0.0273176

## Sheet: Leydig
cluster	gene	avg_log2FC	abs_avg_log2FC	pct.1	pct.2	diff_pct	abs_diff_pct	p_val	p_val_adj
Down-regulated in Leydig cells	Rpl34	-0.347134	0.347134	1	1	0	0	2.49895e-20	1.12228e-16
Down-regulated in Leydig cells	Rpl37a	-0.313774	0.313774	1	1	0	0	4.06794e-18	9.13455e-15
Down-regulated in Leydig cells	Rpl35a	-0.272493	0.272493	1	1	0	0	3.33789e-17	4.99683e-14
Down-regulated in Leydig cells	Rps27	-0.293003	0.293003	1	1	0	0	1.17685e-15	1.32131e-12
Down-regulated in Leydig cells	Rps28	-0.307204	0.307204	1	1	0	0	2.71787e-15	2.44119e-12
Down-regulated in Leydig cells	Rpl37	-0.287874	0.287874	1	1	0	0	5.4453e-15	4.0758e-12
Down-regulated in Leydig cells	Rpl41	-0.273017	0.273017	1	1	0	0	2.1671e-14	1.39035e-11
Down-regulated in Leydig cells	Rps10	-0.387451	0.387451	0.976	0.983	-0.007	0.007	3.70199e-14	2.0782e-11
Down-regulated in Leydig cells	Rpl39	-0.265489	0.265489	1	1	0	0	4.22581e-14	2.10868e-11
Down-regulated in Leydig cells	Rpl36	-0.270756	0.270756	1	1	0	0	5.1255e-14	2.30186e-11
Down-regulated in Leydig cells	Ndufa1	-0.387798	0.387798	0.913	0.952	-0.039	0.039	5.76245e-13	2.35265e-10
Down-regulated in Leydig cells	Uqcr11	-0.335571	0.335571	0.965	0.987	-0.022	0.022	4.16265e-12	1.55787e-09
Up-regulated in Leydig cells	Ran	0.340803	0.340803	0.99	0.983	0.007	0.007	5.81428e-12	2.00861e-09
Down-regulated in Leydig cells	Rps26	-0.381681	0.381681	1	1	0	0	8.72616e-12	2.79923e-09
Up-regulated in Leydig cells	Psmc5	0.345827	0.345827	0.976	0.913	0.063	0.063	6.86105e-11	2.0542e-08
Down-regulated in Leydig cells	Rplp2	-0.291739	0.291739	1	1	0	0	5.39082e-10	1.20384e-07
Up-regulated in Leydig cells	Rpl29	0.418823	0.418823	0.997	0.978	0.019	0.019	5.62916e-10	1.20384e-07
Up-regulated in Leydig cells	Atp6v0c	0.253772	0.253772	0.99	0.974	0.016	0.016	8.08005e-10	1.64943e-07
Up-regulated in Leydig cells	Dnajc15	0.277663	0.277663	0.993	0.983	0.01	0.01	8.75459e-10	1.70943e-07
Up-regulated in Leydig cells	Slc25a4	0.293058	0.293058	0.993	0.974	0.019	0.019	7.44145e-09	1.28537e-06
Up-regulated in Leydig cells	Ggh	0.544577	0.544577	0.923	0.9	0.023	0.023	1.26281e-08	2.02546e-06
Up-regulated in Leydig cells	Nme1	0.297283	0.297283	0.972	0.939	0.033	0.033	1.57992e-08	2.4467e-06
Up-regulated in Leydig cells	Vdac3	0.297946	0.297946	0.99	0.965	0.025	0.025	1.70612e-08	2.55406e-06
Down-regulated in Leydig cells	Rsrp1	-0.251205	0.251205	0.937	0.957	-0.02	0.02	1.02556e-07	1.24481e-05
Up-regulated in Leydig cells	Cdk4	0.270509	0.270509	0.937	0.913	0.024	0.024	1.49498e-07	1.72152e-05
Up-regulated in Leydig cells	Aldh1b1	0.328636	0.328636	0.962	0.918	0.044	0.044	1.72113e-07	1.93239e-05
Down-regulated in Leydig cells	Pltp	-0.338915	0.338915	0.441	0.632	-0.191	0.191	1.95007e-07	2.13604e-05
Up-regulated in Leydig cells	Hsd3b1	0.274438	0.274438	1	1	0	0	2.46488e-07	2.63566e-05
Up-regulated in Leydig cells	Ccnd2	0.366079	0.366079	0.825	0.719	0.106	0.106	3.60621e-07	3.6808e-05
Down-regulated in Leydig cells	Rps27rt	-0.280896	0.280896	0.577	0.732	-0.155	0.155	4.28556e-07	4.27699e-05
Down-regulated in Leydig cells	Snrpg	-0.281996	0.281996	0.997	0.987	0.01	0.01	5.74549e-07	5.49e-05
Down-regulated in Leydig cells	Egr1	-0.285398	0.285398	0.147	0.325	-0.178	0.178	6.56201e-07	6.1351e-05
Up-regulated in Leydig cells	Avpi1	0.320744	0.320744	0.675	0.563	0.112	0.112	8.64467e-07	7.6124e-05
Up-regulated in Leydig cells	Qsox1	0.260617	0.260617	0.65	0.476	0.174	0.174	1.02551e-06	8.68972e-05
Up-regulated in Leydig cells	Dab2	0.298084	0.298084	0.601	0.45	0.151	0.151	1.34406e-06	0.000109749
Down-regulated in Leydig cells	Anapc13	-0.259232	0.259232	0.902	0.922	-0.02	0.02	1.67633e-06	0.000132077
Down-regulated in Leydig cells	Gem	-0.390193	0.390193	0.322	0.511	-0.189	0.189	1.75306e-06	0.000135741
Down-regulated in Leydig cells	Ucp2	-0.305328	0.305328	0.584	0.74	-0.156	0.156	2.61039e-06	0.000189085
Up-regulated in Leydig cells	Zfp703	0.357069	0.357069	0.675	0.558	0.117	0.117	4.01327e-06	0.000269009
Up-regulated in Leydig cells	Oat	0.277068	0.277068	0.822	0.762	0.06	0.06	6.3806e-06	0.000382071
Up-regulated in Leydig cells	Fads2	0.33904	0.33904	0.976	0.957	0.019	0.019	1.07319e-05	0.000602462
Up-regulated in Leydig cells	Stk39	0.260025	0.260025	0.682	0.537	0.145	0.145	2.14158e-05	0.0010569
Down-regulated in Leydig cells	Hba-a1	-1.90988	1.90988	0.245	0.416	-0.171	0.171	3.70325e-05	0.00173243
Up-regulated in Leydig cells	Gamt	0.272169	0.272169	0.794	0.693	0.101	0.101	4.49293e-05	0.00203816
Up-regulated in Leydig cells	Col18a1	0.267101	0.267101	0.755	0.658	0.097	0.097	8.73799e-05	0.00319043
Down-regulated in Leydig cells	Col4a1	-0.268697	0.268697	0.678	0.805	-0.127	0.127	9.83606e-05	0.00350585
Up-regulated in Leydig cells	Ccdc28b	0.257585	0.257585	0.892	0.827	0.065	0.065	0.00011191	0.003783
Down-regulated in Leydig cells	Timm10b	-0.265903	0.265903	0.738	0.81	-0.072	0.072	0.00017456	0.00529695
Down-regulated in Leydig cells	Smoc2	-0.418846	0.418846	0.315	0.472	-0.157	0.157	0.000195179	0.00576678
Up-regulated in Leydig cells	Kcnk3	0.346945	0.346945	0.955	0.887	0.068	0.068	0.000260483	0.00745115
Down-regulated in Leydig cells	Gsta2	-0.455174	0.455174	0.241	0.381	-0.14	0.14	0.000268691	0.00758925
Up-regulated in Leydig cells	Akr1b3	0.251389	0.251389	0.895	0.827	0.068	0.068	0.0004813	0.0115589
Up-regulated in Leydig cells	Tubb4b	0.29783	0.29783	0.892	0.823	0.069	0.069	0.000653636	0.0146044
Down-regulated in Leydig cells	Prss35	-0.255937	0.255937	0.874	0.957	-0.083	0.083	0.000768096	0.016366
Down-regulated in Leydig cells	Hbb-bs	-2.53167	2.53167	0.668	0.736	-0.068	0.068	0.000863284	0.0176347
Down-regulated in Leydig cells	Igfbp3	-0.297127	0.297127	0.234	0.359	-0.125	0.125	0.00206495	0.0327665
Down-regulated in Leydig cells	Fxyd6	-0.292234	0.292234	0.92	0.939	-0.019	0.019	0.00214478	0.0332146
Down-regulated in Leydig cells	Rasd1	-0.348701	0.348701	0.549	0.636	-0.087	0.087	0.00264254	0.0382522
Down-regulated in Leydig cells	Hba-a2	-1.83348	1.83348	0.199	0.312	-0.113	0.113	0.00328523	0.0444397

## Sheet: interstitial
cluster	gene	avg_log2FC	abs_avg_log2FC	pct.1	pct.2	diff_pct	abs_diff_pct	p_val	p_val_adj
Down-regulated in Interstitial cells	Rpl41	-0.376335	0.376335	1	1	0	0	4.9541e-261	2.22191e-257
Down-regulated in Interstitial cells	Rpl34	-0.293134	0.293134	1	1	0	0	4.66163e-140	1.04537e-136
Down-regulated in Interstitial cells	Rpl35a	-0.281872	0.281872	1	1	0	0	3.04919e-132	4.55853e-129
Down-regulated in Interstitial cells	Rpl37a	-0.270674	0.270674	1	1	0	0	1.71718e-126	1.92539e-123
Down-regulated in Interstitial cells	Rplp2	-0.26559	0.26559	0.999	1	-0.001	0.001	2.95891e-120	2.65414e-117
Down-regulated in Interstitial cells	Rpl39	-0.256876	0.256876	1	1	0	0	1.98707e-112	1.48534e-109
Down-regulated in Interstitial cells	Rps26	-0.301346	0.301346	1	1	0	0	5.69039e-106	3.64592e-103
Down-regulated in Interstitial cells	Rpl36	-0.302778	0.302778	0.998	1	-0.002	0.002	9.75411e-104	5.4684e-101
Down-regulated in Interstitial cells	Rps10	-0.37736	0.37736	0.976	0.992	-0.016	0.016	3.00482e-100	1.4974e-97
Down-regulated in Interstitial cells	Rpl37	-0.276817	0.276817	1	1	0	0	1.72649e-98	7.74329e-96
Down-regulated in Interstitial cells	Rps21	-0.255287	0.255287	0.999	1	-0.001	0.001	2.37914e-97	9.70039e-95
Down-regulated in Interstitial cells	Rps28	-0.285829	0.285829	0.997	0.999	-0.002	0.002	3.7883e-95	1.41588e-92
Down-regulated in Interstitial cells	Hhip	-0.478745	0.478745	0.094	0.319	-0.225	0.225	4.1576e-83	1.43437e-80
Down-regulated in Interstitial cells	Cox7c	-0.297755	0.297755	0.986	0.994	-0.008	0.008	1.06285e-75	3.4049e-73
Down-regulated in Interstitial cells	Smoc2	-0.525558	0.525558	0.229	0.469	-0.24	0.24	4.65744e-70	1.30554e-67
Down-regulated in Interstitial cells	Snrpg	-0.28686	0.28686	0.976	0.99	-0.014	0.014	1.0262e-66	2.70737e-64
Down-regulated in Interstitial cells	Cox6c	-0.320323	0.320323	0.982	0.994	-0.012	0.012	4.56878e-62	1.07847e-59
Up-regulated in Interstitial cells	Rpl29	0.400776	0.400776	0.995	0.983	0.012	0.012	3.22337e-61	7.22841e-59
Down-regulated in Interstitial cells	Atp5e	-0.260398	0.260398	0.979	0.99	-0.011	0.011	3.38048e-53	6.89156e-51
Down-regulated in Interstitial cells	Wfdc1	-0.448304	0.448304	0.18	0.377	-0.197	0.197	4.46265e-52	8.70216e-50
Down-regulated in Interstitial cells	Rps27rt	-0.330913	0.330913	0.446	0.677	-0.231	0.231	7.4076e-48	1.18654e-45
Up-regulated in Interstitial cells	Id3	0.51439	0.51439	0.693	0.518	0.175	0.175	8.98356e-48	1.38935e-45
Down-regulated in Interstitial cells	Ptch1	-0.502562	0.502562	0.475	0.653	-0.178	0.178	6.83065e-47	9.8824e-45
Down-regulated in Interstitial cells	Snrpf	-0.288646	0.288646	0.876	0.957	-0.081	0.081	5.05377e-46	7.08318e-44
Down-regulated in Interstitial cells	Tomm7	-0.306426	0.306426	0.745	0.875	-0.13	0.13	1.03111e-42	1.36016e-40
Down-regulated in Interstitial cells	Sema3c	-0.304345	0.304345	0.151	0.318	-0.167	0.167	7.67985e-41	9.56781e-39
Down-regulated in Interstitial cells	Itm2a	-0.430574	0.430574	0.876	0.933	-0.057	0.057	6.14272e-40	7.06413e-38
Down-regulated in Interstitial cells	Rpl36al	-0.300355	0.300355	0.622	0.788	-0.166	0.166	4.75957e-39	5.08254e-37
Down-regulated in Interstitial cells	Vcan	-0.414468	0.414468	0.562	0.718	-0.156	0.156	1.25991e-37	1.22841e-35
Up-regulated in Interstitial cells	Id2	0.440764	0.440764	0.534	0.37	0.164	0.164	1.73566e-34	1.58866e-32
Down-regulated in Interstitial cells	Gem	-0.252062	0.252062	0.21	0.365	-0.155	0.155	5.30554e-29	4.10265e-27
Up-regulated in Interstitial cells	Ptn	0.343724	0.343724	0.911	0.849	0.062	0.062	5.36126e-27	3.75707e-25
Down-regulated in Interstitial cells	Pltp	-0.304959	0.304959	0.384	0.543	-0.159	0.159	1.42307e-26	9.81916e-25
Down-regulated in Interstitial cells	Hsd11b2	-0.345944	0.345944	0.618	0.727	-0.109	0.109	1.07077e-25	7.06234e-24
Down-regulated in Interstitial cells	Celf2	-0.272769	0.272769	0.35	0.506	-0.156	0.156	5.86207e-25	3.70301e-23
Up-regulated in Interstitial cells	Rbp1	0.280484	0.280484	0.898	0.862	0.036	0.036	1.82561e-23	1.09171e-21
Down-regulated in Interstitial cells	Pdlim3	-0.30893	0.30893	0.321	0.467	-0.146	0.146	3.51498e-22	1.94626e-20
Down-regulated in Interstitial cells	Itga4	-0.275871	0.275871	0.303	0.44	-0.137	0.137	1.78746e-21	9.21467e-20
Down-regulated in Interstitial cells	Spats2l	-0.294954	0.294954	0.585	0.728	-0.143	0.143	2.11317e-21	1.077e-19
Down-regulated in Interstitial cells	Igfbp7	-0.33888	0.33888	0.722	0.786	-0.064	0.064	4.72556e-21	2.35491e-19
Up-regulated in Interstitial cells	Igfbp5	0.312653	0.312653	0.941	0.921	0.02	0.02	3.94864e-19	1.65511e-17
Down-regulated in Interstitial cells	Col4a2	-0.276798	0.276798	0.708	0.799	-0.091	0.091	1.82444e-18	7.11531e-17
Up-regulated in Interstitial cells	Sparcl1	0.300041	0.300041	0.524	0.429	0.095	0.095	3.3283e-18	1.25441e-16
Down-regulated in Interstitial cells	Col4a1	-0.299473	0.299473	0.843	0.877	-0.034	0.034	6.847e-15	2.13255e-13
Up-regulated in Interstitial cells	Mfge8	0.317174	0.317174	0.854	0.843	0.011	0.011	1.36146e-13	3.86466e-12
Down-regulated in Interstitial cells	Bst2	-0.419991	0.419991	0.421	0.503	-0.082	0.082	1.78237e-12	4.54201e-11
Up-regulated in Interstitial cells	Wnt4	0.254535	0.254535	0.746	0.734	0.012	0.012	5.16665e-08	8.01814e-07
Up-regulated in Interstitial cells	Arl6ip1	0.393051	0.393051	0.593	0.583	0.01	0.01	6.30266e-07	8.59193e-06
Down-regulated in Interstitial cells	Tagln	-0.272484	0.272484	0.265	0.322	-0.057	0.057	4.27369e-05	0.00038335

## Sheet:  coelomic ep. & PTM
cluster	gene	avg_log2FC	abs_avg_log2FC	pct.1	pct.2	diff_pct	abs_diff_pct	p_val	p_val_adj
Down-regulated in Coelomic epithelial & PTM cells	Rpl41	-0.341203	0.341203	1	1	0	0	5.63149e-25	2.82363e-21
Up-regulated in Coelomic epithelial & PTM cells	Rpl29	0.722432	0.722432	0.995	0.987	0.008	0.008	3.01414e-14	7.55645e-11
Down-regulated in Coelomic epithelial & PTM cells	Rps10	-0.369036	0.369036	0.99	0.994	-0.004	0.004	6.124e-11	1.02352e-07
Down-regulated in Coelomic epithelial & PTM cells	Cox7c	-0.31339	0.31339	0.99	0.994	-0.004	0.004	5.63436e-10	5.65013e-07
Down-regulated in Coelomic epithelial & PTM cells	Rpl37	-0.254349	0.254349	1	1	0	0	2.46544e-09	1.8241e-06
Up-regulated in Coelomic epithelial & PTM cells	Ubb	0.259423	0.259423	1	1	0	0	2.54661e-09	1.8241e-06
Up-regulated in Coelomic epithelial & PTM cells	Cdkn1c	0.62331	0.62331	0.979	0.865	0.114	0.114	4.88301e-08	2.22577e-05
Down-regulated in Coelomic epithelial & PTM cells	Lbh	-0.433185	0.433185	0.59	0.801	-0.211	0.211	7.12568e-08	2.97735e-05
Down-regulated in Coelomic epithelial & PTM cells	Mmp2	-0.369236	0.369236	0.79	0.885	-0.095	0.095	1.82789e-07	6.54647e-05
Down-regulated in Coelomic epithelial & PTM cells	Ucp2	-0.36484	0.36484	0.554	0.795	-0.241	0.241	8.97588e-07	0.000250028
Down-regulated in Coelomic epithelial & PTM cells	Tagln	-0.668011	0.668011	0.621	0.801	-0.18	0.18	9.94616e-07	0.000262474
Down-regulated in Coelomic epithelial & PTM cells	Actb	-0.34877	0.34877	1	1	0	0	1.26759e-06	0.000302651
Down-regulated in Coelomic epithelial & PTM cells	Fxyd6	-0.390822	0.390822	0.631	0.808	-0.177	0.177	4.20626e-06	0.000781117
Down-regulated in Coelomic epithelial & PTM cells	Pmepa1	-0.370388	0.370388	0.462	0.705	-0.243	0.243	4.16318e-06	0.000781117
Up-regulated in Coelomic epithelial & PTM cells	Krt19	0.570049	0.570049	0.826	0.622	0.204	0.204	4.70879e-06	0.00084321
Down-regulated in Coelomic epithelial & PTM cells	Tpm1	-0.384905	0.384905	0.985	1	-0.015	0.015	9.06884e-06	0.00146681
Down-regulated in Coelomic epithelial & PTM cells	Bmpr2	-0.327064	0.327064	0.395	0.647	-0.252	0.252	1.35294e-05	0.00193818
Down-regulated in Coelomic epithelial & PTM cells	Gpc3	-0.257361	0.257361	0.99	0.994	-0.004	0.004	1.51081e-05	0.00206161
Up-regulated in Coelomic epithelial & PTM cells	Aprt	0.286745	0.286745	0.995	1	-0.005	0.005	1.56245e-05	0.00206161
Up-regulated in Coelomic epithelial & PTM cells	Erh	0.31523	0.31523	0.964	0.923	0.041	0.041	2.70202e-05	0.0032257
Down-regulated in Coelomic epithelial & PTM cells	Fam160b1	-0.291905	0.291905	0.277	0.513	-0.236	0.236	3.04415e-05	0.00352119
Down-regulated in Coelomic epithelial & PTM cells	Palld	-0.333655	0.333655	0.897	0.917	-0.02	0.02	4.02619e-05	0.00411986
Up-regulated in Coelomic epithelial & PTM cells	Mrpl30	0.280346	0.280346	0.913	0.904	0.009	0.009	4.92361e-05	0.00474749
Down-regulated in Coelomic epithelial & PTM cells	Tcf21	-0.409171	0.409171	0.903	0.949	-0.046	0.046	5.10717e-05	0.00483157
Down-regulated in Coelomic epithelial & PTM cells	Fbln5	-0.261427	0.261427	0.4	0.622	-0.222	0.222	6.34371e-05	0.00589025
Down-regulated in Coelomic epithelial & PTM cells	Ets1	-0.341534	0.341534	0.318	0.538	-0.22	0.22	7.38196e-05	0.0067173
Down-regulated in Coelomic epithelial & PTM cells	Wnt5a	-0.29242	0.29242	0.933	0.955	-0.022	0.022	7.88218e-05	0.00693355
Up-regulated in Coelomic epithelial & PTM cells	Tle5	0.271946	0.271946	0.974	0.968	0.006	0.006	8.43275e-05	0.00728997
Down-regulated in Coelomic epithelial & PTM cells	Ckb	-0.29852	0.29852	0.287	0.487	-0.2	0.2	0.000107975	0.00917606
Down-regulated in Coelomic epithelial & PTM cells	Sfrp1	-0.298631	0.298631	0.518	0.712	-0.194	0.194	0.000118159	0.00987411
Down-regulated in Coelomic epithelial & PTM cells	Tomm7	-0.275258	0.275258	0.928	0.936	-0.008	0.008	0.000175559	0.0137539
Down-regulated in Coelomic epithelial & PTM cells	Foxn3	-0.320681	0.320681	0.564	0.744	-0.18	0.18	0.00019688	0.014517
Down-regulated in Coelomic epithelial & PTM cells	Acta2	-0.609551	0.609551	0.508	0.667	-0.159	0.159	0.000231124	0.0157498
Down-regulated in Coelomic epithelial & PTM cells	Tnpo1	-0.264761	0.264761	0.431	0.654	-0.223	0.223	0.000232446	0.0157498
Down-regulated in Coelomic epithelial & PTM cells	Fstl1	-0.312563	0.312563	0.887	0.942	-0.055	0.055	0.000272367	0.0172494
Down-regulated in Coelomic epithelial & PTM cells	Igf1r	-0.282999	0.282999	0.656	0.814	-0.158	0.158	0.000281945	0.0172494
Down-regulated in Coelomic epithelial & PTM cells	Atp5md	-0.260136	0.260136	0.862	0.923	-0.061	0.061	0.000273294	0.0172494
Down-regulated in Coelomic epithelial & PTM cells	Mex3a	-0.356168	0.356168	0.636	0.795	-0.159	0.159	0.000326075	0.0196981
Down-regulated in Coelomic epithelial & PTM cells	Atp5mpl	-0.284539	0.284539	0.862	0.942	-0.08	0.08	0.000362066	0.0216119
Up-regulated in Coelomic epithelial & PTM cells	Glo1	0.316329	0.316329	0.933	0.885	0.048	0.048	0.000392691	0.0226317
Down-regulated in Coelomic epithelial & PTM cells	Add3	-0.261401	0.261401	0.487	0.673	-0.186	0.186	0.000738374	0.0334965
Up-regulated in Coelomic epithelial & PTM cells	Krt18	0.39299	0.39299	0.713	0.654	0.059	0.059	0.000721525	0.0334965
Up-regulated in Coelomic epithelial & PTM cells	Ldhb	0.27261	0.27261	0.985	0.923	0.062	0.062	0.00078039	0.0343235
Down-regulated in Coelomic epithelial & PTM cells	Bptf	-0.259648	0.259648	0.821	0.885	-0.064	0.064	0.000822306	0.0358526
Down-regulated in Coelomic epithelial & PTM cells	Fras1	-0.275172	0.275172	0.718	0.846	-0.128	0.128	0.000839452	0.0359745
Up-regulated in Coelomic epithelial & PTM cells	Thoc1	0.281614	0.281614	0.615	0.564	0.051	0.051	0.00101132	0.0402441
Down-regulated in Coelomic epithelial & PTM cells	Nrep	-0.374546	0.374546	0.754	0.859	-0.105	0.105	0.00138596	0.0485958

## Sheet: endothelial
cluster	gene	avg_log2FC	abs_avg_log2FC	pct.1	pct.2	diff_pct	abs_diff_pct	p_val	p_val_adj
Down-regulated in Endothelial cells	Rpl41	-0.351663	0.351663	1	1	0	0	2.72723e-07	0.00125155
Down-regulated in Endothelial cells	Rpl37	-0.348999	0.348999	1	1	0	0	5.04657e-07	0.00125155
Down-regulated in Endothelial cells	Atp5md	-0.488344	0.488344	0.759	1	-0.241	0.241	3.00829e-05	0.049737

## Sheet: immune
cluster	gene	avg_log2FC	abs_avg_log2FC	pct.1	pct.2	diff_pct	abs_diff_pct	p_val	p_val_adj
Down-regulated in Immune cells	Rpl41	-0.484703	0.484703	1	1	0	0	6.40023e-06	0.0294027
Down-regulated in Immune cells	Rpl37a	-0.469439	0.469439	1	1	0	0	1.76157e-05	0.0404633

## Sheet: perivascular
cluster	gene	avg_log2FC	abs_avg_log2FC	pct.1	pct.2	diff_pct	abs_diff_pct	p_val	p_val_adj
Down-regulated in Perivascular cells	Elob	-0.520168	0.520168	0.961	0.981	-0.02	0.02	8.62237e-06	0.0442931
