# Supplementary material for: Loss of NR5A1 in mouse Sertoli cells after sex determination changes cellular identity and induces cell death by anoikis
Source: Development. 2023 Dec 11;150(24):dev201710. doi: 10.1242/dev.201710 (PMC10753587; doi:10.1242/dev.201710)
Supplement: Table S3. List of functional GO terms identified from deregulated genes in Nr5a1SC-/- testes, categorized by cell-types [file develop-150-201710-TableS3.xlsx]

## Sheet: Sertoli
term	category	gene.cluster	adj.p.hyper.enri	info	genes	r	R	n	N	rR	nN	community
protein binding (GO:0005515)	molecular_function	DEGs in Sertoli cells	9.99837e-21	top.enriched	Tmsb4x|Igfbp5|Igfbp4|Sfrp1|Tmsb10|Ncam1|Kcne1l|Actg1|Mdk|Ftl1|Mgp|S100a10|Cdkn1c|Zfp36l1|Nr2f2|Mfap2|Slc25a4|Cald1|Ssbp2|Apoe|S100a11|Gnas|Myl9|Parvb|Fst|Itm2b|Macroh2a2|Gas1|Loxl1|Twsg1|Rspo1|Tkt|Ezr|Actb|Cryab|Uchl1|Hsp90ab1|Tmem176b|Lsp1|Sox4|Pcp4|Arl4c|Col5a2|Ybx1|Col3a1|Foxc1|Fn1|Hmgcs2|Palld|Pmp22|Ssbp3|Ptpn13|Dock11|Nfix|Bambi|Lamc1|Slc1a3|Hmgn1|Gria3|Adam10|Ptn|Cdc42ep3|Dcn|Eef1a1|Id1|Lrp…	1035	1597	7959	15039	64.8	52.9	m1
tissue development (GO:0009888)	biological_process	Up-regulated in Sertoli cells	2.35454e-19	top.enriched	Sulf1|Igfbp5|Sfrp1|Ncam1|Actg1|Mdk|Mgp|Cdkn1c|Zfp36l1|Nr2f2|Slc25a4|Gnas|Fst|Macroh2a2|Gas1|Twsg1|Plac1|Ezr|Nfib|Actb|Sox4|Col5a2|Ybx1|Col3a1|Foxc1|Fn1|Palld|Pmp22|Ssbp3|Bgn|Bambi|Lamc1|Ptn|Id1|Wnt4|Wls|Serpinh1|Hlf|Cfl1|Tgfb2|Wnt11|Id2|Plxna2|Igf1|Tgm2|Bsg|Pbx1|Meis1|Fras1|Sema6a|Tead2|Sulf2|Ppp3ca|Hmga2|Il11ra1|Rcn3|Myl6|Flna|Aqp1|Slc9a3r1|Lama5|Tnni1|Id3|Col15a1|Tpm1|Gpc3|Cfh|Igf2|Ppargc1a|Vca…	188	807	1710	15175	23.3	11.3	m1
collagen-containing extracellular matrix (GO:0062023)	cellular_component	Up-regulated in Sertoli cells	2.33611e-17	top.enriched	Sfrp1|Col6a6|Mgp|S100a10|Mfap2|S100a11|Loxl1|Col5a2|Col3a1|Fn1|Pmp22|Bgn|Lamc1|Adam10|Ptn|Dcn|Serpinh1|Colec12|Fbln1|Tgfb2|Plxna2|Igf1|Tgm2|Lum|Col6a2|Fras1|Timp2|Igfbp6|Lama5|Nid2|Ltbp1|Col15a1|Ccdc80|Gpc3|Igf2|Adamts5|Vcan|Fbn2|Anxa2|Rarres2|Adamts17|Fgfr2|Fbln2|Alb|Plxdc2|Angptl4|Trf|Col4a5|Fgf9|Nid1|Col6a1|Tgfbi|Agrn|Cstb|Pcsk6|Hspg2|P3h1|Hnrnpm|Tgfb3|Lamb1|Pkm|Bmp1|Col18a1|Efemp2|Anxa6|Mfge8	66	815	337	15298	8.1	2.2	m1
negative regulation of cellular process (GO:0048523)	biological_process	DEGs in Sertoli cells	6.27347e-17	top.enriched	Peg3|Sulf1|Tmsb4x|Podxl|Igfbp5|Sfrp1|Tmsb10|Ncam1|Kcne1l|Mdk|Acot1|Cdkn1c|Zfp36l1|Nr2f2|Rbms3|Slc25a4|Apoe|H3f3a|Fst|Itm2b|Macroh2a2|Gas1|Twsg1|Ezr|Nfib|Actb|Cryab|Uchl1|Hsp90ab1|Tmem176b|Sox4|Pcp4|Col5a2|Ybx1|Col3a1|Foxc1|Fn1|Pmp22|Ptpn13|Nfix|Bambi|Adam10|Ptn|Dcn|Eef1a1|Id1|Lrp1|Wnt4|Itm2a|Serpinh1|Plxna4|Cfl1|Fbln1|Tgfb2|Wnt11|Id2|Plxna2|Igf1|Bicc1|Alad|Fth1|Snta1|Acaa2|Pbx1|Grb10|Meis1|Abr|Lx…	631	1616	4375	15175	39	28.8	m1
negative regulation of biological process (GO:0048519)	biological_process	DEGs in Sertoli cells	6.27347e-17	enriched	Peg3|Sulf1|Tmsb4x|Podxl|Igfbp5|Sfrp1|Tmsb10|Ncam1|Kcne1l|Mdk|Acot1|Cdkn1c|Zfp36l1|Nr2f2|Rbms3|Slc25a4|Apoe|H3f3a|Gnas|Fst|Itm2b|Macroh2a2|Gas1|Twsg1|Ezr|Nfib|Actb|Cryab|Uchl1|Hsp90ab1|Tmem176b|Sox4|Pcp4|Col5a2|Ybx1|Col3a1|Foxc1|Fn1|Pmp22|Ptpn13|Nfix|Bambi|Adam10|Ptn|Dcn|Eef1a1|Id1|Lrp1|Wnt4|Lbp|Itm2a|Serpinh1|Plxna4|Cfl1|Fbln1|Tgfb2|Wnt11|Id2|Plxna2|Igf1|Bicc1|Alad|Fth1|Snta1|Acaa2|Pbx1|Grb10|Mei…	674	1616	4761	15175	41.7	31.4	m1
system development (GO:0048731)	biological_process	DEGs in Sertoli cells	6.27347e-17	enriched	Sulf1|Igfbp5|Sfrp1|Ramp1|Ncam1|Actg1|Mdk|Mgp|Cdkn1c|Zfp36l1|Nr2f2|Mfap2|Slc25a4|Cald1|Apoe|Gnas|Fst|Macroh2a2|Gas1|Twsg1|Plac1|Nfib|Actb|Cryab|Uchl1|Hsp90ab1|Tmem176b|Sox4|Pcp4|Col5a2|Col3a1|Foxc1|Fn1|Palld|Pmp22|Ssbp3|Bgn|Dock11|Nfix|Bambi|Lamc1|Slc1a3|Hmgn1|Adam10|Ptn|Dcn|Eef1a1|Id1|Lrp1|Rbp1|Wnt4|Crip2|Itm2a|Wls|Serpinh1|Plxna4|Emx2|Hlf|Cfl1|Tgfb2|Wnt11|Gfra1|Id2|Plxna2|Igf1|Tgm2|Bicc1|Aprt|Bs…	601	1616	4128	15175	37.2	27.2	m2
multicellular organism development (GO:0007275)	biological_process	DEGs in Sertoli cells	2.02733e-16	top.enriched	Sulf1|Igfbp5|Sfrp1|Ramp1|Ncam1|Actg1|Mdk|Mgp|Cdkn1c|Zfp36l1|Nr2f2|Mfap2|Slc25a4|Cald1|Apoe|Gnas|Fst|Macroh2a2|Gas1|Twsg1|Plac1|Nfib|Actb|Cryab|Uchl1|Hsp90ab1|Tmem176b|Sox4|Pcp4|Col5a2|Ybx1|Col3a1|Foxc1|Fn1|Palld|Pmp22|Ssbp3|Bgn|Dock11|Nfix|Bambi|Lamc1|Slc1a3|Hmgn1|Adam10|Ptn|Dcn|Eef1a1|Id1|Lrp1|Rbp1|Wnt4|Crip2|Itm2a|Wls|Serpinh1|Plxna4|Emx2|Hlf|Cfl1|Tgfb2|Wnt11|Gfra1|Id2|Plxna2|Igf1|Tgm2|Bicc1|Ap…	656	1616	4629	15175	40.6	30.5	m2
extracellular matrix (GO:0031012)	cellular_component	Up-regulated in Sertoli cells	2.62463e-16	enriched	Sfrp1|Col6a6|Mgp|S100a10|Mfap2|Apoe|S100a11|Loxl1|Col5a2|Col3a1|Fn1|Pmp22|Bgn|Lamc1|Adam10|Ptn|Dcn|Wnt4|Tril|Serpinh1|Colec12|Fbln1|Tgfb2|Wnt11|Plxna2|Igf1|Tgm2|Lum|Col6a2|Fras1|Timp2|Igfbp6|Lama5|Nid2|Ltbp1|Col15a1|Ccdc80|Gpc3|Igf2|Adamts5|Vcan|Fbn2|Anxa2|Rarres2|Adamts17|Fgfr2|Fbln2|Mmp14|Alb|Plxdc2|Angptl4|Trf|Wnt5a|Col4a5|Fgf9|Nid1|Col6a1|Tgfbi|Lrrn1|Agrn|Cstb|Pcsk6|Hspg2|P3h1|Hnrnpm|Tgfb3|Mm…	74	815	437	15298	9.1	2.9	m1
external encapsulating structure (GO:0030312)	cellular_component	Up-regulated in Sertoli cells	2.62463e-16	enriched	Sfrp1|Col6a6|Mgp|S100a10|Mfap2|Apoe|S100a11|Loxl1|Col5a2|Col3a1|Fn1|Pmp22|Bgn|Lamc1|Adam10|Ptn|Dcn|Wnt4|Tril|Serpinh1|Colec12|Fbln1|Tgfb2|Wnt11|Plxna2|Igf1|Tgm2|Lum|Col6a2|Fras1|Timp2|Igfbp6|Lama5|Nid2|Ltbp1|Col15a1|Ccdc80|Gpc3|Igf2|Adamts5|Vcan|Fbn2|Anxa2|Rarres2|Adamts17|Fgfr2|Fbln2|Mmp14|Alb|Plxdc2|Angptl4|Trf|Wnt5a|Col4a5|Fgf9|Nid1|Col6a1|Tgfbi|Lrrn1|Agrn|Cstb|Pcsk6|Hspg2|P3h1|Hnrnpm|Tgfb3|Mm…	74	815	438	15298	9.1	2.9	m1
multicellular organism development (GO:0007275)	biological_process	Up-regulated in Sertoli cells	6.07096e-16	top.enriched	Sulf1|Igfbp5|Sfrp1|Ramp1|Ncam1|Actg1|Mdk|Mgp|Cdkn1c|Zfp36l1|Nr2f2|Mfap2|Slc25a4|Cald1|Apoe|Gnas|Fst|Macroh2a2|Gas1|Twsg1|Plac1|Nfib|Actb|Cryab|Uchl1|Hsp90ab1|Tmem176b|Sox4|Pcp4|Col5a2|Ybx1|Col3a1|Foxc1|Fn1|Palld|Pmp22|Ssbp3|Bgn|Dock11|Nfix|Bambi|Lamc1|Slc1a3|Hmgn1|Adam10|Ptn|Dcn|Eef1a1|Id1|Lrp1|Rbp1|Wnt4|Crip2|Itm2a|Wls|Serpinh1|Plxna4|Emx2|Hlf|Cfl1|Tgfb2|Wnt11|Gfra1|Id2|Plxna2|Igf1|Tgm2|Bicc1|Ap…	365	807	4629	15175	45.2	30.5	m2
anatomical structure morphogenesis (GO:0009653)	biological_process	Up-regulated in Sertoli cells	6.07096e-16	top.enriched	Sulf1|Igfbp5|Sfrp1|Ramp1|Ncam1|Actg1|Mdk|Mgp|S100a10|Cdkn1c|Zfp36l1|Nr2f2|Mfap2|Cald1|Apoe|Gnas|Parvb|Fst|Gas1|Twsg1|Ezr|Nfib|Actb|Cryab|Uchl1|Hsp90ab1|Sox4|Col5a2|Col3a1|Foxc1|Fn1|Palld|Pmp22|Ssbp3|Nfix|Bambi|Lamc1|Slc1a3|Hmgn1|Adam10|Ptn|Cdc42ep3|Dcn|Id1|Lrp1|Wnt4|Wls|Serpinh1|Plxna4|Emx2|Plekho1|Cfl1|Fbln1|Rhou|Tgfb2|Wnt11|Gfra1|Id2|Plxna2|Igf1|Tgm2|Bsg|Pbx1|Meis1|Abr|Fras1|Sema6a|Tead2|Ablim1…	232	807	2490	15175	28.7	16.4	m3
system development (GO:0048731)	biological_process	Up-regulated in Sertoli cells	9.05735e-16	enriched	Sulf1|Igfbp5|Sfrp1|Ramp1|Ncam1|Actg1|Mdk|Mgp|Cdkn1c|Zfp36l1|Nr2f2|Mfap2|Slc25a4|Cald1|Apoe|Gnas|Fst|Macroh2a2|Gas1|Twsg1|Plac1|Nfib|Actb|Cryab|Uchl1|Hsp90ab1|Tmem176b|Sox4|Pcp4|Col5a2|Col3a1|Foxc1|Fn1|Palld|Pmp22|Ssbp3|Bgn|Dock11|Nfix|Bambi|Lamc1|Slc1a3|Hmgn1|Adam10|Ptn|Dcn|Eef1a1|Id1|Lrp1|Rbp1|Wnt4|Crip2|Itm2a|Wls|Serpinh1|Plxna4|Emx2|Hlf|Cfl1|Tgfb2|Wnt11|Gfra1|Id2|Plxna2|Igf1|Tgm2|Bicc1|Aprt|Bs…	334	807	4128	15175	41.4	27.2	m2
developmental process (GO:0032502)	biological_process	Up-regulated in Sertoli cells	9.05735e-16	enriched	Sulf1|Tmsb4x|Igfbp5|Sfrp1|Ramp1|Ncam1|Actg1|Mdk|Mgp|S100a10|Cdkn1c|Zfp36l1|Nr2f2|Mfap2|Slc25a4|Cald1|Apoe|H3f3a|Gnas|Parvb|Fst|Macroh2a2|Gas1|Twsg1|Plac1|Ezr|Nfib|Actb|Cryab|Uchl1|Hsp90ab1|Tmem176b|Sox4|Pcp4|Col5a2|Ybx1|Col3a1|Foxc1|Fn1|Palld|Pmp22|Ssbp3|Bgn|Dock11|Nfix|Bambi|Lamc1|Slc1a3|Hmgn1|Adam10|Ptn|Cdc42ep3|Dcn|Eef1a1|Id1|Lrp1|Rbp1|Wnt4|Crip2|Itm2a|Wls|Serpinh1|Plxna4|Emx2|Gdpd2|Hlf|Plekho…	407	807	5384	15175	50.4	35.5	m2
anatomical structure development (GO:0048856)	biological_process	DEGs in Sertoli cells	1.11409e-15	enriched	Sulf1|Tmsb4x|Igfbp5|Sfrp1|Ramp1|Ncam1|Actg1|Mdk|Mgp|S100a10|Cdkn1c|Zfp36l1|Nr2f2|Mfap2|Slc25a4|Cald1|Apoe|H3f3a|Gnas|Parvb|Fst|Macroh2a2|Gas1|Twsg1|Plac1|Ezr|Nfib|Actb|Cryab|Uchl1|Hsp90ab1|Tmem176b|Sox4|Pcp4|Col5a2|Ybx1|Col3a1|Foxc1|Fn1|Palld|Pmp22|Ssbp3|Bgn|Dock11|Nfix|Bambi|Lamc1|Slc1a3|Hmgn1|Adam10|Ptn|Cdc42ep3|Dcn|Eef1a1|Id1|Lrp1|Rbp1|Wnt4|Crip2|Itm2a|Wls|Serpinh1|Plxna4|Emx2|Hlf|Plekho1|Cfl1…	697	1616	5023	15175	43.1	33.1	m2
developmental process (GO:0032502)	biological_process	DEGs in Sertoli cells	1.84057e-15	enriched	Sulf1|Tmsb4x|Igfbp5|Sfrp1|Ramp1|Ncam1|Actg1|Mdk|Mgp|S100a10|Cdkn1c|Zfp36l1|Nr2f2|Mfap2|Slc25a4|Cald1|Apoe|H3f3a|Gnas|Parvb|Fst|Macroh2a2|Gas1|Twsg1|Plac1|Ezr|Nfib|Actb|Cryab|Uchl1|Hsp90ab1|Tmem176b|Sox4|Pcp4|Col5a2|Ybx1|Col3a1|Foxc1|Fn1|Palld|Pmp22|Ssbp3|Bgn|Dock11|Nfix|Bambi|Lamc1|Slc1a3|Hmgn1|Adam10|Ptn|Cdc42ep3|Dcn|Eef1a1|Id1|Lrp1|Rbp1|Wnt4|Crip2|Itm2a|Wls|Serpinh1|Plxna4|Emx2|Gdpd2|Hlf|Plekho…	736	1616	5384	15175	45.5	35.5	m2
tissue development (GO:0009888)	biological_process	DEGs in Sertoli cells	1.84057e-15	top.enriched	Sulf1|Igfbp5|Sfrp1|Ncam1|Actg1|Mdk|Mgp|Cdkn1c|Zfp36l1|Nr2f2|Slc25a4|Gnas|Fst|Macroh2a2|Gas1|Twsg1|Plac1|Ezr|Nfib|Actb|Sox4|Col5a2|Ybx1|Col3a1|Foxc1|Fn1|Palld|Pmp22|Ssbp3|Bgn|Bambi|Lamc1|Ptn|Id1|Wnt4|Wls|Serpinh1|Hlf|Cfl1|Tgfb2|Wnt11|Id2|Plxna2|Igf1|Tgm2|Bsg|Pbx1|Meis1|Fras1|Sema6a|Tead2|Sulf2|Ppp3ca|Hmga2|Il11ra1|Rcn3|Myl6|Flna|Aqp1|Slc9a3r1|Lama5|Tnni1|Id3|Col15a1|Tpm1|Gpc3|Cfh|Igf2|Ppargc1a|Vca…	295	1616	1710	15175	18.3	11.3	m3
animal organ development (GO:0048513)	biological_process	DEGs in Sertoli cells	1.84057e-15	top.enriched	Sulf1|Igfbp5|Sfrp1|Ncam1|Mdk|Mgp|Cdkn1c|Zfp36l1|Nr2f2|Mfap2|Slc25a4|Gnas|Fst|Macroh2a2|Gas1|Twsg1|Plac1|Nfib|Cryab|Hsp90ab1|Tmem176b|Sox4|Col5a2|Col3a1|Foxc1|Fn1|Palld|Pmp22|Ssbp3|Bgn|Dock11|Nfix|Bambi|Lamc1|Hmgn1|Adam10|Ptn|Id1|Lrp1|Rbp1|Wnt4|Crip2|Itm2a|Wls|Serpinh1|Plxna4|Emx2|Hlf|Cfl1|Tgfb2|Wnt11|Id2|Plxna2|Igf1|Tgm2|Bicc1|Aprt|Bsg|Pbx1|Coprs|Meis1|Abr|Fras1|Nnat|Sema6a|Tead2|Sulf2|Ppp3ca|Hmg…	454	1616	2967	15175	28.1	19.6	m4
anatomical structure development (GO:0048856)	biological_process	Up-regulated in Sertoli cells	1.91584e-15	enriched	Sulf1|Tmsb4x|Igfbp5|Sfrp1|Ramp1|Ncam1|Actg1|Mdk|Mgp|S100a10|Cdkn1c|Zfp36l1|Nr2f2|Mfap2|Slc25a4|Cald1|Apoe|H3f3a|Gnas|Parvb|Fst|Macroh2a2|Gas1|Twsg1|Plac1|Ezr|Nfib|Actb|Cryab|Uchl1|Hsp90ab1|Tmem176b|Sox4|Pcp4|Col5a2|Ybx1|Col3a1|Foxc1|Fn1|Palld|Pmp22|Ssbp3|Bgn|Dock11|Nfix|Bambi|Lamc1|Slc1a3|Hmgn1|Adam10|Ptn|Cdc42ep3|Dcn|Eef1a1|Id1|Lrp1|Rbp1|Wnt4|Crip2|Itm2a|Wls|Serpinh1|Plxna4|Emx2|Hlf|Plekho1|Cfl1…	385	807	5023	15175	47.7	33.1	m2
protein binding (GO:0005515)	molecular_function	Up-regulated in Sertoli cells	3.2023e-15	top.enriched	Tmsb4x|Igfbp5|Igfbp4|Sfrp1|Tmsb10|Ncam1|Kcne1l|Actg1|Mdk|Ftl1|Mgp|S100a10|Cdkn1c|Zfp36l1|Nr2f2|Mfap2|Slc25a4|Cald1|Ssbp2|Apoe|S100a11|Gnas|Myl9|Parvb|Fst|Itm2b|Macroh2a2|Gas1|Loxl1|Twsg1|Rspo1|Tkt|Ezr|Actb|Cryab|Uchl1|Hsp90ab1|Tmem176b|Lsp1|Sox4|Pcp4|Arl4c|Col5a2|Ybx1|Col3a1|Foxc1|Fn1|Hmgcs2|Palld|Pmp22|Ssbp3|Ptpn13|Dock11|Nfix|Bambi|Lamc1|Slc1a3|Hmgn1|Gria3|Adam10|Ptn|Cdc42ep3|Dcn|Eef1a1|Id1|Lrp…	539	793	7959	15039	68	52.9	m1
response to chemical (GO:0042221)	biological_process	DEGs in Sertoli cells	1.46832e-14	top.enriched	Sulf1|Igfbp5|Sfrp1|Ramp1|Ncam1|Actg1|Mdk|S100a10|Zfp36l1|Apoe|Gnas|Selenow|Fst|Gas1|Twsg1|Ezr|Nfib|Actb|Cryab|Uchl1|Hsp90ab1|Lsp1|Sox4|Col5a2|Ybx1|Col3a1|Foxc1|Fn1|Rplp0|Pmp22|Bambi|Slc1a3|Adam10|Ptn|Dcn|Eef1a1|Id1|Lrp1|Rbp1|Wnt4|Lbp|Plxna4|Emx2|Cfl1|Tgfb2|Id2|Plxna2|Igf1|Alad|Bsg|Acaa2|Grb10|Abr|Dnaja1|Timp2|Nnat|Stk26|Sema6a|Tead2|Ablim1|Sulf2|Ppp3ca|Hmga2|Il11ra1|Rcn3|Flna|Aqp1|Slc9a3r1|Lama5|…	468	1616	3116	15175	29	20.5	m5
positive regulation of biological process (GO:0048518)	biological_process	Up-regulated in Sertoli cells	1.86195e-14	top.enriched	Peg3|Sulf1|Tmsb4x|Podxl|Igfbp5|Igfbp4|Sfrp1|Ramp1|Ncam1|Kcne1l|Actg1|Mdk|S100a10|Zfp36l1|Nr2f2|Rbms3|Mfap2|Slc25a4|Ssbp2|Apoe|Gnas|Fst|Macroh2a2|Gas1|Twsg1|Rspo1|Ezr|Nfib|Hsp90ab1|Sox4|Pcp4|Ybx1|Col3a1|Foxc1|Fn1|Palld|Pmp22|Ssbp3|Dock11|Nfix|Bambi|Slc1a3|Adam10|Ptn|Cdc42ep3|Dcn|Eef1a1|Id1|Lrp1|Wnt4|Lbp|Crip2|Wls|Plxna4|Gdpd2|Hlf|Colec12|Stard10|Cfl1|Fbln1|Tgfb2|Wnt11|Gfra1|Id2|Plxna2|Igf1|Tgm2|Lu…	393	807	5229	15175	48.7	34.5	m4
tube development (GO:0035295)	biological_process	Up-regulated in Sertoli cells	2.42227e-14	enriched	Sulf1|Igfbp5|Sfrp1|Ramp1|Actg1|Mdk|Mgp|Zfp36l1|Nr2f2|Cald1|Apoe|Gas1|Nfib|Sox4|Col3a1|Foxc1|Fn1|Ssbp3|Ptn|Dcn|Id1|Lrp1|Wnt4|Emx2|Cfl1|Tgfb2|Wnt11|Id2|Plxna2|Igf1|Tgm2|Bsg|Pbx1|Meis1|Sema6a|Tead2|Hmga2|Rcn3|Flna|Aqp1|Lama5|Col15a1|Gpc3|Cfh|Igf2|Vcan|Anxa2|Rarres2|Hopx|Mtss1|Fgfr2|Mmp14|Rxra|Aldh1a2|Klf2|Rtn4|Rnf213|Tcf4|Ctnnbip1|Smo|Angptl4|Smad6|Nedd4|Il6st|Akt1|Glul|Itga3|Wnt5a|Pkdcc|Fzd2|Smad5|…	123	807	1041	15175	15.2	6.9	m16
positive regulation of cellular process (GO:0048522)	biological_process	DEGs in Sertoli cells	3.32953e-14	top.enriched	Peg3|Sulf1|Tmsb4x|Podxl|Igfbp5|Igfbp4|Sfrp1|Ramp1|Ncam1|Kcne1l|Actg1|Mdk|S100a10|Zfp36l1|Nr2f2|Rbms3|Slc25a4|Ssbp2|Apoe|Gnas|Macroh2a2|Gas1|Twsg1|Rspo1|Ezr|Nfib|Hsp90ab1|Sox4|Pcp4|Ybx1|Col3a1|Foxc1|Fn1|Palld|Ssbp3|Dock11|Nfix|Bambi|Slc1a3|Adam10|Ptn|Cdc42ep3|Dcn|Eef1a1|Id1|Lrp1|Wnt4|Lbp|Crip2|Wls|Plxna4|Gdpd2|Hlf|Colec12|Stard10|Cfl1|Fbln1|Tgfb2|Wnt11|Gfra1|Id2|Plxna2|Igf1|Tgm2|Lum|Bsg|Pbx1|Grb10…	668	1616	4843	15175	41.3	31.9	m6
positive regulation of cellular process (GO:0048522)	biological_process	Up-regulated in Sertoli cells	4.73277e-14	enriched	Peg3|Sulf1|Tmsb4x|Podxl|Igfbp5|Igfbp4|Sfrp1|Ramp1|Ncam1|Kcne1l|Actg1|Mdk|S100a10|Zfp36l1|Nr2f2|Rbms3|Slc25a4|Ssbp2|Apoe|Gnas|Macroh2a2|Gas1|Twsg1|Rspo1|Ezr|Nfib|Hsp90ab1|Sox4|Pcp4|Ybx1|Col3a1|Foxc1|Fn1|Palld|Ssbp3|Dock11|Nfix|Bambi|Slc1a3|Adam10|Ptn|Cdc42ep3|Dcn|Eef1a1|Id1|Lrp1|Wnt4|Lbp|Crip2|Wls|Plxna4|Gdpd2|Hlf|Colec12|Stard10|Cfl1|Fbln1|Tgfb2|Wnt11|Gfra1|Id2|Plxna2|Igf1|Tgm2|Lum|Bsg|Pbx1|Grb10…	369	807	4843	15175	45.7	31.9	m4
positive regulation of biological process (GO:0048518)	biological_process	DEGs in Sertoli cells	6.1488e-14	enriched	Peg3|Sulf1|Tmsb4x|Podxl|Igfbp5|Igfbp4|Sfrp1|Ramp1|Ncam1|Kcne1l|Actg1|Mdk|S100a10|Zfp36l1|Nr2f2|Rbms3|Mfap2|Slc25a4|Ssbp2|Apoe|Gnas|Fst|Macroh2a2|Gas1|Twsg1|Rspo1|Ezr|Nfib|Hsp90ab1|Sox4|Pcp4|Ybx1|Col3a1|Foxc1|Fn1|Palld|Pmp22|Ssbp3|Dock11|Nfix|Bambi|Slc1a3|Adam10|Ptn|Cdc42ep3|Dcn|Eef1a1|Id1|Lrp1|Wnt4|Lbp|Crip2|Wls|Plxna4|Gdpd2|Hlf|Colec12|Stard10|Cfl1|Fbln1|Tgfb2|Wnt11|Gfra1|Id2|Plxna2|Igf1|Tgm2|Lu…	710	1616	5229	15175	43.9	34.5	m6
animal organ development (GO:0048513)	biological_process	Up-regulated in Sertoli cells	1.29553e-13	top.enriched	Sulf1|Igfbp5|Sfrp1|Ncam1|Mdk|Mgp|Cdkn1c|Zfp36l1|Nr2f2|Mfap2|Slc25a4|Gnas|Fst|Macroh2a2|Gas1|Twsg1|Plac1|Nfib|Cryab|Hsp90ab1|Tmem176b|Sox4|Col5a2|Col3a1|Foxc1|Fn1|Palld|Pmp22|Ssbp3|Bgn|Dock11|Nfix|Bambi|Lamc1|Hmgn1|Adam10|Ptn|Id1|Lrp1|Rbp1|Wnt4|Crip2|Itm2a|Wls|Serpinh1|Plxna4|Emx2|Hlf|Cfl1|Tgfb2|Wnt11|Id2|Plxna2|Igf1|Tgm2|Bicc1|Aprt|Bsg|Pbx1|Coprs|Meis1|Abr|Fras1|Nnat|Sema6a|Tead2|Sulf2|Ppp3ca|Hmg…	254	807	2967	15175	31.5	19.6	m5
multicellular organismal process (GO:0032501)	biological_process	Up-regulated in Sertoli cells	1.40033e-13	top.enriched	Sulf1|Igfbp5|Sfrp1|Ramp1|Ncam1|Kcne1l|Actg1|Mdk|Mgp|Cdkn1c|Zfp36l1|Nr2f2|Mfap2|Slc25a4|Cald1|Apoe|H3f3a|Gnas|Fst|Macroh2a2|Gas1|Twsg1|Rspo1|Plac1|Ezr|Nfib|Actb|Cryab|Uchl1|Hsp90ab1|Tmem176b|Sox4|Pcp4|Col5a2|Ybx1|Col3a1|Foxc1|Fn1|Palld|Pmp22|Ssbp3|Bgn|Dock11|Nfix|Bambi|Lamc1|Slc1a3|Hmgn1|Adam10|Ptn|Dcn|Eef1a1|Id1|Maged2|Lrp1|Rbp1|Wnt4|Lbp|Crip2|Tril|Itm2a|Wls|Serpinh1|Plxna4|Emx2|Gdpd2|Hlf|Cfl1|Fb…	429	807	5943	15175	53.2	39.2	m6
myelin sheath (GO:0043209)	cellular_component	Up-regulated in Sertoli cells	1.32891e-10	top.enriched	Ncam1|Actg1|Slc25a4|Tkt|Ezr|Actb|Cryab|Uchl1|Pmp22|Eef1a1|Anxa2|Ndufv2|Atp5pb|Slc25a3|Alb|Gdi2|Rtn4|Mpdz|Cct5|Atp5a1|Glul|Ubb|Ppia|Hspa8|Atp5h|Cox5a|Jam3|Ldhb|Phgdh|Gpi1|Pard3|Pkm|Uqcrc1|Ndufa10|Vdac1|Atp5b|Vdac2|Uqcrc2|Cct3|Aco2	40	815	200	15298	4.9	1.3	m2
locomotion (GO:0040011)	biological_process	Up-regulated in Sertoli cells	3.04288e-13	top.enriched	Sulf1|Tmsb4x|Podxl|Igfbp5|Sfrp1|Tmsb10|Ncam1|Actg1|Mdk|Nr2f2|Apoe|Gas1|Nfib|Actb|Lsp1|Col3a1|Foxc1|Fn1|Palld|Pmp22|Bambi|Lamc1|Adam10|Ptn|Dcn|Lrp1|Wnt4|Lbp|Plxna4|Emx2|Plekho1|Cfl1|Fbln1|Rhou|Tgfb2|Wnt11|Gfra1|Id2|Plxna2|Igf1|Bsg|Grb10|Abr|Plat|Dnaja1|Stk26|Sema6a|Igfbp6|Ablim1|Ppp3ca|Flna|Aqp1|Slc9a3r1|Lama5|Tpm1|Gpc3|Igf2|Rack1|Ppargc1a|Vcan|Srgap1|Dclk1|Rarres2|Pltp|Alcam|Myh10|Arid5b|Mmp14|Ga…	163	807	1624	15175	20.2	10.7	m7
multicellular organismal process (GO:0032501)	biological_process	DEGs in Sertoli cells	3.72815e-13	top.enriched	Sulf1|Igfbp5|Sfrp1|Ramp1|Ncam1|Kcne1l|Actg1|Mdk|Mgp|Cdkn1c|Zfp36l1|Nr2f2|Mfap2|Slc25a4|Cald1|Apoe|H3f3a|Gnas|Fst|Macroh2a2|Gas1|Twsg1|Rspo1|Plac1|Ezr|Nfib|Actb|Cryab|Uchl1|Hsp90ab1|Tmem176b|Sox4|Pcp4|Col5a2|Ybx1|Col3a1|Foxc1|Fn1|Palld|Pmp22|Ssbp3|Bgn|Dock11|Nfix|Bambi|Lamc1|Slc1a3|Hmgn1|Adam10|Ptn|Dcn|Eef1a1|Id1|Maged2|Lrp1|Rbp1|Wnt4|Lbp|Crip2|Tril|Itm2a|Wls|Serpinh1|Plxna4|Emx2|Gdpd2|Hlf|Cfl1|Fb…	785	1616	5943	15175	48.6	39.2	m7
tube morphogenesis (GO:0035239)	biological_process	Up-regulated in Sertoli cells	2.45529e-10	top.enriched	Sulf1|Sfrp1|Ramp1|Actg1|Mdk|Mgp|Zfp36l1|Nr2f2|Cald1|Apoe|Nfib|Sox4|Col3a1|Foxc1|Fn1|Ptn|Dcn|Id1|Lrp1|Wnt4|Emx2|Cfl1|Tgfb2|Wnt11|Id2|Igf1|Tgm2|Bsg|Pbx1|Meis1|Sema6a|Tead2|Hmga2|Flna|Aqp1|Lama5|Col15a1|Gpc3|Cfh|Igf2|Anxa2|Mtss1|Fgfr2|Mmp14|Rxra|Aldh1a2|Klf2|Rtn4|Rnf213|Tcf4|Ctnnbip1|Smo|Angptl4|Smad6|Nedd4|Akt1|Glul|Wnt5a|Fzd2|Smad5|Efnb2|Parva|Gata6|Fgf9|Ppp1ca|Jam3|Nrp1|Wnk4|Hes1|Tgfbr1|Emc10|Cas…	98	807	862	15175	12.1	5.7	m16
cell population proliferation (GO:0008283)	biological_process	Up-regulated in Sertoli cells	9.99929e-13	top.enriched	Sulf1|Igfbp5|Igfbp4|Sfrp1|Ncam1|Mdk|Zfp36l1|Nr2f2|Apoe|H3f3a|S100a11|Gnas|Fst|Gas1|Twsg1|Rspo1|Nfib|Uchl1|Sox4|Ybx1|Foxc1|Fn1|Pmp22|Ssbp3|Bambi|Hmgn1|Adam10|Ptn|Id1|Lrp1|Wnt4|Crip2|Emx2|Fbln1|Tgfb2|Wnt11|Id2|Igf1|Tgm2|Fth1|Pbx1|Meis1|Timp2|Sulf2|Hmga2|Il11ra1|Igfbp2|Flna|Aqp1|Slc9a3r1|Lama5|Gpc3|Igf2|Ier5|Ppargc1a|Adam33|Rps9|Vgll4|Zbtb7c|Ccnd1|Anxa2|Npm1|Mtss1|Myh10|Fgfr2|Mmp14|Gas6|Dbn1|Rxra|Al…	169	807	1732	15175	20.9	11.4	m8
protein-containing complex binding (GO:0044877)	molecular_function	DEGs in Sertoli cells	1.0811e-12	top.enriched	Mfap2|Apoe|H3f3a|Gnas|Fst|Ezr|Cryab|Col3a1|Fn1|Hmgn1|Ptn|Dcn|Id1|Lrp1|Serpinh1|Colec12|Cfl1|Fbln1|Tgfb2|Gfra1|Igf1|Alad|Lum|Grb10|Col6a2|Timp2|Ablim1|Ppp3ca|Flna|Slc9a3r1|Lama5|Tpm1|Igf2|Rack1|Ppp2r2b|Ccnd1|Pltp|Clta|Npm1|Mtss1|Fis1|Myh10|Ogt|Mmp14|Atp5pb|Dbn1|Rxra|Abca1|Arpc2|Syne2|Slc25a3|Rbm3|Hmgn3|Rtn4|Fcgrt|Mrrf|Cdk4|Maf|Add3|Arpc5|Atp5d|Arpc3|Myo1b|Cd81|Itga3|Aldoc|Eno3|Fermt2|Lasp1|Ppia|Dc…	236	1597	1344	15039	14.8	8.9	m2
regulation of developmental process (GO:0050793)	biological_process	DEGs in Sertoli cells	1.09817e-12	top.enriched	Sulf1|Tmsb4x|Igfbp5|Sfrp1|Ncam1|Mdk|Mgp|S100a10|Cdkn1c|Zfp36l1|Slc25a4|Apoe|Gnas|Parvb|Fst|Macroh2a2|Twsg1|Ezr|Nfib|Hsp90ab1|Tmem176b|Sox4|Pcp4|Col5a2|Ybx1|Foxc1|Fn1|Ssbp3|Bambi|Hmgn1|Adam10|Ptn|Cdc42ep3|Dcn|Id1|Lrp1|Rbp1|Wnt4|Plxna4|Gdpd2|Plekho1|Cfl1|Fbln1|Rhou|Tgfb2|Wnt11|Id2|Plxna2|Igf1|Pbx1|Meis1|Abr|Timp2|Sema6a|Tead2|Ppp3ca|Hmga2|Flna|Aqp1|Slc9a3r1|Lama5|Id3|Myrf|Gpc3|Igf2|Ppargc1a|Vgll4|Z…	354	1616	2260	15175	21.9	14.9	m8
anatomical structure morphogenesis (GO:0009653)	biological_process	DEGs in Sertoli cells	1.39873e-12	top.enriched	Sulf1|Igfbp5|Sfrp1|Ramp1|Ncam1|Actg1|Mdk|Mgp|S100a10|Cdkn1c|Zfp36l1|Nr2f2|Mfap2|Cald1|Apoe|Gnas|Parvb|Fst|Gas1|Twsg1|Ezr|Nfib|Actb|Cryab|Uchl1|Hsp90ab1|Sox4|Col5a2|Col3a1|Foxc1|Fn1|Palld|Pmp22|Ssbp3|Nfix|Bambi|Lamc1|Slc1a3|Hmgn1|Adam10|Ptn|Cdc42ep3|Dcn|Id1|Lrp1|Wnt4|Wls|Serpinh1|Plxna4|Emx2|Plekho1|Cfl1|Fbln1|Rhou|Tgfb2|Wnt11|Gfra1|Id2|Plxna2|Igf1|Tgm2|Bsg|Pbx1|Meis1|Abr|Fras1|Sema6a|Tead2|Ablim1…	382	1616	2490	15175	23.6	16.4	m9
cellular anatomical entity (GO:0110165)	cellular_component	DEGs in Sertoli cells	2.34601e-12	top.enriched	Peg3|Sulf1|Tmsb4x|Podxl|Igfbp5|Igfbp4|Sfrp1|Ramp1|Tmsb10|Ncam1|Kcne1l|Actg1|Mdk|Ftl1|Col6a6|Acot1|Mgp|S100a10|Cdkn1c|Zfp36l1|Nr2f2|Rbms3|Mfap2|Slc25a4|Cald1|Ssbp2|Apoe|H3f3a|S100a11|Gnas|Myl9|Parvb|Selenow|Fst|Itm2b|Macroh2a2|Gas1|Loxl1|Twsg1|Rspo1|Tkt|Plac1|Ezr|Nfib|Actb|Cryab|Uchl1|Hsp90ab1|Tmem176b|Lsp1|Sox4|Pcp4|Arl4c|Col5a2|Ybx1|Col3a1|Foxc1|Fn1|Hmgcs2|Palld|Rplp0|Pmp22|Ssbp3|Bgn|Ptpn13|Nfix…	1597	1635	14339	15298	97.7	93.7	m3
regulation of developmental process (GO:0050793)	biological_process	Up-regulated in Sertoli cells	3.52892e-12	top.enriched	Sulf1|Tmsb4x|Igfbp5|Sfrp1|Ncam1|Mdk|Mgp|S100a10|Cdkn1c|Zfp36l1|Slc25a4|Apoe|Gnas|Parvb|Fst|Macroh2a2|Twsg1|Ezr|Nfib|Hsp90ab1|Tmem176b|Sox4|Pcp4|Col5a2|Ybx1|Foxc1|Fn1|Ssbp3|Bambi|Hmgn1|Adam10|Ptn|Cdc42ep3|Dcn|Id1|Lrp1|Rbp1|Wnt4|Plxna4|Gdpd2|Plekho1|Cfl1|Fbln1|Rhou|Tgfb2|Wnt11|Id2|Plxna2|Igf1|Pbx1|Meis1|Abr|Timp2|Sema6a|Tead2|Ppp3ca|Hmga2|Flna|Aqp1|Slc9a3r1|Lama5|Id3|Myrf|Gpc3|Igf2|Ppargc1a|Vgll4|Z…	203	807	2260	15175	25.2	14.9	m9
regulation of multicellular organismal process (GO:0051239)	biological_process	Up-regulated in Sertoli cells	7.79068e-12	top.enriched	Sulf1|Igfbp5|Sfrp1|Ncam1|Kcne1l|Mdk|Mgp|Cdkn1c|Zfp36l1|Nr2f2|Mfap2|Slc25a4|Cald1|Apoe|Gnas|Fst|Macroh2a2|Twsg1|Rspo1|Ezr|Nfib|Hsp90ab1|Tmem176b|Sox4|Foxc1|Fn1|Bambi|Adam10|Ptn|Dcn|Id1|Lrp1|Rbp1|Wnt4|Lbp|Tril|Plxna4|Cfl1|Fbln1|Tgfb2|Wnt11|Id2|Plxna2|Igf1|Lum|Snta1|Bsg|Pbx1|Grb10|Meis1|Abr|Plat|Sema6a|Sulf2|Ppp3ca|Hmga2|Flna|Aqp1|Slc9a3r1|Lama5|Tnni1|Ltbp1|Tpm1|Myrf|Igf2|Adamts5|Ppargc1a|Adam33|Vgl…	212	807	2416	15175	26.3	15.9	m10
epithelium development (GO:0060429)	biological_process	Up-regulated in Sertoli cells	8.81787e-12	top.enriched	Sulf1|Igfbp5|Sfrp1|Actg1|Mdk|Mgp|Cdkn1c|Zfp36l1|Nr2f2|Gnas|Fst|Macroh2a2|Gas1|Ezr|Nfib|Actb|Sox4|Foxc1|Palld|Ssbp3|Id1|Wnt4|Cfl1|Tgfb2|Wnt11|Id2|Plxna2|Igf1|Tgm2|Bsg|Pbx1|Fras1|Tead2|Hmga2|Rcn3|Flna|Aqp1|Slc9a3r1|Lama5|Id3|Col15a1|Gpc3|Cfh|Vcan|Ccnd1|Mtss1|Fgfr2|Mmp14|Rxra|Aldh1a2|Dbi|Ift20|Klf2|Rtn4|Maf|Nkd1|Ctnnbip1|Fstl1|Smo|Smad6|Il6st|Akt1|Wnt5a|Fzd2|Smad5|Fermt2|Efnb2|Gata6|Ldb1|Ppp1ca|Nrp1…	115	807	1028	15175	14.3	6.8	m11
extracellular matrix (GO:0031012)	cellular_component	DEGs in Sertoli cells	1.06389e-11	enriched	Sfrp1|Col6a6|Mgp|S100a10|Mfap2|Apoe|S100a11|Loxl1|Col5a2|Col3a1|Fn1|Pmp22|Bgn|Lamc1|Adam10|Ptn|Dcn|Wnt4|Tril|Serpinh1|Colec12|Fbln1|Tgfb2|Wnt11|Plxna2|Igf1|Tgm2|Lum|Col6a2|Fras1|Timp2|Igfbp6|Lama5|Nid2|Ltbp1|Col15a1|Ccdc80|Gpc3|Igf2|Adamts5|Vcan|Fbn2|Anxa2|Rarres2|Adamts17|Fgfr2|Fbln2|Mmp14|Alb|Plxdc2|Angptl4|Trf|Wnt5a|Col4a5|Fgf9|Nid1|Col6a1|Tgfbi|Lrrn1|Agrn|Cstb|Pcsk6|Hspg2|P3h1|Hnrnpm|Tgfb3|Mm…	101	1635	437	15298	6.2	2.9	m2
external encapsulating structure (GO:0030312)	cellular_component	DEGs in Sertoli cells	1.06389e-11	enriched	Sfrp1|Col6a6|Mgp|S100a10|Mfap2|Apoe|S100a11|Loxl1|Col5a2|Col3a1|Fn1|Pmp22|Bgn|Lamc1|Adam10|Ptn|Dcn|Wnt4|Tril|Serpinh1|Colec12|Fbln1|Tgfb2|Wnt11|Plxna2|Igf1|Tgm2|Lum|Col6a2|Fras1|Timp2|Igfbp6|Lama5|Nid2|Ltbp1|Col15a1|Ccdc80|Gpc3|Igf2|Adamts5|Vcan|Fbn2|Anxa2|Rarres2|Adamts17|Fgfr2|Fbln2|Mmp14|Alb|Plxdc2|Angptl4|Trf|Wnt5a|Col4a5|Fgf9|Nid1|Col6a1|Tgfbi|Lrrn1|Agrn|Cstb|Pcsk6|Hspg2|P3h1|Hnrnpm|Tgfb3|Mm…	101	1635	438	15298	6.2	2.9	m2
negative regulation of cellular process (GO:0048523)	biological_process	Up-regulated in Sertoli cells	1.69472e-11	top.enriched	Peg3|Sulf1|Tmsb4x|Podxl|Igfbp5|Sfrp1|Tmsb10|Ncam1|Kcne1l|Mdk|Acot1|Cdkn1c|Zfp36l1|Nr2f2|Rbms3|Slc25a4|Apoe|H3f3a|Fst|Itm2b|Macroh2a2|Gas1|Twsg1|Ezr|Nfib|Actb|Cryab|Uchl1|Hsp90ab1|Tmem176b|Sox4|Pcp4|Col5a2|Ybx1|Col3a1|Foxc1|Fn1|Pmp22|Ptpn13|Nfix|Bambi|Adam10|Ptn|Dcn|Eef1a1|Id1|Lrp1|Wnt4|Itm2a|Serpinh1|Plxna4|Cfl1|Fbln1|Tgfb2|Wnt11|Id2|Plxna2|Igf1|Bicc1|Alad|Fth1|Snta1|Acaa2|Pbx1|Grb10|Meis1|Abr|Lx…	331	807	4375	15175	41	28.8	m12
cell population proliferation (GO:0008283)	biological_process	DEGs in Sertoli cells	2.71771e-11	top.enriched	Sulf1|Igfbp5|Igfbp4|Sfrp1|Ncam1|Mdk|Zfp36l1|Nr2f2|Apoe|H3f3a|S100a11|Gnas|Fst|Gas1|Twsg1|Rspo1|Nfib|Uchl1|Sox4|Ybx1|Foxc1|Fn1|Pmp22|Ssbp3|Bambi|Hmgn1|Adam10|Ptn|Id1|Lrp1|Wnt4|Crip2|Emx2|Fbln1|Tgfb2|Wnt11|Id2|Igf1|Tgm2|Fth1|Pbx1|Meis1|Timp2|Sulf2|Hmga2|Il11ra1|Igfbp2|Flna|Aqp1|Slc9a3r1|Lama5|Gpc3|Igf2|Ier5|Ppargc1a|Adam33|Rps9|Vgll4|Zbtb7c|Ccnd1|Anxa2|Npm1|Mtss1|Myh10|Fgfr2|Mmp14|Gas6|Dbn1|Rxra|Al…	281	1616	1732	15175	17.4	11.4	m10
locomotion (GO:0040011)	biological_process	DEGs in Sertoli cells	2.71771e-11	top.enriched	Sulf1|Tmsb4x|Podxl|Igfbp5|Sfrp1|Tmsb10|Ncam1|Actg1|Mdk|Nr2f2|Apoe|Gas1|Nfib|Actb|Lsp1|Col3a1|Foxc1|Fn1|Palld|Pmp22|Bambi|Lamc1|Adam10|Ptn|Dcn|Lrp1|Wnt4|Lbp|Plxna4|Emx2|Plekho1|Cfl1|Fbln1|Rhou|Tgfb2|Wnt11|Gfra1|Id2|Plxna2|Igf1|Bsg|Grb10|Abr|Plat|Dnaja1|Stk26|Sema6a|Igfbp6|Ablim1|Ppp3ca|Flna|Aqp1|Slc9a3r1|Lama5|Tpm1|Gpc3|Igf2|Rack1|Ppargc1a|Vcan|Srgap1|Dclk1|Rarres2|Pltp|Alcam|Myh10|Arid5b|Mmp14|Ga…	267	1616	1624	15175	16.5	10.7	m11
tube development (GO:0035295)	biological_process	DEGs in Sertoli cells	3.05141e-11	enriched	Sulf1|Igfbp5|Sfrp1|Ramp1|Actg1|Mdk|Mgp|Zfp36l1|Nr2f2|Cald1|Apoe|Gas1|Nfib|Sox4|Col3a1|Foxc1|Fn1|Ssbp3|Ptn|Dcn|Id1|Lrp1|Wnt4|Emx2|Cfl1|Tgfb2|Wnt11|Id2|Plxna2|Igf1|Tgm2|Bsg|Pbx1|Meis1|Sema6a|Tead2|Hmga2|Rcn3|Flna|Aqp1|Lama5|Col15a1|Gpc3|Cfh|Igf2|Vcan|Anxa2|Rarres2|Hopx|Mtss1|Fgfr2|Mmp14|Rxra|Aldh1a2|Klf2|Rtn4|Rnf213|Tcf4|Ctnnbip1|Smo|Angptl4|Smad6|Nedd4|Il6st|Akt1|Glul|Itga3|Wnt5a|Pkdcc|Fzd2|Smad5|…	189	1616	1041	15175	11.7	6.9	m36
protein-containing complex binding (GO:0044877)	molecular_function	Up-regulated in Sertoli cells	3.34805e-11	top.enriched	Mfap2|Apoe|H3f3a|Gnas|Fst|Ezr|Cryab|Col3a1|Fn1|Hmgn1|Ptn|Dcn|Id1|Lrp1|Serpinh1|Colec12|Cfl1|Fbln1|Tgfb2|Gfra1|Igf1|Alad|Lum|Grb10|Col6a2|Timp2|Ablim1|Ppp3ca|Flna|Slc9a3r1|Lama5|Tpm1|Igf2|Rack1|Ppp2r2b|Ccnd1|Pltp|Clta|Npm1|Mtss1|Fis1|Myh10|Ogt|Mmp14|Atp5pb|Dbn1|Rxra|Abca1|Arpc2|Syne2|Slc25a3|Rbm3|Hmgn3|Rtn4|Fcgrt|Mrrf|Cdk4|Maf|Add3|Arpc5|Atp5d|Arpc3|Myo1b|Cd81|Itga3|Aldoc|Eno3|Fermt2|Lasp1|Ppia|Dc…	137	793	1344	15039	17.3	8.9	m2
regulation of localization (GO:0032879)	biological_process	DEGs in Sertoli cells	3.69403e-11	top.enriched	Sulf1|Tmsb4x|Igfbp5|Sfrp1|Tmsb10|Ncam1|Kcne1l|Actg1|Mdk|Zfp36l1|Nr2f2|Slc25a4|Apoe|Gnas|Gas1|Rspo1|Ezr|Actb|Cryab|Hsp90ab1|Sox4|Pcp4|Col3a1|Fn1|Adam10|Ptn|Dcn|Lrp1|Wnt4|Lbp|Wls|Plxna4|Cfl1|Fbln1|Tgfb2|Wnt11|Plxna2|Igf1|Snta1|Bsg|Acaa2|Grb10|Abr|Dnaja1|Nnat|Stk26|Sema6a|Ppp3ca|Hmga2|Flna|Aqp1|Slc9a3r1|Lama5|Tpm1|Gpc3|Igf2|Rack1|Ano1|Ppargc1a|Srgap1|Anxa2|Rarres2|Pltp|Cct4|Npm1|Fis1|Myh10|Siva1|Ogt…	375	1616	2489	15175	23.2	16.4	m12
regulation of locomotion (GO:0040012)	biological_process	Up-regulated in Sertoli cells	4.56997e-11	enriched	Sulf1|Tmsb4x|Igfbp5|Sfrp1|Tmsb10|Actg1|Mdk|Nr2f2|Apoe|Col3a1|Fn1|Adam10|Ptn|Dcn|Lrp1|Wnt4|Lbp|Plxna4|Cfl1|Fbln1|Tgfb2|Wnt11|Plxna2|Igf1|Bsg|Abr|Stk26|Sema6a|Ppp3ca|Flna|Aqp1|Slc9a3r1|Lama5|Tpm1|Igf2|Rack1|Ppargc1a|Srgap1|Rarres2|Mmp14|Gas6|Dbn1|Arpc2|Syne2|Rras2|Rtn4|Svbp|Smo|Trf|Atp5a1|Il6st|Cd81|Dock4|Akt1|Glul|Itga3|Wnt5a|Fermt2|Efnb2|Pdgfc|Trp53inp1|Fgf9|Ldb1|App|Kank1|Jam3|Nrp1|Ctnna1|Agrn|T…	105	807	923	15175	13	6.1	m13
response to organic substance (GO:0010033)	biological_process	DEGs in Sertoli cells	5.71413e-11	enriched	Sulf1|Igfbp5|Sfrp1|Ramp1|Ncam1|Actg1|Zfp36l1|Apoe|Gnas|Fst|Twsg1|Ezr|Actb|Hsp90ab1|Lsp1|Sox4|Col5a2|Ybx1|Col3a1|Foxc1|Fn1|Rplp0|Pmp22|Bambi|Slc1a3|Adam10|Dcn|Eef1a1|Id1|Lrp1|Rbp1|Wnt4|Lbp|Cfl1|Tgfb2|Igf1|Alad|Grb10|Abr|Dnaja1|Timp2|Nnat|Sema6a|Tead2|Sulf2|Ppp3ca|Hmga2|Il11ra1|Rcn3|Flna|Aqp1|Slc9a3r1|Id3|Ltbp1|Rgs10|Gpc3|Cfh|Igf2|Rack1|Ano1|Ppargc1a|Fbn2|Ccnd1|Rarres2|Npm1|Fis1|Aff3|Arid5b|Fgfr2|O…	361	1616	2383	15175	22.3	15.7	m13
cellular response to chemical stimulus (GO:0070887)	biological_process	DEGs in Sertoli cells	6.3206e-11	enriched	Sulf1|Igfbp5|Sfrp1|Ramp1|Actg1|Mdk|S100a10|Zfp36l1|Gnas|Fst|Twsg1|Ezr|Actb|Uchl1|Hsp90ab1|Lsp1|Sox4|Col5a2|Ybx1|Col3a1|Foxc1|Fn1|Rplp0|Pmp22|Bambi|Slc1a3|Adam10|Ptn|Dcn|Eef1a1|Id1|Lrp1|Wnt4|Lbp|Plxna4|Cfl1|Tgfb2|Id2|Igf1|Alad|Bsg|Acaa2|Grb10|Dnaja1|Timp2|Stk26|Sema6a|Tead2|Sulf2|Ppp3ca|Hmga2|Il11ra1|Flna|Aqp1|Slc9a3r1|Id3|Ltbp1|Rgs10|Gpc3|Cfh|Igf2|Rack1|Ano1|Ppargc1a|Fbn2|Ccnd1|Anxa2|Rarres2|Npm1…	365	1616	2418	15175	22.6	15.9	m13
cell migration (GO:0016477)	biological_process	Up-regulated in Sertoli cells	7.42507e-11	enriched	Sulf1|Tmsb4x|Podxl|Igfbp5|Sfrp1|Tmsb10|Actg1|Mdk|Nr2f2|Apoe|Col3a1|Foxc1|Fn1|Palld|Pmp22|Bambi|Lamc1|Adam10|Ptn|Dcn|Lrp1|Wnt4|Lbp|Plxna4|Emx2|Plekho1|Cfl1|Fbln1|Rhou|Tgfb2|Wnt11|Gfra1|Plxna2|Igf1|Bsg|Grb10|Abr|Plat|Stk26|Sema6a|Igfbp6|Ppp3ca|Flna|Aqp1|Slc9a3r1|Lama5|Tpm1|Gpc3|Igf2|Rack1|Ppargc1a|Vcan|Srgap1|Dclk1|Rarres2|Myh10|Arid5b|Mmp14|Gas6|Arpc2|Syne2|Rras2|Rtn4|Ppib|Naca|Svbp|Fstl1|Smo|Arpc…	136	807	1349	15175	16.9	8.9	m7
negative regulation of cell death (GO:0060548)	biological_process	DEGs in Sertoli cells	8.76013e-11	enriched	Sfrp1|Ncam1|Mdk|Acot1|Slc25a4|Apoe|Gas1|Cryab|Hsp90ab1|Sox4|Pcp4|Ybx1|Foxc1|Fn1|Id1|Lrp1|Wnt4|Tgfb2|Wnt11|Igf1|Acaa2|Dnaja1|Tead2|Flna|Aqp1|Rack1|Ppargc1a|Npm1|Fgfr2|Ogt|Rpl10|Gas6|Ier3|Alb|Glo1|Naca|Fstl1|Smo|Angptl4|Smad6|Akt1|Wnt5a|Fermt2|Bnip3l|Tsc22d3|Ppia|Hspa8|Gata6|Park7|App|Krt18|Nrp1|Kifap3|Ctnna1|Tgfbr1|Sh3glb1|Gnai2|Ddb1|Apbb2|St6gal1|Casp3|Ahr|Aamdc|Hspg2|Aldh2|Gpi1|Tgfb3|Vps35|Ilk|H…	175	1616	953	15175	10.8	6.3	m14
negative regulation of biological process (GO:0048519)	biological_process	Up-regulated in Sertoli cells	9.89515e-11	enriched	Peg3|Sulf1|Tmsb4x|Podxl|Igfbp5|Sfrp1|Tmsb10|Ncam1|Kcne1l|Mdk|Acot1|Cdkn1c|Zfp36l1|Nr2f2|Rbms3|Slc25a4|Apoe|H3f3a|Gnas|Fst|Itm2b|Macroh2a2|Gas1|Twsg1|Ezr|Nfib|Actb|Cryab|Uchl1|Hsp90ab1|Tmem176b|Sox4|Pcp4|Col5a2|Ybx1|Col3a1|Foxc1|Fn1|Pmp22|Ptpn13|Nfix|Bambi|Adam10|Ptn|Dcn|Eef1a1|Id1|Lrp1|Wnt4|Lbp|Itm2a|Serpinh1|Plxna4|Cfl1|Fbln1|Tgfb2|Wnt11|Id2|Plxna2|Igf1|Bicc1|Alad|Fth1|Snta1|Acaa2|Pbx1|Grb10|Mei…	350	807	4761	15175	43.4	31.4	m12
movement of cell or subcellular component (GO:0006928)	biological_process	Up-regulated in Sertoli cells	1.19338e-10	enriched	Sulf1|Tmsb4x|Podxl|Igfbp5|Sfrp1|Tmsb10|Ncam1|Kcne1l|Actg1|Mdk|Nr2f2|Apoe|Gas1|Nfib|Actb|Uchl1|Col3a1|Foxc1|Fn1|Palld|Pmp22|Bambi|Lamc1|Adam10|Ptn|Dcn|Lrp1|Wnt4|Lbp|Plxna4|Emx2|Plekho1|Cfl1|Fbln1|Rhou|Tgfb2|Wnt11|Gfra1|Plxna2|Igf1|Snta1|Bsg|Grb10|Abr|Plat|Dnaja1|Stk26|Sema6a|Igfbp6|Ablim1|Ppp3ca|Myl6|Flna|Aqp1|Slc9a3r1|Lama5|Tpm1|Gpc3|Igf2|Rack1|Ppargc1a|Vcan|Srgap1|Dclk1|Rarres2|Pltp|Alcam|Myh10|…	171	807	1864	15175	21.2	12.3	m7
cell motility (GO:0048870)	biological_process	Up-regulated in Sertoli cells	1.21515e-10	enriched	Sulf1|Tmsb4x|Podxl|Igfbp5|Sfrp1|Tmsb10|Actg1|Mdk|Nr2f2|Apoe|Actb|Col3a1|Foxc1|Fn1|Palld|Pmp22|Bambi|Lamc1|Adam10|Ptn|Dcn|Lrp1|Wnt4|Lbp|Plxna4|Emx2|Plekho1|Cfl1|Fbln1|Rhou|Tgfb2|Wnt11|Gfra1|Plxna2|Igf1|Bsg|Grb10|Abr|Plat|Dnaja1|Stk26|Sema6a|Igfbp6|Ppp3ca|Flna|Aqp1|Slc9a3r1|Lama5|Tpm1|Gpc3|Igf2|Rack1|Ppargc1a|Vcan|Srgap1|Dclk1|Rarres2|Pltp|Myh10|Arid5b|Mmp14|Gas6|Arpc2|Syne2|Rras2|Rtn4|Ppib|Naca|Sv…	144	807	1474	15175	17.8	9.7	m7
localization of cell (GO:0051674)	biological_process	Up-regulated in Sertoli cells	1.21515e-10	enriched	Sulf1|Tmsb4x|Podxl|Igfbp5|Sfrp1|Tmsb10|Actg1|Mdk|Nr2f2|Apoe|Actb|Col3a1|Foxc1|Fn1|Palld|Pmp22|Bambi|Lamc1|Adam10|Ptn|Dcn|Lrp1|Wnt4|Lbp|Plxna4|Emx2|Plekho1|Cfl1|Fbln1|Rhou|Tgfb2|Wnt11|Gfra1|Plxna2|Igf1|Bsg|Grb10|Abr|Plat|Dnaja1|Stk26|Sema6a|Igfbp6|Ppp3ca|Flna|Aqp1|Slc9a3r1|Lama5|Tpm1|Gpc3|Igf2|Rack1|Ppargc1a|Vcan|Srgap1|Dclk1|Rarres2|Pltp|Myh10|Arid5b|Mmp14|Gas6|Arpc2|Syne2|Rras2|Rtn4|Ppib|Naca|Sv…	144	807	1474	15175	17.8	9.7	m7
regulation of cell motility (GO:2000145)	biological_process	Up-regulated in Sertoli cells	6.47019e-10	enriched	Sulf1|Tmsb4x|Igfbp5|Sfrp1|Tmsb10|Actg1|Mdk|Nr2f2|Apoe|Col3a1|Fn1|Adam10|Ptn|Dcn|Lrp1|Wnt4|Lbp|Plxna4|Cfl1|Fbln1|Tgfb2|Wnt11|Plxna2|Igf1|Bsg|Abr|Stk26|Sema6a|Ppp3ca|Flna|Aqp1|Slc9a3r1|Lama5|Tpm1|Igf2|Rack1|Ppargc1a|Srgap1|Rarres2|Mmp14|Gas6|Arpc2|Syne2|Rras2|Rtn4|Svbp|Smo|Trf|Atp5a1|Il6st|Cd81|Dock4|Akt1|Glul|Itga3|Wnt5a|Fermt2|Pdgfc|Trp53inp1|Fgf9|Ldb1|App|Kank1|Jam3|Nrp1|Ctnna1|Tcaf1|Ptprk|Tgfbr…	99	807	890	15175	12.3	5.9	m13
regulation of cell death (GO:0010941)	biological_process	DEGs in Sertoli cells	1.42852e-10	enriched	Sfrp1|Ncam1|Mdk|Acot1|Zfp36l1|Slc25a4|Apoe|Gas1|Cryab|Hsp90ab1|Sox4|Pcp4|Ybx1|Foxc1|Fn1|Pmp22|Adam10|Ptn|Eef1a1|Id1|Lrp1|Wnt4|Tgfb2|Wnt11|Igf1|Tgm2|Acaa2|Dnaja1|Stk26|Tead2|Flna|Aqp1|Slc9a3r1|Id3|Anp32a|Rack1|Ppp2r2b|Ppargc1a|Npm1|Fis1|Fgfr2|Ogt|Rpl10|Gas6|Rxra|Ier3|Aldh1a2|Alb|Rras2|Glo1|Cdk4|Naca|Fstl1|Smo|Angptl4|Smad6|Akt1|Wnt5a|Fermt2|Ubb|Efnb2|Bnip3l|Tsc22d3|Plscr3|Ppia|Hspa8|Trp53inp1|Gata…	248	1616	1504	15175	15.3	9.9	m14
regulation of locomotion (GO:0040012)	biological_process	DEGs in Sertoli cells	1.42852e-10	enriched	Sulf1|Tmsb4x|Igfbp5|Sfrp1|Tmsb10|Actg1|Mdk|Nr2f2|Apoe|Col3a1|Fn1|Adam10|Ptn|Dcn|Lrp1|Wnt4|Lbp|Plxna4|Cfl1|Fbln1|Tgfb2|Wnt11|Plxna2|Igf1|Bsg|Abr|Stk26|Sema6a|Ppp3ca|Flna|Aqp1|Slc9a3r1|Lama5|Tpm1|Igf2|Rack1|Ppargc1a|Srgap1|Rarres2|Mmp14|Gas6|Dbn1|Arpc2|Syne2|Rras2|Rtn4|Svbp|Smo|Trf|Atp5a1|Il6st|Cd81|Dock4|Akt1|Glul|Itga3|Wnt5a|Fermt2|Efnb2|Pdgfc|Trp53inp1|Fgf9|Ldb1|App|Kank1|Jam3|Nrp1|Ctnna1|Agrn|T…	170	1616	923	15175	10.5	6.1	m15
regulation of cell population proliferation (GO:0042127)	biological_process	Up-regulated in Sertoli cells	1.88115e-10	enriched	Sulf1|Igfbp5|Sfrp1|Ncam1|Mdk|Zfp36l1|Nr2f2|Apoe|S100a11|Gnas|Gas1|Twsg1|Rspo1|Nfib|Sox4|Ybx1|Fn1|Pmp22|Ssbp3|Bambi|Hmgn1|Adam10|Ptn|Id1|Crip2|Fbln1|Tgfb2|Wnt11|Id2|Igf1|Tgm2|Fth1|Pbx1|Meis1|Timp2|Sulf2|Hmga2|Il11ra1|Igfbp2|Flna|Aqp1|Slc9a3r1|Lama5|Gpc3|Igf2|Ier5|Ppargc1a|Adam33|Rps9|Vgll4|Zbtb7c|Ccnd1|Anxa2|Npm1|Mtss1|Fgfr2|Gas6|Rxra|Aldh1a2|Rtn4|Rps3a1|Cdk4|Naca|Ctnnbip1|Smo|Tes|Smad6|Trf|Atp5a1…	142	807	1455	15175	17.6	9.6	m8
cell differentiation (GO:0030154)	biological_process	Up-regulated in Sertoli cells	1.88115e-10	top.enriched	Sulf1|Tmsb4x|Igfbp5|Sfrp1|Ncam1|Actg1|Mdk|Mgp|S100a10|Cdkn1c|Zfp36l1|Nr2f2|Mfap2|Slc25a4|Apoe|H3f3a|Gnas|Parvb|Fst|Macroh2a2|Gas1|Twsg1|Ezr|Nfib|Actb|Uchl1|Hsp90ab1|Tmem176b|Sox4|Pcp4|Col5a2|Ybx1|Col3a1|Foxc1|Fn1|Palld|Pmp22|Ssbp3|Dock11|Nfix|Bambi|Lamc1|Slc1a3|Adam10|Ptn|Eef1a1|Id1|Lrp1|Rbp1|Wnt4|Itm2a|Serpinh1|Plxna4|Emx2|Gdpd2|Hlf|Plekho1|Cfl1|Fbln1|Tgfb2|Wnt11|Gfra1|Id2|Plxna2|Igf1|Bsg|Pbx1|M…	282	807	3631	15175	34.9	23.9	m14
regulation of localization (GO:0032879)	biological_process	Up-regulated in Sertoli cells	1.98054e-10	top.enriched	Sulf1|Tmsb4x|Igfbp5|Sfrp1|Tmsb10|Ncam1|Kcne1l|Actg1|Mdk|Zfp36l1|Nr2f2|Slc25a4|Apoe|Gnas|Gas1|Rspo1|Ezr|Actb|Cryab|Hsp90ab1|Sox4|Pcp4|Col3a1|Fn1|Adam10|Ptn|Dcn|Lrp1|Wnt4|Lbp|Wls|Plxna4|Cfl1|Fbln1|Tgfb2|Wnt11|Plxna2|Igf1|Snta1|Bsg|Acaa2|Grb10|Abr|Dnaja1|Nnat|Stk26|Sema6a|Ppp3ca|Hmga2|Flna|Aqp1|Slc9a3r1|Lama5|Tpm1|Gpc3|Igf2|Rack1|Ano1|Ppargc1a|Srgap1|Anxa2|Rarres2|Pltp|Cct4|Npm1|Fis1|Myh10|Siva1|Ogt…	211	807	2489	15175	26.1	16.4	m15
cell migration (GO:0016477)	biological_process	DEGs in Sertoli cells	2.01609e-10	enriched	Sulf1|Tmsb4x|Podxl|Igfbp5|Sfrp1|Tmsb10|Actg1|Mdk|Nr2f2|Apoe|Col3a1|Foxc1|Fn1|Palld|Pmp22|Bambi|Lamc1|Adam10|Ptn|Dcn|Lrp1|Wnt4|Lbp|Plxna4|Emx2|Plekho1|Cfl1|Fbln1|Rhou|Tgfb2|Wnt11|Gfra1|Plxna2|Igf1|Bsg|Grb10|Abr|Plat|Stk26|Sema6a|Igfbp6|Ppp3ca|Flna|Aqp1|Slc9a3r1|Lama5|Tpm1|Gpc3|Igf2|Rack1|Ppargc1a|Vcan|Srgap1|Dclk1|Rarres2|Myh10|Arid5b|Mmp14|Gas6|Arpc2|Syne2|Rras2|Rtn4|Ppib|Naca|Svbp|Fstl1|Smo|Arpc…	227	1616	1349	15175	14	8.9	m11
renal system development (GO:0072001)	biological_process	Up-regulated in Sertoli cells	4.16181e-09	enriched	Sulf1|Sfrp1|Cdkn1c|Sox4|Foxc1|Wnt4|Emx2|Tgfb2|Wnt11|Id2|Bicc1|Pbx1|Fras1|Sulf2|Aqp1|Lama5|Id3|Gpc3|Cfh|Vcan|Mtss1|Arid5b|Fgfr2|Aldh1a2|Ift20|Ctnnbip1|Smo|Smad6|Itga3|Wnt5a|Smad5|Efnb2|Nid1|Nrp1|Wnk4|Hes1|Cux1|Tgfbr1|Ahr|Ilk|Nfia|Cat|Hspb11|Bcl2l11|Lgr4|Amer1|Ext1|Odc1	48	807	303	15175	5.9	2	m19
cellular developmental process (GO:0048869)	biological_process	Up-regulated in Sertoli cells	2.4643e-10	enriched	Sulf1|Tmsb4x|Igfbp5|Sfrp1|Ncam1|Actg1|Mdk|Mgp|S100a10|Cdkn1c|Zfp36l1|Nr2f2|Mfap2|Slc25a4|Apoe|H3f3a|Gnas|Parvb|Fst|Macroh2a2|Gas1|Twsg1|Ezr|Nfib|Actb|Uchl1|Hsp90ab1|Tmem176b|Sox4|Pcp4|Col5a2|Ybx1|Col3a1|Foxc1|Fn1|Palld|Pmp22|Ssbp3|Dock11|Nfix|Bambi|Lamc1|Slc1a3|Adam10|Ptn|Eef1a1|Id1|Lrp1|Rbp1|Wnt4|Itm2a|Serpinh1|Plxna4|Emx2|Gdpd2|Hlf|Plekho1|Cfl1|Fbln1|Tgfb2|Wnt11|Gfra1|Id2|Plxna2|Igf1|Bsg|Pbx1|M…	285	807	3692	15175	35.3	24.3	m14
nervous system development (GO:0007399)	biological_process	DEGs in Sertoli cells	2.97623e-10	enriched	Sulf1|Sfrp1|Ncam1|Mdk|Cdkn1c|Zfp36l1|Nr2f2|Apoe|Macroh2a2|Gas1|Twsg1|Nfib|Actb|Uchl1|Hsp90ab1|Sox4|Pcp4|Col3a1|Foxc1|Fn1|Palld|Pmp22|Ssbp3|Nfix|Lamc1|Slc1a3|Adam10|Ptn|Eef1a1|Id1|Lrp1|Wnt4|Wls|Plxna4|Emx2|Cfl1|Tgfb2|Wnt11|Gfra1|Id2|Plxna2|Igf1|Bsg|Pbx1|Meis1|Abr|Lrrc4|Timp2|Nnat|Sema6a|Tead2|Ablim1|Sulf2|Ppp3ca|Hmga2|Flna|Aqp1|Slc9a3r1|Lama5|Id3|Myrf|Cfh|Vcan|Cdh11|Dclk1|Mtss1|Alcam|Ndufv2|Myh10|…	329	1616	2155	15175	20.4	14.2	m39
intracellular anatomical structure (GO:0005622)	cellular_component	DEGs in Sertoli cells	3.70087e-10	top.enriched	Peg3|Sulf1|Tmsb4x|Sfrp1|Tmsb10|Ncam1|Actg1|Mdk|Ftl1|Acot1|Mgp|S100a10|Cdkn1c|Zfp36l1|Nr2f2|Rbms3|Slc25a4|Cald1|Ssbp2|Apoe|H3f3a|S100a11|Gnas|Myl9|Parvb|Selenow|Fst|Itm2b|Macroh2a2|Loxl1|Rspo1|Tkt|Ezr|Nfib|Actb|Cryab|Uchl1|Hsp90ab1|Tmem176b|Sox4|Pcp4|Arl4c|Ybx1|Foxc1|Fn1|Hmgcs2|Palld|Rplp0|Pmp22|Ssbp3|Bgn|Ptpn13|Nfix|Bambi|Slc1a3|Hmgn1|Adam10|Ptn|Cdc42ep3|Eef1a1|Id1|Maged2|Lrp1|Rbp1|Wnt4|Golm1|Cri…	1408	1635	12203	15298	86.1	79.8	m4
binding (GO:0005488)	molecular_function	DEGs in Sertoli cells	3.98369e-10	top.enriched	Peg3|Sulf1|Tmsb4x|Igfbp5|Igfbp4|Sfrp1|Ramp1|Tmsb10|Ncam1|Kcne1l|Actg1|Mdk|Ftl1|Mgp|S100a10|Cdkn1c|Zfp36l1|Nr2f2|Rbms3|Mfap2|Slc25a4|Cald1|Ssbp2|Apoe|H3f3a|S100a11|Gnas|Myl9|Parvb|Fst|Itm2b|Macroh2a2|Gas1|Loxl1|Twsg1|Rspo1|Tkt|Ezr|Nfib|Actb|Cryab|Uchl1|Hsp90ab1|Tmem176b|Lsp1|Sox4|Pcp4|Arl4c|Col5a2|Ybx1|Col3a1|Foxc1|Fn1|Hmgcs2|Palld|Rplp0|Pmp22|Ssbp3|Bgn|Ptpn13|Dock11|Nfix|Bambi|Lamc1|Slc1a3|Hmgn1|…	1306	1597	11209	15039	81.8	74.5	m3
cytosol (GO:0005829)	cellular_component	DEGs in Sertoli cells	4.64662e-10	top.enriched	Tmsb4x|Sfrp1|Ncam1|Actg1|Acot1|Zfp36l1|Nr2f2|Rbms3|Apoe|Gnas|Selenow|Ezr|Actb|Cryab|Uchl1|Hsp90ab1|Arl4c|Ybx1|Foxc1|Palld|Rplp0|Ptpn13|Eef1a1|Maged2|Rbp1|Cox4i1|Wls|Stard10|Cfl1|Rpl7|Id2|Ankrd12|Tgm2|Aprt|Alad|Coprs|Grb10|Rps4x|Abr|Dnaja1|Hebp1|Stk26|Tead2|Ppp3ca|Flna|Rgs10|Btf3|Myrf|Rack1|Ppp2r2b|Ppargc1a|Rps9|Smox|Ccnd1|Gabarap|Anxa2|Glrx3|Cct4|Npm1|Ndufv2|Myh10|Aff3|Ogt|Rpl10|Mmp14|Dbn1|Aldh1a…	477	1635	3397	15298	29.2	22.2	m5
binding (GO:0005488)	molecular_function	Up-regulated in Sertoli cells	5.45229e-10	top.enriched	Peg3|Sulf1|Tmsb4x|Igfbp5|Igfbp4|Sfrp1|Ramp1|Tmsb10|Ncam1|Kcne1l|Actg1|Mdk|Ftl1|Mgp|S100a10|Cdkn1c|Zfp36l1|Nr2f2|Rbms3|Mfap2|Slc25a4|Cald1|Ssbp2|Apoe|H3f3a|S100a11|Gnas|Myl9|Parvb|Fst|Itm2b|Macroh2a2|Gas1|Loxl1|Twsg1|Rspo1|Tkt|Ezr|Nfib|Actb|Cryab|Uchl1|Hsp90ab1|Tmem176b|Lsp1|Sox4|Pcp4|Arl4c|Col5a2|Ybx1|Col3a1|Foxc1|Fn1|Hmgcs2|Palld|Rplp0|Pmp22|Ssbp3|Bgn|Ptpn13|Dock11|Nfix|Bambi|Lamc1|Slc1a3|Hmgn1|…	673	793	11209	15039	84.9	74.5	m3
vasculature development (GO:0001944)	biological_process	Up-regulated in Sertoli cells	6.70923e-09	enriched	Sulf1|Ramp1|Actg1|Mdk|Zfp36l1|Nr2f2|Cald1|Apoe|Sox4|Col3a1|Foxc1|Fn1|Adam10|Ptn|Dcn|Id1|Lrp1|Wnt4|Tgfb2|Wnt11|Igf1|Bsg|Meis1|Sema6a|Tead2|Hmga2|Flna|Aqp1|Ltbp1|Col15a1|Gpc3|Cfh|Igf2|Anxa2|Myh10|Fgfr2|Rxra|Aldh1a2|Klf2|Rtn4|Rnf213|Ndst1|Tcf4|Smo|Angptl4|Smad6|Nedd4|Akt1|Glul|Wnt5a|Smad5|Efnb2|Parva|Gata6|Fgf9|Ptpn14|Jam3|Nrp1|Hes1|Tgfbr1|Emc10|Ahr|Rras|Hspg2|Ddah1|Pgk1|Ywhaz|Pkm|Atp5b|Pbrm1|Tcf7l2…	82	807	709	15175	10.2	4.7	m16
regulation of cell motility (GO:2000145)	biological_process	DEGs in Sertoli cells	6.79031e-10	enriched	Sulf1|Tmsb4x|Igfbp5|Sfrp1|Tmsb10|Actg1|Mdk|Nr2f2|Apoe|Col3a1|Fn1|Adam10|Ptn|Dcn|Lrp1|Wnt4|Lbp|Plxna4|Cfl1|Fbln1|Tgfb2|Wnt11|Plxna2|Igf1|Bsg|Abr|Stk26|Sema6a|Ppp3ca|Flna|Aqp1|Slc9a3r1|Lama5|Tpm1|Igf2|Rack1|Ppargc1a|Srgap1|Rarres2|Mmp14|Gas6|Arpc2|Syne2|Rras2|Rtn4|Svbp|Smo|Trf|Atp5a1|Il6st|Cd81|Dock4|Akt1|Glul|Itga3|Wnt5a|Fermt2|Pdgfc|Trp53inp1|Fgf9|Ldb1|App|Kank1|Jam3|Nrp1|Ctnna1|Tcaf1|Ptprk|Tgfbr…	163	1616	890	15175	10.1	5.9	m15
regulation of multicellular organismal process (GO:0051239)	biological_process	DEGs in Sertoli cells	7.72761e-10	top.enriched	Sulf1|Igfbp5|Sfrp1|Ncam1|Kcne1l|Mdk|Mgp|Cdkn1c|Zfp36l1|Nr2f2|Mfap2|Slc25a4|Cald1|Apoe|Gnas|Fst|Macroh2a2|Twsg1|Rspo1|Ezr|Nfib|Hsp90ab1|Tmem176b|Sox4|Foxc1|Fn1|Bambi|Adam10|Ptn|Dcn|Id1|Lrp1|Rbp1|Wnt4|Lbp|Tril|Plxna4|Cfl1|Fbln1|Tgfb2|Wnt11|Id2|Plxna2|Igf1|Lum|Snta1|Bsg|Pbx1|Grb10|Meis1|Abr|Plat|Sema6a|Sulf2|Ppp3ca|Hmga2|Flna|Aqp1|Slc9a3r1|Lama5|Tnni1|Ltbp1|Tpm1|Myrf|Igf2|Adamts5|Ppargc1a|Adam33|Vgl…	359	1616	2416	15175	22.2	15.9	m16
cellular component organization (GO:0016043)	biological_process	DEGs in Sertoli cells	8.31258e-10	top.enriched	Sulf1|Tmsb4x|Podxl|Igfbp5|Igfbp4|Sfrp1|Tmsb10|Ncam1|Actg1|Mdk|Mgp|S100a10|Cdkn1c|Slc25a4|Cald1|Apoe|H3f3a|Parvb|Macroh2a2|Gas1|Loxl1|Rspo1|Ezr|Nfib|Actb|Cryab|Uchl1|Hsp90ab1|Lsp1|Pcp4|Col5a2|Col3a1|Foxc1|Fn1|Palld|Rplp0|Pmp22|Ssbp3|Dock11|Lamc1|Hmgn1|Adam10|Ptn|Cdc42ep3|Dcn|Eef1a1|Id1|Lrp1|Wnt4|Lbp|Golm1|Serpinh1|Plxna4|Gdpd2|Plekho1|Cfl1|Fbln1|Rhou|Tgfb2|Wnt11|Gfra1|Plxna2|Igf1|Alad|Lum|Snta1|Bs…	706	1616	5417	15175	43.7	35.7	m17
enzyme binding (GO:0019899)	molecular_function	DEGs in Sertoli cells	9.08081e-10	top.enriched	Ncam1|Actg1|Slc25a4|Ezr|Actb|Uchl1|Hsp90ab1|Ybx1|Col3a1|Fn1|Dock11|Adam10|Ptn|Eef1a1|Lrp1|Cfl1|Snta1|Dnaja1|Timp2|Ppp3ca|Hmga2|Flna|Slc9a3r1|Hacd4|Rack1|Ppargc1a|Vcan|Srgap1|Ccnd1|Gabarap|Anxa2|Glrx3|Clta|Npm1|Rtraf|Gas6|Rxra|Abca1|Arpc2|Alb|Gdi2|Ift20|Rtn4|Psma3|Ppib|Dusp5|Npc2|Add3|Smad6|Cdc25b|Socs5|Atp5a1|Lamp2|Dock4|Akt1|Itga3|Daam2|Rpl5|Smad5|Fermt2|Ubb|Ppp2r5a|Hspa8|Laptm4b|Gata6|Hnrnpa0|P…	312	1597	2033	15039	19.5	13.5	m4
regulation of apoptotic process (GO:0042981)	biological_process	DEGs in Sertoli cells	9.35783e-10	top.enriched	Sfrp1|Mdk|Acot1|Zfp36l1|Slc25a4|Apoe|Gas1|Cryab|Hsp90ab1|Sox4|Pcp4|Ybx1|Foxc1|Fn1|Pmp22|Adam10|Ptn|Id1|Lrp1|Wnt4|Tgfb2|Wnt11|Igf1|Tgm2|Acaa2|Dnaja1|Stk26|Flna|Aqp1|Slc9a3r1|Id3|Anp32a|Rack1|Ppp2r2b|Ppargc1a|Npm1|Fis1|Fgfr2|Rpl10|Gas6|Rxra|Ier3|Aldh1a2|Alb|Glo1|Cdk4|Naca|Fstl1|Smo|Angptl4|Smad6|Akt1|Wnt5a|Ubb|Bnip3l|Tsc22d3|Plscr3|Ppia|Hspa8|Trp53inp1|Gata6|Park7|App|Tnfaip8|Clip3|Ppp1ca|Krt18|Nrp…	222	1616	1333	15175	13.7	8.8	m14
epithelium development (GO:0060429)	biological_process	DEGs in Sertoli cells	1.10969e-09	top.enriched	Sulf1|Igfbp5|Sfrp1|Actg1|Mdk|Mgp|Cdkn1c|Zfp36l1|Nr2f2|Gnas|Fst|Macroh2a2|Gas1|Ezr|Nfib|Actb|Sox4|Foxc1|Palld|Ssbp3|Id1|Wnt4|Cfl1|Tgfb2|Wnt11|Id2|Plxna2|Igf1|Tgm2|Bsg|Pbx1|Fras1|Tead2|Hmga2|Rcn3|Flna|Aqp1|Slc9a3r1|Lama5|Id3|Col15a1|Gpc3|Cfh|Vcan|Ccnd1|Mtss1|Fgfr2|Mmp14|Rxra|Aldh1a2|Dbi|Ift20|Klf2|Rtn4|Maf|Nkd1|Ctnnbip1|Fstl1|Smo|Smad6|Il6st|Akt1|Wnt5a|Fzd2|Smad5|Fermt2|Efnb2|Gata6|Ldb1|Ppp1ca|Nrp1…	181	1616	1028	15175	11.2	6.8	m18
positive regulation of metabolic process (GO:0009893)	biological_process	Up-regulated in Sertoli cells	1.11121e-09	top.enriched	Peg3|Sulf1|Tmsb4x|Sfrp1|Ramp1|Actg1|Mdk|Zfp36l1|Nr2f2|Rbms3|Mfap2|Ssbp2|Apoe|Gnas|Twsg1|Rspo1|Ezr|Nfib|Hsp90ab1|Sox4|Ybx1|Foxc1|Fn1|Pmp22|Ssbp3|Nfix|Bambi|Dcn|Id1|Lrp1|Wnt4|Lbp|Hlf|Cfl1|Fbln1|Tgfb2|Wnt11|Gfra1|Id2|Igf1|Lum|Bsg|Pbx1|Grb10|Meis1|Igfbp6|Tead2|Ablim1|Sulf2|Ppp3ca|Hmga2|Rcn3|Id3|Ltbp1|Myrf|Gpc3|Igf2|Rack1|Ier5|Ppargc1a|Rps9|Vgll4|Zbtb7c|Ccnd1|Anxa2|Rarres2|Cct4|Npm1|Fis1|Perp|Fgfr2|Og…	252	807	3193	15175	31.2	21	m17
cytoplasm (GO:0005737)	cellular_component	Up-regulated in Sertoli cells	1.15964e-09	top.enriched	Peg3|Sulf1|Tmsb4x|Sfrp1|Tmsb10|Ncam1|Actg1|Mdk|Ftl1|Acot1|Mgp|S100a10|Zfp36l1|Nr2f2|Rbms3|Slc25a4|Cald1|Ssbp2|Apoe|S100a11|Gnas|Myl9|Parvb|Selenow|Fst|Itm2b|Loxl1|Tkt|Ezr|Actb|Cryab|Uchl1|Hsp90ab1|Sox4|Pcp4|Arl4c|Ybx1|Foxc1|Fn1|Hmgcs2|Palld|Rplp0|Pmp22|Bgn|Ptpn13|Bambi|Slc1a3|Hmgn1|Adam10|Ptn|Cdc42ep3|Eef1a1|Id1|Maged2|Lrp1|Rbp1|Wnt4|Golm1|Crip2|Cox4i1|Itm2a|Wls|Serpinh1|Gdpd2|Eci2|Stard10|Plekho…	615	815	9863	15298	75.5	64.5	m3
extracellular space (GO:0005615)	cellular_component	Up-regulated in Sertoli cells	1.1664e-09	top.enriched	Sulf1|Igfbp5|Igfbp4|Sfrp1|Ramp1|Actg1|Mgp|S100a10|Apoe|S100a11|Fst|Itm2b|Loxl1|Twsg1|Rspo1|Col5a2|Ybx1|Col3a1|Fn1|Bgn|Ptn|Dcn|Wnt4|Lbp|Tril|Serpinh1|Fbln1|Tgfb2|Wnt11|Gfra1|Igf1|Alad|Lum|Col6a2|Lxn|Plat|Timp2|Sema6a|Igfbp6|Sulf2|Igfbp2|Aqp1|Lama5|Nid2|Col15a1|Cfh|Igf2|Adamts5|Anxa2|Rarres2|Pltp|Mmp14|Gas6|Ahnak|Alb|Dbi|Fcgrt|Npc2|C1qtnf12|Fstl1|Angptl4|Trf|Lamp2|Il6st|Cd81|Wnt5a|Col4a5|Pdgfc|Ppia…	112	815	1079	15298	13.7	7.1	m4
animal organ morphogenesis (GO:0009887)	biological_process	Up-regulated in Sertoli cells	1.19373e-09	top.enriched	Sulf1|Igfbp5|Sfrp1|Mdk|Mfap2|Gnas|Fst|Gas1|Twsg1|Nfib|Sox4|Col5a2|Col3a1|Foxc1|Lamc1|Hmgn1|Ptn|Id1|Wnt4|Serpinh1|Emx2|Tgfb2|Wnt11|Id2|Igf1|Tgm2|Pbx1|Meis1|Abr|Fras1|Tead2|Sulf2|Hmga2|Flna|Aqp1|Slc9a3r1|Lama5|Tnni1|Id3|Tpm1|Gpc3|Cfh|Igf2|Fbn2|Perp|Arid5b|Fgfr2|Mmp14|Rxra|Aldh1a2|Rtn4|Ndst1|Naca|Nkd1|Sp5|Ctnnbip1|Smo|Smad6|Nedd4|Wnt5a|Fzd2|Meis2|Efnb2|Pdgfc|Parva|Gata6|Fgf9|Nrp1|Wnk4|Agrn|Nfic|Hes1…	103	807	953	15175	12.8	6.3	m18
response to stimulus (GO:0050896)	biological_process	DEGs in Sertoli cells	1.25477e-09	top.enriched	Sulf1|Igfbp5|Igfbp4|Sfrp1|Ramp1|Ncam1|Actg1|Mdk|S100a10|Zfp36l1|Rbms3|Slc25a4|Apoe|Gnas|Selenow|Fst|Itm2b|Gas1|Twsg1|Rspo1|Ezr|Nfib|Actb|Cryab|Uchl1|Hsp90ab1|Lsp1|Sox4|Pcp4|Col5a2|Ybx1|Col3a1|Foxc1|Fn1|Rplp0|Pmp22|Ptpn13|Dock11|Bambi|Slc1a3|Hmgn1|Adam10|Ptn|Cdc42ep3|Dcn|Eef1a1|Id1|Lrp1|Rbp1|Wnt4|Lbp|Tril|Itm2a|Wls|Plxna4|Emx2|Colec12|Stard10|Cfl1|Fbln1|Rhou|Tgfb2|Wnt11|Gfra1|Id2|Plxna2|Igf1|Tgm2|…	824	1616	6507	15175	51	42.9	m19
negative regulation of apoptotic process (GO:0043066)	biological_process	DEGs in Sertoli cells	1.42338e-09	enriched	Sfrp1|Mdk|Acot1|Slc25a4|Apoe|Gas1|Cryab|Hsp90ab1|Pcp4|Ybx1|Foxc1|Fn1|Id1|Lrp1|Wnt4|Tgfb2|Wnt11|Igf1|Acaa2|Dnaja1|Flna|Aqp1|Ppargc1a|Npm1|Fgfr2|Rpl10|Gas6|Ier3|Alb|Glo1|Naca|Fstl1|Smo|Angptl4|Smad6|Akt1|Wnt5a|Bnip3l|Tsc22d3|Ppia|Hspa8|Gata6|Park7|Krt18|Nrp1|Kifap3|Ctnna1|Tgfbr1|Sh3glb1|Gnai2|Ddb1|Apbb2|St6gal1|Casp3|Aamdc|Aldh2|Gpi1|Tgfb3|Ilk|Hnrnpk|Cat|Prelid1|Cebpb|Fkbp8|Lmna|Apip|Arf4|Dab2|Vdac…	153	1616	828	15175	9.5	5.5	m14
cell motility (GO:0048870)	biological_process	DEGs in Sertoli cells	1.7311e-09	enriched	Sulf1|Tmsb4x|Podxl|Igfbp5|Sfrp1|Tmsb10|Actg1|Mdk|Nr2f2|Apoe|Actb|Col3a1|Foxc1|Fn1|Palld|Pmp22|Bambi|Lamc1|Adam10|Ptn|Dcn|Lrp1|Wnt4|Lbp|Plxna4|Emx2|Plekho1|Cfl1|Fbln1|Rhou|Tgfb2|Wnt11|Gfra1|Plxna2|Igf1|Bsg|Grb10|Abr|Plat|Dnaja1|Stk26|Sema6a|Igfbp6|Ppp3ca|Flna|Aqp1|Slc9a3r1|Lama5|Tpm1|Gpc3|Igf2|Rack1|Ppargc1a|Vcan|Srgap1|Dclk1|Rarres2|Pltp|Myh10|Arid5b|Mmp14|Gas6|Arpc2|Syne2|Rras2|Rtn4|Ppib|Naca|Sv…	239	1616	1474	15175	14.8	9.7	m11
localization of cell (GO:0051674)	biological_process	DEGs in Sertoli cells	1.7311e-09	enriched	Sulf1|Tmsb4x|Podxl|Igfbp5|Sfrp1|Tmsb10|Actg1|Mdk|Nr2f2|Apoe|Actb|Col3a1|Foxc1|Fn1|Palld|Pmp22|Bambi|Lamc1|Adam10|Ptn|Dcn|Lrp1|Wnt4|Lbp|Plxna4|Emx2|Plekho1|Cfl1|Fbln1|Rhou|Tgfb2|Wnt11|Gfra1|Plxna2|Igf1|Bsg|Grb10|Abr|Plat|Dnaja1|Stk26|Sema6a|Igfbp6|Ppp3ca|Flna|Aqp1|Slc9a3r1|Lama5|Tpm1|Gpc3|Igf2|Rack1|Ppargc1a|Vcan|Srgap1|Dclk1|Rarres2|Pltp|Myh10|Arid5b|Mmp14|Gas6|Arpc2|Syne2|Rras2|Rtn4|Ppib|Naca|Sv…	239	1616	1474	15175	14.8	9.7	m11
cell differentiation (GO:0030154)	biological_process	DEGs in Sertoli cells	1.74433e-09	top.enriched	Sulf1|Tmsb4x|Igfbp5|Sfrp1|Ncam1|Actg1|Mdk|Mgp|S100a10|Cdkn1c|Zfp36l1|Nr2f2|Mfap2|Slc25a4|Apoe|H3f3a|Gnas|Parvb|Fst|Macroh2a2|Gas1|Twsg1|Ezr|Nfib|Actb|Uchl1|Hsp90ab1|Tmem176b|Sox4|Pcp4|Col5a2|Ybx1|Col3a1|Foxc1|Fn1|Palld|Pmp22|Ssbp3|Dock11|Nfix|Bambi|Lamc1|Slc1a3|Adam10|Ptn|Eef1a1|Id1|Lrp1|Rbp1|Wnt4|Itm2a|Serpinh1|Plxna4|Emx2|Gdpd2|Hlf|Plekho1|Cfl1|Fbln1|Tgfb2|Wnt11|Gfra1|Id2|Plxna2|Igf1|Bsg|Pbx1|M…	501	1616	3631	15175	31	23.9	m20
regulation of cell migration (GO:0030334)	biological_process	Up-regulated in Sertoli cells	6.75853e-09	top.enriched	Sulf1|Tmsb4x|Igfbp5|Sfrp1|Tmsb10|Actg1|Mdk|Nr2f2|Apoe|Col3a1|Fn1|Adam10|Ptn|Dcn|Lrp1|Wnt4|Lbp|Plxna4|Fbln1|Tgfb2|Wnt11|Plxna2|Igf1|Bsg|Abr|Stk26|Sema6a|Ppp3ca|Flna|Aqp1|Slc9a3r1|Lama5|Tpm1|Igf2|Rack1|Ppargc1a|Srgap1|Rarres2|Mmp14|Gas6|Arpc2|Syne2|Rras2|Rtn4|Svbp|Smo|Atp5a1|Il6st|Cd81|Dock4|Akt1|Glul|Itga3|Wnt5a|Fermt2|Pdgfc|Trp53inp1|Fgf9|Ldb1|App|Kank1|Jam3|Nrp1|Tcaf1|Ptprk|Tgfbr1|Gnai2|Prr5|Emc…	93	807	852	15175	11.5	5.6	m13
cell death (GO:0008219)	biological_process	DEGs in Sertoli cells	2.04759e-09	enriched	Peg3|Sulf1|Sfrp1|Ncam1|Mdk|Acot1|Zfp36l1|Slc25a4|Apoe|Itm2b|Gas1|Cryab|Hsp90ab1|Lsp1|Sox4|Pcp4|Ybx1|Foxc1|Fn1|Pmp22|Adam10|Ptn|Eef1a1|Id1|Lrp1|Wnt4|Tgfb2|Wnt11|Igf1|Tgm2|Acaa2|Dnaja1|Stk26|Sema6a|Tead2|Flna|Aqp1|Slc9a3r1|Id3|Anp32a|Rack1|Ppp2r2b|Ppargc1a|Gabarap|Npm1|Fis1|Siva1|Perp|Fgfr2|Ogt|Rpl10|Gas6|Rxra|Ier3|Aldh1a2|Alb|Rras2|Glo1|Cdk4|Naca|Fstl1|Smo|Angptl4|Smad6|Akt1|Aldoc|Wnt5a|Fermt2|Ubb…	288	1616	1863	15175	17.8	12.3	m14
regulation of molecular function (GO:0065009)	biological_process	DEGs in Sertoli cells	2.46264e-09	top.enriched	Sfrp1|Ramp1|Kcne1l|S100a10|Cdkn1c|Nr2f2|Slc25a4|Cald1|Apoe|Gnas|Nfib|Actb|Cryab|Uchl1|Hsp90ab1|Pcp4|Foxc1|Pmp22|Dock11|Bambi|Hmgn1|Eef1a1|Id1|Lrp1|Wnt4|Serpinh1|Plxna4|Cfl1|Tgfb2|Wnt11|Id2|Plxna2|Igf1|Pbx1|Abr|Lxn|Dnaja1|Timp2|Igfbp6|Ppp3ca|Hmga2|Rcn3|Flna|Aqp1|Slc9a3r1|Id3|Rgs10|Tpm1|Gpc3|Igf2|Rack1|Ppp2r2b|Ppargc1a|Vcan|Zbtb7c|Ccnd1|Arhgap29|Anxa2|Cct4|Hopx|Npm1|Fis1|Siva1|Perp|Arid5b|Fgfr2|Rtr…	343	1616	2311	15175	21.2	15.2	m22
cellular process (GO:0009987)	biological_process	DEGs in Sertoli cells	2.46264e-09	top.enriched	Peg3|Sulf1|Tmsb4x|Podxl|Igfbp5|Igfbp4|Sfrp1|Ramp1|Tmsb10|Ncam1|Kcne1l|Actg1|Mdk|Ftl1|Col6a6|Acot1|Mgp|S100a10|Cdkn1c|Zfp36l1|Nr2f2|Rbms3|Mfap2|Slc25a4|Cald1|Ssbp2|Apoe|H3f3a|S100a11|Gnas|Parvb|Fst|Itm2b|Macroh2a2|Gas1|Loxl1|Twsg1|Rspo1|Tkt|Ezr|Nfib|Actb|Cryab|Uchl1|Hsp90ab1|Tmem176b|Lsp1|Sox4|Pcp4|Arl4c|Col5a2|Ybx1|Col3a1|Foxc1|Fn1|Hmgcs2|Palld|Rplp0|Pmp22|Ssbp3|Bgn|Ptpn13|Dock11|Nfix|Bambi|Lamc1…	1479	1616	13096	15175	91.5	86.3	m23
regulation of cellular component movement (GO:0051270)	biological_process	DEGs in Sertoli cells	2.51776e-09	enriched	Sulf1|Tmsb4x|Igfbp5|Sfrp1|Tmsb10|Actg1|Mdk|Nr2f2|Apoe|Col3a1|Fn1|Adam10|Ptn|Dcn|Lrp1|Wnt4|Lbp|Plxna4|Cfl1|Fbln1|Tgfb2|Wnt11|Plxna2|Igf1|Bsg|Abr|Stk26|Sema6a|Ppp3ca|Flna|Aqp1|Slc9a3r1|Lama5|Tpm1|Igf2|Rack1|Ppargc1a|Srgap1|Rarres2|Mmp14|Gas6|Dbn1|Arpc2|Syne2|Rras2|Rtn4|Svbp|Smo|Trf|Atp5a1|Il6st|Cd81|Dock4|Akt1|Glul|Itga3|Wnt5a|Fermt2|Pdgfc|Trp53inp1|Fgf9|Ldb1|App|Kank1|Jam3|Nrp1|Ctnna1|Agrn|Tcaf1|P…	171	1616	967	15175	10.6	6.4	m15
regulation of cell migration (GO:0030334)	biological_process	DEGs in Sertoli cells	2.74273e-09	top.enriched	Sulf1|Tmsb4x|Igfbp5|Sfrp1|Tmsb10|Actg1|Mdk|Nr2f2|Apoe|Col3a1|Fn1|Adam10|Ptn|Dcn|Lrp1|Wnt4|Lbp|Plxna4|Fbln1|Tgfb2|Wnt11|Plxna2|Igf1|Bsg|Abr|Stk26|Sema6a|Ppp3ca|Flna|Aqp1|Slc9a3r1|Lama5|Tpm1|Igf2|Rack1|Ppargc1a|Srgap1|Rarres2|Mmp14|Gas6|Arpc2|Syne2|Rras2|Rtn4|Svbp|Smo|Atp5a1|Il6st|Cd81|Dock4|Akt1|Glul|Itga3|Wnt5a|Fermt2|Pdgfc|Trp53inp1|Fgf9|Ldb1|App|Kank1|Jam3|Nrp1|Tcaf1|Ptprk|Tgfbr1|Gnai2|Prr5|Emc…	155	1616	852	15175	9.6	5.6	m15
organonitrogen compound metabolic process (GO:1901564)	biological_process	DEGs in Sertoli cells	2.74273e-09	top.enriched	Sulf1|Igfbp5|Sfrp1|Ramp1|Acot1|Cdkn1c|Zfp36l1|Nr2f2|Rbms3|Apoe|Gnas|Itm2b|Gas1|Loxl1|Twsg1|Rspo1|Ezr|Actb|Cryab|Uchl1|Hsp90ab1|Sox4|Pcp4|Col3a1|Foxc1|Fn1|Hmgcs2|Rplp0|Pmp22|Bgn|Ptpn13|Slc1a3|Adam10|Dcn|Eef1a1|Lrp1|Gxylt2|Itm2a|Serpinh1|Cfl1|Fbln1|Tgfb2|Wnt11|Gfra1|Rpl7|Igf1|Tgm2|Aprt|Alad|Snta1|Acaa2|Coprs|Rps4x|Lxn|Sptssa|Plat|Dnaja1|Timp2|Hebp1|Stk26|Igfbp6|Sulf2|Ppp3ca|Rcn3|Flna|Atp5g3|Aqp1|Sl…	669	1616	5122	15175	41.4	33.8	m24
regulation of cellular component movement (GO:0051270)	biological_process	Up-regulated in Sertoli cells	2.8152e-09	enriched	Sulf1|Tmsb4x|Igfbp5|Sfrp1|Tmsb10|Actg1|Mdk|Nr2f2|Apoe|Col3a1|Fn1|Adam10|Ptn|Dcn|Lrp1|Wnt4|Lbp|Plxna4|Cfl1|Fbln1|Tgfb2|Wnt11|Plxna2|Igf1|Bsg|Abr|Stk26|Sema6a|Ppp3ca|Flna|Aqp1|Slc9a3r1|Lama5|Tpm1|Igf2|Rack1|Ppargc1a|Srgap1|Rarres2|Mmp14|Gas6|Dbn1|Arpc2|Syne2|Rras2|Rtn4|Svbp|Smo|Trf|Atp5a1|Il6st|Cd81|Dock4|Akt1|Glul|Itga3|Wnt5a|Fermt2|Pdgfc|Trp53inp1|Fgf9|Ldb1|App|Kank1|Jam3|Nrp1|Ctnna1|Agrn|Tcaf1|P…	103	807	967	15175	12.8	6.4	m13
embryo development (GO:0009790)	biological_process	Up-regulated in Sertoli cells	3.0605e-09	enriched	Sulf1|Sfrp1|Cdkn1c|Zfp36l1|Nr2f2|Mfap2|Gnas|Gas1|Twsg1|Plac1|Sox4|Col5a2|Ybx1|Foxc1|Fn1|Ssbp3|Adam10|Wnt4|Wls|Cfl1|Tgfb2|Wnt11|Id2|Plxna2|Igf1|Pbx1|Coprs|Meis1|Abr|Fras1|Tead2|Sulf2|Slc9a3r1|Lama5|Id3|Tpm1|Btf3|Gpc3|Igf2|Rack1|Fbn2|Rarres2|Hopx|Mtss1|Myh10|Aff3|Fgfr2|Rpl10|Mmp14|Dbn1|Rxra|Aldh1a2|Rcn1|Klf2|Rtn4|Ndst1|Dusp5|Tcf7l1|Smo|Smad6|Atp5a1|Akt1|Wnt5a|Pkdcc|Fzd2|Meis2|Pdgfc|Ugdh|Gata6|Fgf9|…	116	807	1146	15175	14.4	7.6	m27
regulation of cell population proliferation (GO:0042127)	biological_process	DEGs in Sertoli cells	3.22452e-09	enriched	Sulf1|Igfbp5|Sfrp1|Ncam1|Mdk|Zfp36l1|Nr2f2|Apoe|S100a11|Gnas|Gas1|Twsg1|Rspo1|Nfib|Sox4|Ybx1|Fn1|Pmp22|Ssbp3|Bambi|Hmgn1|Adam10|Ptn|Id1|Crip2|Fbln1|Tgfb2|Wnt11|Id2|Igf1|Tgm2|Fth1|Pbx1|Meis1|Timp2|Sulf2|Hmga2|Il11ra1|Igfbp2|Flna|Aqp1|Slc9a3r1|Lama5|Gpc3|Igf2|Ier5|Ppargc1a|Adam33|Rps9|Vgll4|Zbtb7c|Ccnd1|Anxa2|Npm1|Mtss1|Fgfr2|Gas6|Rxra|Aldh1a2|Rtn4|Rps3a1|Cdk4|Naca|Ctnnbip1|Smo|Tes|Smad6|Trf|Atp5a1…	235	1616	1455	15175	14.5	9.6	m10
cellular developmental process (GO:0048869)	biological_process	DEGs in Sertoli cells	3.22452e-09	enriched	Sulf1|Tmsb4x|Igfbp5|Sfrp1|Ncam1|Actg1|Mdk|Mgp|S100a10|Cdkn1c|Zfp36l1|Nr2f2|Mfap2|Slc25a4|Apoe|H3f3a|Gnas|Parvb|Fst|Macroh2a2|Gas1|Twsg1|Ezr|Nfib|Actb|Uchl1|Hsp90ab1|Tmem176b|Sox4|Pcp4|Col5a2|Ybx1|Col3a1|Foxc1|Fn1|Palld|Pmp22|Ssbp3|Dock11|Nfix|Bambi|Lamc1|Slc1a3|Adam10|Ptn|Eef1a1|Id1|Lrp1|Rbp1|Wnt4|Itm2a|Serpinh1|Plxna4|Emx2|Gdpd2|Hlf|Plekho1|Cfl1|Fbln1|Tgfb2|Wnt11|Gfra1|Id2|Plxna2|Igf1|Bsg|Pbx1|M…	506	1616	3692	15175	31.3	24.3	m20
negative regulation of programmed cell death (GO:0043069)	biological_process	DEGs in Sertoli cells	3.46849e-09	enriched	Sfrp1|Mdk|Acot1|Slc25a4|Apoe|Gas1|Cryab|Hsp90ab1|Pcp4|Ybx1|Foxc1|Fn1|Id1|Lrp1|Wnt4|Tgfb2|Wnt11|Igf1|Acaa2|Dnaja1|Flna|Aqp1|Ppargc1a|Npm1|Fgfr2|Rpl10|Gas6|Ier3|Alb|Glo1|Naca|Fstl1|Smo|Angptl4|Smad6|Akt1|Wnt5a|Bnip3l|Tsc22d3|Ppia|Hspa8|Gata6|Park7|Krt18|Nrp1|Kifap3|Ctnna1|Tgfbr1|Sh3glb1|Gnai2|Ddb1|Apbb2|St6gal1|Casp3|Aamdc|Aldh2|Gpi1|Tgfb3|Ilk|Hnrnpk|Cat|Prelid1|Cebpb|Fkbp8|Lmna|Apip|Arf4|Dab2|Vdac…	154	1616	848	15175	9.5	5.6	m14
apoptotic process (GO:0006915)	biological_process	DEGs in Sertoli cells	3.59781e-09	enriched	Peg3|Sulf1|Sfrp1|Mdk|Acot1|Zfp36l1|Slc25a4|Apoe|Itm2b|Gas1|Cryab|Hsp90ab1|Lsp1|Sox4|Pcp4|Ybx1|Foxc1|Fn1|Pmp22|Adam10|Ptn|Id1|Lrp1|Wnt4|Tgfb2|Wnt11|Igf1|Tgm2|Acaa2|Dnaja1|Stk26|Sema6a|Flna|Aqp1|Slc9a3r1|Id3|Anp32a|Rack1|Ppp2r2b|Ppargc1a|Gabarap|Npm1|Fis1|Siva1|Perp|Fgfr2|Ogt|Rpl10|Gas6|Rxra|Ier3|Aldh1a2|Alb|Glo1|Cdk4|Naca|Fstl1|Smo|Angptl4|Smad6|Akt1|Aldoc|Wnt5a|Ubb|Bnip3l|Tsc22d3|Plscr3|Ppia|Hspa…	262	1616	1669	15175	16.2	11	m14
regulation of programmed cell death (GO:0043067)	biological_process	DEGs in Sertoli cells	3.59781e-09	enriched	Sfrp1|Mdk|Acot1|Zfp36l1|Slc25a4|Apoe|Gas1|Cryab|Hsp90ab1|Sox4|Pcp4|Ybx1|Foxc1|Fn1|Pmp22|Adam10|Ptn|Id1|Lrp1|Wnt4|Tgfb2|Wnt11|Igf1|Tgm2|Acaa2|Dnaja1|Stk26|Flna|Aqp1|Slc9a3r1|Id3|Anp32a|Rack1|Ppp2r2b|Ppargc1a|Npm1|Fis1|Fgfr2|Rpl10|Gas6|Rxra|Ier3|Aldh1a2|Alb|Glo1|Cdk4|Naca|Fstl1|Smo|Angptl4|Smad6|Akt1|Wnt5a|Ubb|Bnip3l|Tsc22d3|Plscr3|Ppia|Hspa8|Trp53inp1|Gata6|Park7|App|Tnfaip8|Clip3|Ppp1ca|Krt18|Nrp…	223	1616	1365	15175	13.8	9	m14
enzyme linked receptor protein signaling pathway (GO:0007167)	biological_process	Up-regulated in Sertoli cells	7.12694e-09	top.enriched	Sulf1|Igfbp5|Igfbp4|Sfrp1|Fst|Twsg1|Hsp90ab1|Ybx1|Col3a1|Foxc1|Bambi|Dcn|Id1|Lrp1|Wnt4|Tgfb2|Gfra1|Igf1|Grb10|Plat|Sema6a|Igfbp6|Sulf2|Igfbp2|Slc9a3r1|Ltbp1|Gpc3|Igf2|Fbn2|Rarres2|Arid5b|Fgfr2|Ogt|Gas6|Nrep|Ift20|Sesn3|Rbpms|Rtn4|Ndst1|Tcf4|Cdk4|C1qtnf12|Fstl1|Smad6|Nedd4|Trf|Socs5|Il6st|Akt1|Itga3|Wnt5a|Ndn|Col4a5|Smad5|Fermt2|Efnb2|Pdgfc|Gata6|Fgf9|Kank1|Nrp1|Ubash3b|Hes1|Ptprk|Tgfbr1|Sh3glb1|G…	92	807	840	15175	11.4	5.5	m23
nervous system development (GO:0007399)	biological_process	Up-regulated in Sertoli cells	4.67235e-09	enriched	Sulf1|Sfrp1|Ncam1|Mdk|Cdkn1c|Zfp36l1|Nr2f2|Apoe|Macroh2a2|Gas1|Twsg1|Nfib|Actb|Uchl1|Hsp90ab1|Sox4|Pcp4|Col3a1|Foxc1|Fn1|Palld|Pmp22|Ssbp3|Nfix|Lamc1|Slc1a3|Adam10|Ptn|Eef1a1|Id1|Lrp1|Wnt4|Wls|Plxna4|Emx2|Cfl1|Tgfb2|Wnt11|Gfra1|Id2|Plxna2|Igf1|Bsg|Pbx1|Meis1|Abr|Lrrc4|Timp2|Nnat|Sema6a|Tead2|Ablim1|Sulf2|Ppp3ca|Hmga2|Flna|Aqp1|Slc9a3r1|Lama5|Id3|Myrf|Cfh|Vcan|Cdh11|Dclk1|Mtss1|Alcam|Ndufv2|Myh10|…	184	807	2155	15175	22.8	14.2	m31
regulation of cell differentiation (GO:0045595)	biological_process	Up-regulated in Sertoli cells	4.69042e-09	top.enriched	Tmsb4x|Igfbp5|Sfrp1|Mdk|S100a10|Cdkn1c|Zfp36l1|Slc25a4|Apoe|Gnas|Fst|Macroh2a2|Twsg1|Hsp90ab1|Tmem176b|Sox4|Pcp4|Col5a2|Ybx1|Foxc1|Fn1|Bambi|Ptn|Id1|Lrp1|Rbp1|Wnt4|Plxna4|Gdpd2|Fbln1|Tgfb2|Id2|Plxna2|Igf1|Pbx1|Meis1|Timp2|Sema6a|Tead2|Ppp3ca|Hmga2|Flna|Id3|Igf2|Zbtb7c|Fbn2|Ccnd1|Rarres2|Hopx|Fgfr2|Mmp14|Gas6|Dbn1|Arpc2|Nrep|Wif1|Rtn4|Tmem178|Tcf4|Ttc3|Naca|Maf|Ctnnbip1|Tmem176a|Smo|Smad6|Trf|Socs…	135	807	1424	15175	16.7	9.4	m20
positive regulation of macromolecule metabolic process (GO:0010604)	biological_process	Up-regulated in Sertoli cells	4.73544e-09	enriched	Peg3|Sulf1|Tmsb4x|Sfrp1|Ramp1|Actg1|Mdk|Zfp36l1|Nr2f2|Rbms3|Ssbp2|Apoe|Gnas|Twsg1|Rspo1|Ezr|Nfib|Hsp90ab1|Sox4|Ybx1|Foxc1|Fn1|Pmp22|Ssbp3|Nfix|Bambi|Dcn|Id1|Lrp1|Wnt4|Lbp|Hlf|Cfl1|Fbln1|Tgfb2|Wnt11|Gfra1|Id2|Igf1|Lum|Bsg|Pbx1|Meis1|Igfbp6|Tead2|Ablim1|Sulf2|Ppp3ca|Hmga2|Rcn3|Id3|Myrf|Gpc3|Igf2|Rack1|Ier5|Ppargc1a|Rps9|Vgll4|Zbtb7c|Ccnd1|Anxa2|Rarres2|Cct4|Npm1|Fis1|Perp|Fgfr2|Ogt|Rtraf|Mmp14|Gas6…	233	807	2932	15175	28.9	19.3	m17
biological adhesion (GO:0022610)	biological_process	Up-regulated in Sertoli cells	4.73544e-09	top.enriched	Podxl|Sfrp1|Ncam1|Actg1|Mdk|Col6a6|S100a10|Zfp36l1|Gnas|Parvb|Twsg1|Hsp90ab1|Sox4|Col3a1|Fn1|Palld|Pmp22|Lamc1|Adam10|Ptn|Lrp1|Wnt4|Plxna4|Cfl1|Fbln1|Tgfb2|Plxna2|Igf1|Tgm2|Bsg|Col6a2|Lrrc4|Sema6a|Ppp3ca|Igfbp2|Flna|Lama5|Nid2|Col15a1|Tpm1|Ccdc80|Cfh|Igf2|Vcan|Cdh11|Alcam|Myh10|Perp|Fbln2|Mmp14|Gas6|Dbn1|Arpc2|Rtn4|Mpdz|Smad6|Socs5|Il6st|Cd81|Akt1|Itga3|Wnt5a|Fermt2|Efnb2|Emb|Ppia|Parva|Rsu1|Ldb1…	119	807	1198	15175	14.7	7.9	m21
neurogenesis (GO:0022008)	biological_process	DEGs in Sertoli cells	5.05313e-09	enriched	Sfrp1|Ncam1|Mdk|Cdkn1c|Nr2f2|Apoe|Gas1|Nfib|Actb|Uchl1|Hsp90ab1|Sox4|Pcp4|Col3a1|Fn1|Palld|Pmp22|Nfix|Lamc1|Slc1a3|Adam10|Ptn|Eef1a1|Id1|Lrp1|Wnt4|Plxna4|Emx2|Cfl1|Tgfb2|Wnt11|Gfra1|Id2|Plxna2|Igf1|Bsg|Pbx1|Meis1|Timp2|Sema6a|Ablim1|Ppp3ca|Hmga2|Flna|Slc9a3r1|Lama5|Myrf|Cfh|Vcan|Cdh11|Dclk1|Alcam|Myh10|Fgfr2|Gas6|Dbn1|Nrep|Aldh1a2|Hprt|Syne2|Dbi|Ift20|Rtn4|Rpl24|Tcf4|Ttc3|Svbp|Smo|Nedd4|Trf|Il6st…	258	1616	1643	15175	16	10.8	m39
response to chemical (GO:0042221)	biological_process	Up-regulated in Sertoli cells	5.52638e-09	top.enriched	Sulf1|Igfbp5|Sfrp1|Ramp1|Ncam1|Actg1|Mdk|S100a10|Zfp36l1|Apoe|Gnas|Selenow|Fst|Gas1|Twsg1|Ezr|Nfib|Actb|Cryab|Uchl1|Hsp90ab1|Lsp1|Sox4|Col5a2|Ybx1|Col3a1|Foxc1|Fn1|Rplp0|Pmp22|Bambi|Slc1a3|Adam10|Ptn|Dcn|Eef1a1|Id1|Lrp1|Rbp1|Wnt4|Lbp|Plxna4|Emx2|Cfl1|Tgfb2|Id2|Plxna2|Igf1|Alad|Bsg|Acaa2|Grb10|Abr|Dnaja1|Timp2|Nnat|Stk26|Sema6a|Tead2|Ablim1|Sulf2|Ppp3ca|Hmga2|Il11ra1|Rcn3|Flna|Aqp1|Slc9a3r1|Lama5|…	244	807	3116	15175	30.2	20.5	m22
extracellular region (GO:0005576)	cellular_component	Up-regulated in Sertoli cells	5.69201e-09	enriched	Sulf1|Igfbp5|Igfbp4|Sfrp1|Ramp1|Actg1|Mdk|Ftl1|Col6a6|Mgp|S100a10|Mfap2|Apoe|S100a11|Gnas|Fst|Itm2b|Loxl1|Twsg1|Rspo1|Plac1|Cryab|Hsp90ab1|Col5a2|Ybx1|Col3a1|Fn1|Bgn|Lamc1|Gria3|Ptn|Dcn|Wnt4|Lbp|Tril|Serpinh1|Cfl1|Fbln1|Tgfb2|Wnt11|Gfra1|Igf1|Alad|Fth1|Lum|Col6a2|Lxn|Plat|Timp2|Sema6a|Igfbp6|Sulf2|Il11ra1|Igfbp2|Aqp1|Lama5|Nid2|Ltbp1|Col15a1|Ccdc80|Cfh|Igf2|Adamts5|Vcan|Fbn2|Anxa2|Rarres2|Pltp|Fg…	147	815	1609	15298	18	10.5	m4
cell adhesion (GO:0007155)	biological_process	Up-regulated in Sertoli cells	5.89929e-09	enriched	Podxl|Sfrp1|Ncam1|Actg1|Mdk|Col6a6|S100a10|Zfp36l1|Gnas|Parvb|Twsg1|Sox4|Col3a1|Fn1|Palld|Pmp22|Lamc1|Adam10|Ptn|Lrp1|Wnt4|Plxna4|Cfl1|Fbln1|Tgfb2|Plxna2|Igf1|Tgm2|Bsg|Col6a2|Lrrc4|Sema6a|Ppp3ca|Igfbp2|Flna|Lama5|Nid2|Col15a1|Tpm1|Ccdc80|Cfh|Igf2|Vcan|Cdh11|Alcam|Myh10|Perp|Fbln2|Mmp14|Gas6|Dbn1|Arpc2|Rtn4|Mpdz|Smad6|Socs5|Il6st|Cd81|Akt1|Itga3|Wnt5a|Fermt2|Efnb2|Emb|Ppia|Parva|Rsu1|Ldb1|App|Kank…	118	807	1189	15175	14.6	7.8	m21
urogenital system development (GO:0001655)	biological_process	Up-regulated in Sertoli cells	7.20403e-09	enriched	Sulf1|Sfrp1|Cdkn1c|Sox4|Foxc1|Wnt4|Emx2|Tgfb2|Wnt11|Id2|Igf1|Bicc1|Pbx1|Fras1|Sulf2|Aqp1|Lama5|Id3|Gpc3|Cfh|Vcan|Mtss1|Arid5b|Fgfr2|Rxra|Aldh1a2|Ift20|Ctnnbip1|Smo|Smad6|Itga3|Wnt5a|Smad5|Efnb2|Nid1|Nrp1|Wnk4|Hes1|Cux1|Tgfbr1|Ahr|Ilk|Nfia|Cat|Hspb11|Bcl2l11|Lgr4|Amer1|Ext1|Igf1r|Odc1	51	807	342	15175	6.3	2.3	m19
extracellular matrix structural constituent (GO:0005201)	molecular_function	Up-regulated in Sertoli cells	8.05294e-09	top.enriched	Col6a6|Mfap2|Col5a2|Col3a1|Fn1|Bgn|Lamc1|Dcn|Fbln1|Lum|Col6a2|Fras1|Igfbp6|Lama5|Nid2|Ltbp1|Col15a1|Vcan|Fbn2|Fbln2|Col4a5|Nid1|Col6a1|Tgfbi|Agrn|Hspg2|Lamb1|Col18a1|Efemp2|Mfge8	30	793	132	15039	3.8	0.9	m4
cell morphogenesis involved in differentiation (GO:0000904)	biological_process	Up-regulated in Sertoli cells	1.71986e-08	enriched	Sfrp1|Ncam1|Mdk|S100a10|Mfap2|Apoe|Parvb|Gas1|Nfib|Actb|Uchl1|Hsp90ab1|Fn1|Palld|Pmp22|Lamc1|Slc1a3|Adam10|Ptn|Id1|Lrp1|Plxna4|Cfl1|Fbln1|Tgfb2|Id2|Plxna2|Bsg|Sema6a|Ablim1|Ppp3ca|Flna|Slc9a3r1|Lama5|Col15a1|Cdh11|Dclk1|Alcam|Myh10|Fgfr2|Dbn1|Arpc2|Hprt|Rtn4|Rpl24|Ttc3|Smo|Nedd4|Wnt5a|Ndn|Fermt2|Efnb2|Emb|Parva|App|Kank1|Nrp1|Igf2bp1|Agrn|Hes1|Cux1|Sdc2|Klf7|P4hb|Sh3glb1|Apbb2|St6gal1|Map2k2|Pard…	84	807	750	15175	10.4	4.9	m31
kidney development (GO:0001822)	biological_process	Up-regulated in Sertoli cells	2.10041e-08	enriched	Sulf1|Sfrp1|Cdkn1c|Sox4|Foxc1|Wnt4|Tgfb2|Wnt11|Id2|Bicc1|Pbx1|Fras1|Sulf2|Aqp1|Lama5|Id3|Gpc3|Cfh|Vcan|Mtss1|Arid5b|Fgfr2|Ift20|Ctnnbip1|Smo|Smad6|Itga3|Wnt5a|Smad5|Efnb2|Nid1|Nrp1|Wnk4|Hes1|Cux1|Tgfbr1|Ahr|Ilk|Cat|Hspb11|Bcl2l11|Lgr4|Amer1|Ext1|Odc1	45	807	288	15175	5.6	1.9	m19
cellular response to organic substance (GO:0071310)	biological_process	DEGs in Sertoli cells	7.70768e-09	top.enriched	Sulf1|Igfbp5|Sfrp1|Ramp1|Actg1|Zfp36l1|Gnas|Fst|Twsg1|Ezr|Actb|Hsp90ab1|Lsp1|Sox4|Col5a2|Ybx1|Col3a1|Foxc1|Fn1|Rplp0|Pmp22|Bambi|Slc1a3|Dcn|Eef1a1|Id1|Lrp1|Wnt4|Lbp|Cfl1|Tgfb2|Igf1|Alad|Grb10|Dnaja1|Timp2|Sema6a|Tead2|Sulf2|Ppp3ca|Hmga2|Il11ra1|Flna|Aqp1|Slc9a3r1|Id3|Ltbp1|Gpc3|Cfh|Igf2|Rack1|Ano1|Ppargc1a|Fbn2|Ccnd1|Rarres2|Npm1|Fis1|Arid5b|Fgfr2|Ogt|Gas6|Dbn1|Abca1|Arpc2|Nrep|Aldh1a2|Sesn3|Hmgn…	291	1616	1913	15175	18	12.6	m13
cellular component organization or biogenesis (GO:0071840)	biological_process	DEGs in Sertoli cells	7.70768e-09	enriched	Sulf1|Tmsb4x|Podxl|Igfbp5|Igfbp4|Sfrp1|Tmsb10|Ncam1|Actg1|Mdk|Mgp|S100a10|Cdkn1c|Slc25a4|Cald1|Apoe|H3f3a|Parvb|Macroh2a2|Gas1|Loxl1|Rspo1|Ezr|Nfib|Actb|Cryab|Uchl1|Hsp90ab1|Lsp1|Pcp4|Col5a2|Col3a1|Foxc1|Fn1|Palld|Rplp0|Pmp22|Ssbp3|Dock11|Lamc1|Hmgn1|Adam10|Ptn|Cdc42ep3|Dcn|Eef1a1|Id1|Lrp1|Wnt4|Lbp|Golm1|Serpinh1|Plxna4|Gdpd2|Plekho1|Cfl1|Fbln1|Rhou|Tgfb2|Wnt11|Gfra1|Rpl7|Plxna2|Igf1|Alad|Lum|Snt…	719	1616	5603	15175	44.5	36.9	m17
basement membrane (GO:0005604)	cellular_component	Up-regulated in Sertoli cells	2.12961e-08	enriched	Loxl1|Fn1|Pmp22|Lamc1|Ptn|Fbln1|Tgfb2|Fras1|Timp2|Lama5|Nid2|Col15a1|Ccdc80|Anxa2|Alb|Trf|Col4a5|Fgf9|Nid1|Tgfbi|Agrn|Hspg2|P3h1|Lamb1|Col18a1|Efemp2	26	815	110	15298	3.2	0.7	m5
regulation of cell differentiation (GO:0045595)	biological_process	DEGs in Sertoli cells	8.18503e-09	top.enriched	Tmsb4x|Igfbp5|Sfrp1|Mdk|S100a10|Cdkn1c|Zfp36l1|Slc25a4|Apoe|Gnas|Fst|Macroh2a2|Twsg1|Hsp90ab1|Tmem176b|Sox4|Pcp4|Col5a2|Ybx1|Foxc1|Fn1|Bambi|Ptn|Id1|Lrp1|Rbp1|Wnt4|Plxna4|Gdpd2|Fbln1|Tgfb2|Id2|Plxna2|Igf1|Pbx1|Meis1|Timp2|Sema6a|Tead2|Ppp3ca|Hmga2|Flna|Id3|Igf2|Zbtb7c|Fbn2|Ccnd1|Rarres2|Hopx|Fgfr2|Mmp14|Gas6|Dbn1|Arpc2|Nrep|Wif1|Rtn4|Tmem178|Tcf4|Ttc3|Naca|Maf|Ctnnbip1|Tmem176a|Smo|Smad6|Trf|Socs…	229	1616	1424	15175	14.2	9.4	m25
positive regulation of metabolic process (GO:0009893)	biological_process	DEGs in Sertoli cells	8.49744e-09	top.enriched	Peg3|Sulf1|Tmsb4x|Sfrp1|Ramp1|Actg1|Mdk|Zfp36l1|Nr2f2|Rbms3|Mfap2|Ssbp2|Apoe|Gnas|Twsg1|Rspo1|Ezr|Nfib|Hsp90ab1|Sox4|Ybx1|Foxc1|Fn1|Pmp22|Ssbp3|Nfix|Bambi|Dcn|Id1|Lrp1|Wnt4|Lbp|Hlf|Cfl1|Fbln1|Tgfb2|Wnt11|Gfra1|Id2|Igf1|Lum|Bsg|Pbx1|Grb10|Meis1|Igfbp6|Tead2|Ablim1|Sulf2|Ppp3ca|Hmga2|Rcn3|Id3|Ltbp1|Myrf|Gpc3|Igf2|Rack1|Ier5|Ppargc1a|Rps9|Vgll4|Zbtb7c|Ccnd1|Anxa2|Rarres2|Cct4|Npm1|Fis1|Perp|Fgfr2|Og…	445	1616	3193	15175	27.5	21	m26
circulatory system development (GO:0072359)	biological_process	Up-regulated in Sertoli cells	9.03772e-09	enriched	Sulf1|Ramp1|Ncam1|Actg1|Mdk|Zfp36l1|Nr2f2|Slc25a4|Cald1|Apoe|Sox4|Col3a1|Foxc1|Fn1|Adam10|Ptn|Dcn|Id1|Lrp1|Wnt4|Tgfb2|Wnt11|Id2|Igf1|Bicc1|Bsg|Meis1|Sema6a|Tead2|Hmga2|Flna|Aqp1|Tnni1|Id3|Ltbp1|Col15a1|Tpm1|Gpc3|Cfh|Igf2|Vcan|Vgll4|Anxa2|Hopx|Ndufv2|Myh10|Fgfr2|Rxra|Aldh1a2|Ift20|Klf2|Rtn4|Rnf213|Ndst1|Tcf4|Naca|Smo|Angptl4|Smad6|Nedd4|Akt1|Glul|Wnt5a|Fzd2|Smad5|Efnb2|Parva|Gata6|Fgf9|Ptpn14|Jam3…	108	807	1060	15175	13.4	7	m16
programmed cell death (GO:0012501)	biological_process	DEGs in Sertoli cells	9.15276e-09	enriched	Peg3|Sulf1|Sfrp1|Mdk|Acot1|Zfp36l1|Slc25a4|Apoe|Itm2b|Gas1|Cryab|Hsp90ab1|Lsp1|Sox4|Pcp4|Ybx1|Foxc1|Fn1|Pmp22|Adam10|Ptn|Id1|Lrp1|Wnt4|Tgfb2|Wnt11|Igf1|Tgm2|Acaa2|Dnaja1|Stk26|Sema6a|Flna|Aqp1|Slc9a3r1|Id3|Anp32a|Rack1|Ppp2r2b|Ppargc1a|Gabarap|Npm1|Fis1|Siva1|Perp|Fgfr2|Ogt|Rpl10|Gas6|Rxra|Ier3|Aldh1a2|Alb|Glo1|Cdk4|Naca|Fstl1|Smo|Angptl4|Smad6|Akt1|Aldoc|Wnt5a|Ubb|Bnip3l|Tsc22d3|Plscr3|Ppia|Hspa…	266	1616	1717	15175	16.5	11.3	m14
intracellular membrane-bounded organelle (GO:0043231)	cellular_component	DEGs in Sertoli cells	9.24904e-09	top.enriched	Peg3|Sulf1|Tmsb4x|Ftl1|Acot1|Mgp|S100a10|Cdkn1c|Zfp36l1|Nr2f2|Rbms3|Slc25a4|Ssbp2|Apoe|H3f3a|S100a11|Gnas|Fst|Itm2b|Macroh2a2|Rspo1|Tkt|Ezr|Nfib|Actb|Cryab|Uchl1|Hsp90ab1|Tmem176b|Sox4|Ybx1|Foxc1|Fn1|Hmgcs2|Palld|Rplp0|Ssbp3|Ptpn13|Nfix|Slc1a3|Hmgn1|Adam10|Ptn|Eef1a1|Id1|Maged2|Lrp1|Rbp1|Wnt4|Golm1|Cox4i1|Itm2a|Wls|Serpinh1|Emx2|Eci2|Hlf|Plekho1|Cfl1|Rhou|Tgfb2|Gfra1|Id2|Ankrd12|Tgm2|Aprt|Fth1|Bs…	1137	1635	9523	15298	69.5	62.2	m6
regulation of biological quality (GO:0065008)	biological_process	DEGs in Sertoli cells	9.59365e-09	top.enriched	Tmsb4x|Igfbp5|Sfrp1|Tmsb10|Kcne1l|Ftl1|Zfp36l1|Nr2f2|Mfap2|Slc25a4|Apoe|Gnas|Parvb|Ezr|Cryab|Hsp90ab1|Sox4|Ybx1|Foxc1|Fn1|Pmp22|Dock11|Bambi|Slc1a3|Adam10|Ptn|Cdc42ep3|Dcn|Id1|Lrp1|Rbp1|Wnt4|Lbp|Plxna4|Plekho1|Cfl1|Fbln1|Rhou|Tgfb2|Id2|Plxna2|Igf1|Tgm2|Aprt|Fth1|Snta1|Bsg|Acaa2|Grb10|Abr|Nnat|Sema6a|Ppp3ca|Hmga2|Rcn3|Flna|Aqp1|Slc9a3r1|Ltbp1|Tpm1|Cfh|Igf2|Rack1|Adamts5|Ano1|Ppargc1a|Rps9|Fbn2|Ccn…	470	1616	3410	15175	29.1	22.5	m27
cell morphogenesis (GO:0000902)	biological_process	DEGs in Sertoli cells	1.10191e-08	enriched	Sfrp1|Ncam1|Mdk|S100a10|Mfap2|Apoe|Parvb|Gas1|Ezr|Nfib|Actb|Uchl1|Hsp90ab1|Fn1|Palld|Pmp22|Bambi|Lamc1|Slc1a3|Adam10|Ptn|Cdc42ep3|Id1|Lrp1|Plxna4|Plekho1|Cfl1|Fbln1|Rhou|Tgfb2|Id2|Plxna2|Bsg|Sema6a|Ablim1|Ppp3ca|Flna|Slc9a3r1|Lama5|Col15a1|Cdh11|Dclk1|Alcam|Myh10|Fgfr2|Dbn1|Arpc2|Hprt|Klf2|Rtn4|Rpl24|Ttc3|Smo|Nedd4|Wnt5a|Ndn|Fermt2|Palm|Ubb|Efnb2|Emb|Parva|App|Kank1|Nrp1|Igf2bp1|Agrn|Hes1|Cux1|Sd…	176	1616	1025	15175	10.9	6.8	m39
positive regulation of nitrogen compound metabolic process (GO:0051173)	biological_process	DEGs in Sertoli cells	1.25474e-08	enriched	Peg3|Tmsb4x|Sfrp1|Ramp1|Mdk|Zfp36l1|Nr2f2|Rbms3|Ssbp2|Apoe|Gnas|Twsg1|Rspo1|Ezr|Nfib|Hsp90ab1|Sox4|Ybx1|Foxc1|Ssbp3|Nfix|Bambi|Dcn|Lrp1|Wnt4|Hlf|Cfl1|Tgfb2|Wnt11|Gfra1|Id2|Igf1|Lum|Pbx1|Meis1|Igfbp6|Tead2|Ablim1|Ppp3ca|Hmga2|Rcn3|Myrf|Gpc3|Igf2|Rack1|Ier5|Ppargc1a|Rps9|Vgll4|Zbtb7c|Ccnd1|Anxa2|Rarres2|Cct4|Npm1|Fis1|Perp|Fgfr2|Ogt|Rtraf|Mmp14|Gas6|Rxra|Ier3|Hprt|Rbm3|Mical2|Parm1|Hmgn3|Rbpms|Klf2…	374	1616	2604	15175	23.1	17.2	m26
positive regulation of nitrogen compound metabolic process (GO:0051173)	biological_process	Up-regulated in Sertoli cells	1.7185e-08	enriched	Peg3|Tmsb4x|Sfrp1|Ramp1|Mdk|Zfp36l1|Nr2f2|Rbms3|Ssbp2|Apoe|Gnas|Twsg1|Rspo1|Ezr|Nfib|Hsp90ab1|Sox4|Ybx1|Foxc1|Ssbp3|Nfix|Bambi|Dcn|Lrp1|Wnt4|Hlf|Cfl1|Tgfb2|Wnt11|Gfra1|Id2|Igf1|Lum|Pbx1|Meis1|Igfbp6|Tead2|Ablim1|Ppp3ca|Hmga2|Rcn3|Myrf|Gpc3|Igf2|Rack1|Ier5|Ppargc1a|Rps9|Vgll4|Zbtb7c|Ccnd1|Anxa2|Rarres2|Cct4|Npm1|Fis1|Perp|Fgfr2|Ogt|Rtraf|Mmp14|Gas6|Rxra|Ier3|Hprt|Rbm3|Mical2|Parm1|Hmgn3|Rbpms|Klf2…	210	807	2604	15175	26	17.2	m17
blood vessel development (GO:0001568)	biological_process	Up-regulated in Sertoli cells	2.15388e-08	enriched	Sulf1|Ramp1|Actg1|Mdk|Zfp36l1|Nr2f2|Cald1|Apoe|Sox4|Col3a1|Foxc1|Fn1|Ptn|Dcn|Id1|Lrp1|Wnt4|Tgfb2|Wnt11|Bsg|Meis1|Sema6a|Tead2|Hmga2|Flna|Aqp1|Ltbp1|Col15a1|Gpc3|Cfh|Igf2|Anxa2|Myh10|Fgfr2|Rxra|Aldh1a2|Klf2|Rtn4|Rnf213|Ndst1|Tcf4|Smo|Angptl4|Smad6|Nedd4|Akt1|Glul|Wnt5a|Smad5|Efnb2|Parva|Gata6|Fgf9|Jam3|Nrp1|Hes1|Tgfbr1|Emc10|Ahr|Rras|Hspg2|Ddah1|Pgk1|Ywhaz|Pkm|Atp5b|Pbrm1|Tcf7l2|Col18a1|Efemp2|Jca…	78	807	677	15175	9.7	4.5	m16
positive regulation of developmental process (GO:0051094)	biological_process	Up-regulated in Sertoli cells	1.92326e-08	top.enriched	Tmsb4x|Sfrp1|Ncam1|Mdk|S100a10|Zfp36l1|Slc25a4|Apoe|Gnas|Fst|Macroh2a2|Ezr|Hsp90ab1|Sox4|Pcp4|Foxc1|Fn1|Ssbp3|Bambi|Ptn|Dcn|Lrp1|Wnt4|Plxna4|Gdpd2|Cfl1|Tgfb2|Wnt11|Id2|Plxna2|Igf1|Timp2|Hmga2|Flna|Aqp1|Igf2|Ppargc1a|Zbtb7c|Fbn2|Ccnd1|Rarres2|Hopx|Fis1|Fgfr2|Mmp14|Gas6|Dbn1|Arpc2|Wif1|Rtn4|Ppib|Tcf4|Naca|Ctnnbip1|Smo|Trf|Socs5|Il6st|Akt1|Wnt5a|Pkdcc|Smad5|Fermt2|Palm|Efnb2|Gata6|Fgf9|App|Nrp1|Lrrn…	121	807	1257	15175	15	8.3	m24
response to endogenous stimulus (GO:0009719)	biological_process	DEGs in Sertoli cells	2.01725e-08	top.enriched	Sulf1|Igfbp5|Sfrp1|Ramp1|Zfp36l1|Apoe|Gnas|Fst|Twsg1|Ezr|Actb|Hsp90ab1|Col5a2|Ybx1|Col3a1|Foxc1|Bambi|Slc1a3|Eef1a1|Id1|Lrp1|Wnt4|Cfl1|Tgfb2|Igf1|Grb10|Dnaja1|Timp2|Sulf2|Hmga2|Flna|Aqp1|Slc9a3r1|Ltbp1|Gpc3|Igf2|Ano1|Ppargc1a|Fbn2|Ccnd1|Rarres2|Fis1|Fgfr2|Ogt|Mmp14|Dbn1|Rxra|Arpc2|Nrep|Sesn3|Ndst1|Cdk4|C1qtnf12|Fstl1|Smad6|Socs5|Cd81|Akt1|Itga3|Wnt5a|Smad5|Fermt2|Palm|Pdgfc|Gata6|Fgf9|Park7|App|K…	196	1616	1184	15175	12.1	7.8	m28
ATP metabolic process (GO:0046034)	biological_process	Up-regulated in Sertoli cells	2.16078e-08	enriched	Cox4i1|Igf1|Atp5g3|Cfh|Ppargc1a|Cox4i2|Fis1|Ndufv2|Ogt|Atp5pb|Ier3|Atp5d|Atp5a1|Aldoc|Eno3|Guk1|Hspa8|Atp5h|Park7|Cox5a|App|Ndufs2|Ndufb9|Ndufv3|Gpi1|Ndufb8|Tspo|Atp5g2|Atpif1|Pgk1|Ndufa8|Pkm|Uqcrc1|Ndufa10|Ndufs8|Bad|Atp5b|Ndufb6|Mtch2	39	807	227	15175	4.8	1.5	m19
blood vessel morphogenesis (GO:0048514)	biological_process	Up-regulated in Sertoli cells	2.55323e-08	enriched	Sulf1|Ramp1|Actg1|Mdk|Zfp36l1|Nr2f2|Cald1|Apoe|Sox4|Col3a1|Foxc1|Fn1|Ptn|Dcn|Id1|Lrp1|Wnt4|Tgfb2|Wnt11|Bsg|Meis1|Sema6a|Tead2|Hmga2|Flna|Aqp1|Col15a1|Cfh|Igf2|Anxa2|Fgfr2|Rxra|Klf2|Rtn4|Rnf213|Tcf4|Smo|Angptl4|Smad6|Nedd4|Akt1|Glul|Wnt5a|Smad5|Efnb2|Parva|Gata6|Fgf9|Jam3|Nrp1|Hes1|Tgfbr1|Emc10|Ahr|Rras|Hspg2|Ddah1|Pgk1|Ywhaz|Pkm|Atp5b|Pbrm1|Col18a1|Efemp2|Jcad|Vezf1|Bmpr1a|Zfpm2|Rhob|Cdh2|Mfge8	71	807	592	15175	8.8	3.9	m16
generation of neurons (GO:0048699)	biological_process	DEGs in Sertoli cells	2.14401e-08	enriched	Sfrp1|Ncam1|Mdk|Cdkn1c|Nr2f2|Apoe|Gas1|Nfib|Actb|Uchl1|Hsp90ab1|Sox4|Pcp4|Col3a1|Fn1|Palld|Pmp22|Nfix|Lamc1|Slc1a3|Adam10|Ptn|Eef1a1|Id1|Lrp1|Wnt4|Plxna4|Emx2|Cfl1|Tgfb2|Wnt11|Gfra1|Id2|Plxna2|Igf1|Bsg|Pbx1|Meis1|Timp2|Sema6a|Ablim1|Ppp3ca|Hmga2|Flna|Slc9a3r1|Lama5|Cfh|Cdh11|Dclk1|Alcam|Myh10|Fgfr2|Gas6|Dbn1|Nrep|Aldh1a2|Hprt|Ift20|Rtn4|Rpl24|Tcf4|Ttc3|Svbp|Smo|Nedd4|Trf|Il6st|Akt1|Itga3|Daam2|Wn…	240	1616	1526	15175	14.9	10.1	m39
developmental growth (GO:0048589)	biological_process	Up-regulated in Sertoli cells	3.81709e-08	enriched	Sfrp1|Ncam1|Mdk|Cdkn1c|Zfp36l1|Slc25a4|Apoe|H3f3a|Gnas|Gas1|Plac1|Ezr|Hsp90ab1|Foxc1|Fn1|Pmp22|Ptn|Lrp1|Plxna4|Cfl1|Tgfb2|Wnt11|Igf1|Meis1|Sema6a|Hmga2|Igf2|Vgll4|Dclk1|Hopx|Arid5b|Fgfr2|Dbn1|Rxra|Klf2|Rtn4|Ppib|Cdk4|Naca|Nkd1|Smo|Cd81|Akt1|Wnt5a|Ndn|Pkdcc|Gata6|Fgf9|App|Nrp1|Taf10|Rpl29|Agrn|Tgfbr1|Sh3glb1|Ahr|Rad51b|Wwc2|Ilk|Hnrnpk|Eif4h|Siah1a|Ryk|Fkbp8|Eif4g2|Bcl2l11|Pkm|Foxp1|Dipk2a|Actr3|Dl…	79	807	699	15175	9.8	4.6	m27
Wnt signaling pathway (GO:0016055)	biological_process	Up-regulated in Sertoli cells	4.27894e-08	enriched	Sulf1|Sfrp1|Mdk|Rbms3|Apoe|Rspo1|Sox4|Bambi|Lrp1|Wnt4|Wls|Wnt11|Bicc1|Grb10|Sulf2|Hmga2|Slc9a3r1|Gpc3|Vgll4|Ccnd1|Fgfr2|Wif1|Ift20|Rnf213|Pfdn5|Tcf7l1|Nkd1|Ctnnbip1|Itga3|Daam2|Wnt5a|Fzd2|Fermt2|Fgf9|Ldb1|App|Kank1|Ddb1|Vps35|Ilk|Zfp703|Ryk|Nxn|Dab2|Mllt3|Tcf7l2|Daam1|Lgr4|Tax1bp3|Amer1|Ext1|Cdh2|Shisa2|Plpp3	54	807	395	15175	6.7	2.6	m28
ossification (GO:0001503)	biological_process	Up-regulated in Sertoli cells	4.30123e-08	enriched	Igfbp5|Sfrp1|Mdk|Mgp|H3f3a|Gnas|Twsg1|Foxc1|Bambi|Ptn|Id1|Wnt4|Gdpd2|Wnt11|Id2|Igf1|Pbx1|Id3|Gpc3|Igf2|Fbn2|Mtss1|Fgfr2|Mmp14|Ctnnbip1|Smo|Smad6|Il6st|Akt1|Wnt5a|Pkdcc|Smad5|Fermt2|Fgf9|Erh|Ahr|Hspg2|P3h1|Ilk|Cebpb|Lmna|Bmp1|Dlk1|Tcf7l2|Nab1|Atp2b1|Lgr4|Ifitm1|Bmpr1a|Ext1	50	807	350	15175	6.2	2.3	m19
regulation of protein metabolic process (GO:0051246)	biological_process	DEGs in Sertoli cells	2.2503e-08	top.enriched	Igfbp5|Sfrp1|Ramp1|Cdkn1c|Zfp36l1|Nr2f2|Rbms3|Apoe|Gnas|Itm2b|Gas1|Twsg1|Rspo1|Ezr|Actb|Cryab|Uchl1|Hsp90ab1|Sox4|Pcp4|Fn1|Pmp22|Ptpn13|Lrp1|Itm2a|Serpinh1|Cfl1|Fbln1|Tgfb2|Gfra1|Igf1|Alad|Snta1|Lxn|Plat|Dnaja1|Timp2|Igfbp6|Rcn3|Flna|Aqp1|Slc9a3r1|Gpc3|Igf2|Rack1|Ppp2r2b|Ppargc1a|Vcan|Rps9|Vgll4|Ccnd1|Anxa2|Rarres2|Npm1|Fis1|Perp|Ogt|Rtraf|Rpl10|Mmp14|Gas6|Rxra|Ier3|Rbm3|Dbi|Rbpms|Klf2|Rtn4|Psma3…	326	1616	2219	15175	20.2	14.6	m29
regulation of cellular protein metabolic process (GO:0032268)	biological_process	DEGs in Sertoli cells	2.2503e-08	enriched	Igfbp5|Sfrp1|Ramp1|Cdkn1c|Zfp36l1|Nr2f2|Rbms3|Apoe|Gnas|Gas1|Twsg1|Rspo1|Ezr|Actb|Cryab|Uchl1|Hsp90ab1|Sox4|Pcp4|Fn1|Pmp22|Ptpn13|Lrp1|Serpinh1|Cfl1|Fbln1|Tgfb2|Gfra1|Igf1|Alad|Snta1|Lxn|Plat|Dnaja1|Timp2|Igfbp6|Rcn3|Aqp1|Slc9a3r1|Gpc3|Igf2|Rack1|Ppp2r2b|Ppargc1a|Vcan|Rps9|Vgll4|Ccnd1|Anxa2|Rarres2|Npm1|Fis1|Perp|Ogt|Rtraf|Rpl10|Mmp14|Gas6|Rxra|Rbm3|Dbi|Rbpms|Dusp5|Psme2|Rps3a1|Cdk4|Svbp|Smad6|Cd…	307	1616	2064	15175	19	13.6	m29
animal organ morphogenesis (GO:0009887)	biological_process	DEGs in Sertoli cells	2.2503e-08	top.enriched	Sulf1|Igfbp5|Sfrp1|Mdk|Mfap2|Gnas|Fst|Gas1|Twsg1|Nfib|Sox4|Col5a2|Col3a1|Foxc1|Lamc1|Hmgn1|Ptn|Id1|Wnt4|Serpinh1|Emx2|Tgfb2|Wnt11|Id2|Igf1|Tgm2|Pbx1|Meis1|Abr|Fras1|Tead2|Sulf2|Hmga2|Flna|Aqp1|Slc9a3r1|Lama5|Tnni1|Id3|Tpm1|Gpc3|Cfh|Igf2|Fbn2|Perp|Arid5b|Fgfr2|Mmp14|Rxra|Aldh1a2|Rtn4|Ndst1|Naca|Nkd1|Sp5|Ctnnbip1|Smo|Smad6|Nedd4|Wnt5a|Fzd2|Meis2|Efnb2|Pdgfc|Parva|Gata6|Fgf9|Nrp1|Wnk4|Agrn|Nfic|Hes1…	165	1616	953	15175	10.2	6.3	m30
cell-cell signaling by wnt (GO:0198738)	biological_process	Up-regulated in Sertoli cells	4.54376e-08	enriched	Sulf1|Sfrp1|Mdk|Rbms3|Apoe|Rspo1|Sox4|Bambi|Lrp1|Wnt4|Wls|Wnt11|Bicc1|Grb10|Sulf2|Hmga2|Slc9a3r1|Gpc3|Vgll4|Ccnd1|Fgfr2|Wif1|Ift20|Rnf213|Pfdn5|Tcf7l1|Nkd1|Ctnnbip1|Itga3|Daam2|Wnt5a|Fzd2|Fermt2|Fgf9|Ldb1|App|Kank1|Ddb1|Vps35|Ilk|Zfp703|Ryk|Nxn|Dab2|Mllt3|Tcf7l2|Daam1|Lgr4|Tax1bp3|Amer1|Ext1|Cdh2|Shisa2|Plpp3	54	807	396	15175	6.7	2.6	m28
negative regulation of nitrogen compound metabolic process (GO:0051172)	biological_process	Up-regulated in Sertoli cells	2.3362e-08	top.enriched	Peg3|Igfbp5|Sfrp1|Cdkn1c|Zfp36l1|Nr2f2|Apoe|H3f3a|Fst|Itm2b|Macroh2a2|Gas1|Ezr|Nfib|Actb|Cryab|Uchl1|Hsp90ab1|Sox4|Pcp4|Ybx1|Foxc1|Ptpn13|Nfix|Id1|Wnt4|Itm2a|Serpinh1|Fbln1|Wnt11|Id2|Igf1|Alad|Snta1|Lxn|Plat|Dnaja1|Timp2|Ppp3ca|Hmga2|Flna|Aqp1|Id3|Gpc3|Igf2|Rack1|Ppargc1a|Vgll4|Ccnd1|Anxa2|Hopx|Npm1|Arid5b|Fgfr2|Ogt|Rtraf|Rpl10|Gas6|Rxra|Ier3|Dbi|Klf2|Rtn4|Tcf4|Pfdn5|Dusp5|Tcf7l1|Naca|Maf|Svbp|Sp…	175	807	2066	15175	21.7	13.6	m26
movement of cell or subcellular component (GO:0006928)	biological_process	DEGs in Sertoli cells	2.48197e-08	enriched	Sulf1|Tmsb4x|Podxl|Igfbp5|Sfrp1|Tmsb10|Ncam1|Kcne1l|Actg1|Mdk|Nr2f2|Apoe|Gas1|Nfib|Actb|Uchl1|Col3a1|Foxc1|Fn1|Palld|Pmp22|Bambi|Lamc1|Adam10|Ptn|Dcn|Lrp1|Wnt4|Lbp|Plxna4|Emx2|Plekho1|Cfl1|Fbln1|Rhou|Tgfb2|Wnt11|Gfra1|Plxna2|Igf1|Snta1|Bsg|Grb10|Abr|Plat|Dnaja1|Stk26|Sema6a|Igfbp6|Ablim1|Ppp3ca|Myl6|Flna|Aqp1|Slc9a3r1|Lama5|Tpm1|Gpc3|Igf2|Rack1|Ppargc1a|Vcan|Srgap1|Dclk1|Rarres2|Pltp|Alcam|Myh10|…	282	1616	1864	15175	17.5	12.3	m11
cellular metabolic process (GO:0044237)	biological_process	DEGs in Sertoli cells	2.49232e-08	enriched	Peg3|Sulf1|Tmsb4x|Igfbp5|Igfbp4|Sfrp1|Ramp1|Mdk|Acot1|Cdkn1c|Zfp36l1|Nr2f2|Rbms3|Ssbp2|Apoe|H3f3a|Gnas|Fst|Itm2b|Macroh2a2|Gas1|Loxl1|Twsg1|Rspo1|Tkt|Ezr|Nfib|Actb|Cryab|Uchl1|Hsp90ab1|Sox4|Pcp4|Ybx1|Col3a1|Foxc1|Fn1|Hmgcs2|Rplp0|Pmp22|Ssbp3|Bgn|Ptpn13|Nfix|Bambi|Slc1a3|Hmgn1|Gria3|Adam10|Dcn|Eef1a1|Id1|Lrp1|Rbp1|Wnt4|Gxylt2|Cox4i1|Itm2a|Serpinh1|Emx2|Eci2|Hlf|Cfl1|Fbln1|Tgfb2|Wnt11|Gfra1|Rpl7|Id…	1029	1616	8540	15175	63.7	56.3	m38
growth (GO:0040007)	biological_process	Up-regulated in Sertoli cells	9.01248e-08	enriched	Igfbp5|Igfbp4|Sfrp1|Ncam1|Mdk|Cdkn1c|Zfp36l1|Slc25a4|Apoe|H3f3a|Gnas|Gas1|Tkt|Plac1|Ezr|Cryab|Hsp90ab1|Foxc1|Fn1|Pmp22|Adam10|Ptn|Lrp1|Plxna4|Cfl1|Tgfb2|Wnt11|Igf1|Meis1|Sema6a|Hmga2|Igfbp2|Gpc3|Igf2|Rack1|Vgll4|Dclk1|Hopx|Npm1|Arid5b|Fgfr2|Mmp14|Gas6|Dbn1|Rxra|Fhl1|Klf2|Rtn4|Ppib|Cdk4|Naca|Nkd1|Smo|Socs5|Cd81|Akt1|Wnt5a|Ndn|Pkdcc|Selenop|Gata6|Fgf9|App|Nrp1|Taf10|Rpl29|Agrn|Tgfbr1|Sh3glb1|Apbb2|…	98	807	969	15175	12.1	6.4	m27
regulation of cellular protein localization (GO:1903827)	biological_process	Up-regulated in Sertoli cells	9.1546e-08	enriched	Ezr|Actb|Hsp90ab1|Adam10|Ptn|Lrp1|Cfl1|Tgfb2|Dnaja1|Flna|Gpc3|Rack1|Cct4|Npm1|Fis1|Ogt|Mmp14|Gas6|Dbn1|Arpc2|Rtn4|Cct8|Cct5|Smo|Nedd4|Cd81|Akt1|Glul|Itga3|Wnt5a|Pkdcc|Fermt2|Efnb2|Ppp2r5a|Bnip3l|Park7|App|Clip3|Ptpn14|Ctnna1|Ywhae|Nucb1|Tcaf1|Sh3glb1|Leprot|Hnrnpm|Vps35|Tmem98|Asph|Hnrnpk|Stom|Atpif1|Macroh2a1|Txn1|Dab2|Actr3|Tcf7l2|Trim8|Hdac3|Rab11fip2|Cct3|Tardbp|Tax1bp3|Camk1|Cdh2	65	807	537	15175	8.1	3.5	m45
cellular anatomical entity (GO:0110165)	cellular_component	Up-regulated in Sertoli cells	3.34325e-08	top.enriched	Peg3|Sulf1|Tmsb4x|Podxl|Igfbp5|Igfbp4|Sfrp1|Ramp1|Tmsb10|Ncam1|Kcne1l|Actg1|Mdk|Ftl1|Col6a6|Acot1|Mgp|S100a10|Cdkn1c|Zfp36l1|Nr2f2|Rbms3|Mfap2|Slc25a4|Cald1|Ssbp2|Apoe|H3f3a|S100a11|Gnas|Myl9|Parvb|Selenow|Fst|Itm2b|Macroh2a2|Gas1|Loxl1|Twsg1|Rspo1|Tkt|Plac1|Ezr|Nfib|Actb|Cryab|Uchl1|Hsp90ab1|Tmem176b|Lsp1|Sox4|Pcp4|Arl4c|Col5a2|Ybx1|Col3a1|Foxc1|Fn1|Hmgcs2|Palld|Rplp0|Pmp22|Ssbp3|Bgn|Ptpn13|Nfix…	801	815	14339	15298	98.3	93.7	m6
negative regulation of cellular metabolic process (GO:0031324)	biological_process	DEGs in Sertoli cells	3.46411e-08	top.enriched	Peg3|Igfbp5|Sfrp1|Cdkn1c|Zfp36l1|Nr2f2|Apoe|H3f3a|Fst|Itm2b|Macroh2a2|Gas1|Ezr|Nfib|Actb|Cryab|Uchl1|Hsp90ab1|Sox4|Pcp4|Ybx1|Foxc1|Ptpn13|Nfix|Eef1a1|Id1|Wnt4|Itm2a|Serpinh1|Fbln1|Tgfb2|Wnt11|Id2|Igf1|Alad|Snta1|Grb10|Lxn|Plat|Dnaja1|Timp2|Ppp3ca|Hmga2|Flna|Aqp1|Id3|Gpc3|Igf2|Rack1|Ppargc1a|Vgll4|Ccnd1|Anxa2|Hopx|Npm1|Arid5b|Fgfr2|Ogt|Rtraf|Rpl10|Gas6|Rxra|Ier3|Dbi|Klf2|Rtn4|Tcf4|Pfdn5|Dusp5|Tcf7…	328	1616	2245	15175	20.3	14.8	m32
regulation of Wnt signaling pathway (GO:0030111)	biological_process	Up-regulated in Sertoli cells	1.04247e-07	enriched	Sulf1|Sfrp1|Mdk|Rbms3|Apoe|Rspo1|Sox4|Bambi|Lrp1|Wls|Wnt11|Bicc1|Grb10|Sulf2|Hmga2|Slc9a3r1|Gpc3|Vgll4|Fgfr2|Wif1|Ift20|Rnf213|Pfdn5|Nkd1|Ctnnbip1|Itga3|Daam2|Wnt5a|Fgf9|App|Kank1|Vps35|Ilk|Zfp703|Nxn|Dab2|Mllt3|Tcf7l2|Lgr4|Tax1bp3|Amer1|Cdh2|Shisa2|Plpp3	44	807	294	15175	5.5	1.9	m28
positive regulation of developmental process (GO:0051094)	biological_process	DEGs in Sertoli cells	4.10099e-08	top.enriched	Tmsb4x|Sfrp1|Ncam1|Mdk|S100a10|Zfp36l1|Slc25a4|Apoe|Gnas|Fst|Macroh2a2|Ezr|Hsp90ab1|Sox4|Pcp4|Foxc1|Fn1|Ssbp3|Bambi|Ptn|Dcn|Lrp1|Wnt4|Plxna4|Gdpd2|Cfl1|Tgfb2|Wnt11|Id2|Plxna2|Igf1|Timp2|Hmga2|Flna|Aqp1|Igf2|Ppargc1a|Zbtb7c|Fbn2|Ccnd1|Rarres2|Hopx|Fis1|Fgfr2|Mmp14|Gas6|Dbn1|Arpc2|Wif1|Rtn4|Ppib|Tcf4|Naca|Ctnnbip1|Smo|Trf|Socs5|Il6st|Akt1|Wnt5a|Pkdcc|Smad5|Fermt2|Palm|Efnb2|Gata6|Fgf9|App|Nrp1|Lrrn…	204	1616	1257	15175	12.6	8.3	m33
extracellular region (GO:0005576)	cellular_component	DEGs in Sertoli cells	4.27712e-08	top.enriched	Sulf1|Igfbp5|Igfbp4|Sfrp1|Ramp1|Actg1|Mdk|Ftl1|Col6a6|Mgp|S100a10|Mfap2|Apoe|S100a11|Gnas|Fst|Itm2b|Loxl1|Twsg1|Rspo1|Plac1|Cryab|Hsp90ab1|Col5a2|Ybx1|Col3a1|Fn1|Bgn|Lamc1|Gria3|Ptn|Dcn|Wnt4|Lbp|Tril|Serpinh1|Cfl1|Fbln1|Tgfb2|Wnt11|Gfra1|Igf1|Alad|Fth1|Lum|Col6a2|Lxn|Plat|Timp2|Sema6a|Igfbp6|Sulf2|Il11ra1|Igfbp2|Aqp1|Lama5|Nid2|Ltbp1|Col15a1|Ccdc80|Cfh|Igf2|Adamts5|Vcan|Fbn2|Anxa2|Rarres2|Pltp|Fg…	249	1635	1609	15298	15.2	10.5	m7
intracellular organelle (GO:0043229)	cellular_component	DEGs in Sertoli cells	4.27712e-08	top.enriched	Peg3|Sulf1|Tmsb4x|Actg1|Ftl1|Acot1|Mgp|S100a10|Cdkn1c|Zfp36l1|Nr2f2|Rbms3|Slc25a4|Cald1|Ssbp2|Apoe|H3f3a|S100a11|Gnas|Myl9|Parvb|Fst|Itm2b|Macroh2a2|Rspo1|Tkt|Ezr|Nfib|Actb|Cryab|Uchl1|Hsp90ab1|Tmem176b|Sox4|Pcp4|Ybx1|Foxc1|Fn1|Hmgcs2|Palld|Rplp0|Ssbp3|Ptpn13|Nfix|Slc1a3|Hmgn1|Adam10|Ptn|Cdc42ep3|Eef1a1|Id1|Maged2|Lrp1|Rbp1|Wnt4|Golm1|Cox4i1|Itm2a|Wls|Serpinh1|Emx2|Gdpd2|Eci2|Hlf|Plekho1|Cfl1|Rho…	1231	1635	10502	15298	75.3	68.6	m8
positive regulation of locomotion (GO:0040017)	biological_process	Up-regulated in Sertoli cells	1.21227e-07	enriched	Tmsb4x|Igfbp5|Actg1|Mdk|Fn1|Adam10|Ptn|Lrp1|Lbp|Cfl1|Fbln1|Tgfb2|Wnt11|Igf1|Bsg|Sema6a|Ppp3ca|Flna|Aqp1|Igf2|Rack1|Rarres2|Mmp14|Gas6|Arpc2|Syne2|Rras2|Rtn4|Smo|Trf|Atp5a1|Il6st|Dock4|Akt1|Itga3|Wnt5a|Fermt2|Pdgfc|Fgf9|App|Jam3|Nrp1|Tgfbr1|Gnai2|Prr5|Emc10|Rras|Pfn1|Gpi1|Rhoc|Cavin1|Map2k2|Vps35|Ilk|Zfp703|Dab2|Lamb1|Mpzl1|Atp5b|Actr3|Col18a1|Jcad|Igf1r|Rhob|Plpp3	65	807	541	15175	8.1	3.6	m13
regulation of growth (GO:0040008)	biological_process	Up-regulated in Sertoli cells	1.29651e-07	enriched	Igfbp5|Igfbp4|Sfrp1|Ncam1|Slc25a4|Apoe|Gnas|Gas1|Tkt|Ezr|Cryab|Foxc1|Fn1|Adam10|Lrp1|Plxna4|Cfl1|Tgfb2|Wnt11|Igf1|Meis1|Sema6a|Hmga2|Igfbp2|Gpc3|Igf2|Rack1|Vgll4|Hopx|Npm1|Fgfr2|Mmp14|Gas6|Dbn1|Fhl1|Rtn4|Ppib|Cdk4|Naca|Nkd1|Smo|Socs5|Cd81|Akt1|Wnt5a|Ndn|Selenop|Gata6|Fgf9|App|Nrp1|Agrn|Tgfbr1|Sh3glb1|Apbb2|Ahr|P3h1|Wwc2|Ilk|Hnrnpk|Siah1a|Ryk|Eif4g2|Dab2|Bcl2l11|Foxp1|Actr3|Tcf7l2|Hdac3|Bmpr1a|Zfp…	73	807	643	15175	9	4.2	m27
generation of precursor metabolites and energy (GO:0006091)	biological_process	Up-regulated in Sertoli cells	1.44366e-07	enriched	Gnas|Tkt|Hmgcs2|Slc1a3|Cox4i1|Igf1|Grb10|Igf2|Ppargc1a|Cox4i2|Ndufv2|Ogt|Atp5pb|Ier3|Atp5d|Atp5a1|Il6st|Akt1|Aldoc|Eno3|Gyg|Atp5h|Park7|Cox5a|App|Ppp1ca|Cavin3|Taldo1|Ndufs2|Ppp1r1a|Ndufb9|Ndufv3|Gpi1|Ndufb8|Sdhb|Cat|Prelid1|Pgk1|Ndufa8|Pkm|Uqcrc1|Ndufa10|Ndufs8|Atp5b|Ndufb6|Tcf7l2|Mtch2|Aco2|Pgls	49	807	353	15175	6.1	2.3	m19
structural molecule activity (GO:0005198)	molecular_function	DEGs in Sertoli cells	4.73592e-08	top.enriched	Actg1|Col6a6|Mfap2|Actb|Cryab|Col5a2|Col3a1|Fn1|Rplp0|Bgn|Lamc1|Dcn|Fbln1|Rpl7|Lum|Snta1|Rps4x|Col6a2|Fras1|Igfbp6|Myl6|Lama5|Nid2|Ltbp1|Col15a1|Tpm1|Vcan|Rps9|Fbn2|Clta|Fbln2|Rpl10|Arpc2|Ahnak|Rpl24|Rps3a1|Add3|Arpc5|Arpc3|Rpl6|Csrp2|Rpl5|Col4a5|Nid1|Krt18|Col6a1|Ctnna1|Tgfbi|Rps2|Rpl29|Agrn|Tubb5|Hspg2|Lor|Lamb1|Vim|Rpl22l1|Copb2|Actr3|Col18a1|Efemp2|Igf1r|Mfge8|Tinagl1|Dst|Mybpc3|Cltb|Sparc|Co…	103	1597	508	15039	6.4	3.4	m5
negative regulation of cellular metabolic process (GO:0031324)	biological_process	Up-regulated in Sertoli cells	5.17887e-08	enriched	Peg3|Igfbp5|Sfrp1|Cdkn1c|Zfp36l1|Nr2f2|Apoe|H3f3a|Fst|Itm2b|Macroh2a2|Gas1|Ezr|Nfib|Actb|Cryab|Uchl1|Hsp90ab1|Sox4|Pcp4|Ybx1|Foxc1|Ptpn13|Nfix|Eef1a1|Id1|Wnt4|Itm2a|Serpinh1|Fbln1|Tgfb2|Wnt11|Id2|Igf1|Alad|Snta1|Grb10|Lxn|Plat|Dnaja1|Timp2|Ppp3ca|Hmga2|Flna|Aqp1|Id3|Gpc3|Igf2|Rack1|Ppargc1a|Vgll4|Ccnd1|Anxa2|Hopx|Npm1|Arid5b|Fgfr2|Ogt|Rtraf|Rpl10|Gas6|Rxra|Ier3|Dbi|Klf2|Rtn4|Tcf4|Pfdn5|Dusp5|Tcf7…	185	807	2245	15175	22.9	14.8	m26
extracellular space (GO:0005615)	cellular_component	DEGs in Sertoli cells	5.188e-08	enriched	Sulf1|Igfbp5|Igfbp4|Sfrp1|Ramp1|Actg1|Mgp|S100a10|Apoe|S100a11|Fst|Itm2b|Loxl1|Twsg1|Rspo1|Col5a2|Ybx1|Col3a1|Fn1|Bgn|Ptn|Dcn|Wnt4|Lbp|Tril|Serpinh1|Fbln1|Tgfb2|Wnt11|Gfra1|Igf1|Alad|Lum|Col6a2|Lxn|Plat|Timp2|Sema6a|Igfbp6|Sulf2|Igfbp2|Aqp1|Lama5|Nid2|Col15a1|Cfh|Igf2|Adamts5|Anxa2|Rarres2|Pltp|Mmp14|Gas6|Ahnak|Alb|Dbi|Fcgrt|Npc2|C1qtnf12|Fstl1|Angptl4|Trf|Lamp2|Il6st|Cd81|Wnt5a|Col4a5|Pdgfc|Ppia…	180	1635	1079	15298	11	7.1	m7
enzyme linked receptor protein signaling pathway (GO:0007167)	biological_process	DEGs in Sertoli cells	5.92401e-08	top.enriched	Sulf1|Igfbp5|Igfbp4|Sfrp1|Fst|Twsg1|Hsp90ab1|Ybx1|Col3a1|Foxc1|Bambi|Dcn|Id1|Lrp1|Wnt4|Tgfb2|Gfra1|Igf1|Grb10|Plat|Sema6a|Igfbp6|Sulf2|Igfbp2|Slc9a3r1|Ltbp1|Gpc3|Igf2|Fbn2|Rarres2|Arid5b|Fgfr2|Ogt|Gas6|Nrep|Ift20|Sesn3|Rbpms|Rtn4|Ndst1|Tcf4|Cdk4|C1qtnf12|Fstl1|Smad6|Nedd4|Trf|Socs5|Il6st|Akt1|Itga3|Wnt5a|Ndn|Col4a5|Smad5|Fermt2|Efnb2|Pdgfc|Gata6|Fgf9|Kank1|Nrp1|Ubash3b|Hes1|Ptprk|Tgfbr1|Sh3glb1|G…	148	1616	840	15175	9.2	5.5	m34
regulation of cell death (GO:0010941)	biological_process	Up-regulated in Sertoli cells	6.4855e-08	top.enriched	Sfrp1|Ncam1|Mdk|Acot1|Zfp36l1|Slc25a4|Apoe|Gas1|Cryab|Hsp90ab1|Sox4|Pcp4|Ybx1|Foxc1|Fn1|Pmp22|Adam10|Ptn|Eef1a1|Id1|Lrp1|Wnt4|Tgfb2|Wnt11|Igf1|Tgm2|Acaa2|Dnaja1|Stk26|Tead2|Flna|Aqp1|Slc9a3r1|Id3|Anp32a|Rack1|Ppp2r2b|Ppargc1a|Npm1|Fis1|Fgfr2|Ogt|Rpl10|Gas6|Rxra|Ier3|Aldh1a2|Alb|Rras2|Glo1|Cdk4|Naca|Fstl1|Smo|Angptl4|Smad6|Akt1|Wnt5a|Fermt2|Ubb|Efnb2|Bnip3l|Tsc22d3|Plscr3|Ppia|Hspa8|Trp53inp1|Gata…	136	807	1504	15175	16.9	9.9	m29
positive regulation of cell motility (GO:2000147)	biological_process	Up-regulated in Sertoli cells	1.50767e-07	enriched	Tmsb4x|Igfbp5|Actg1|Mdk|Fn1|Adam10|Ptn|Lrp1|Lbp|Cfl1|Fbln1|Tgfb2|Wnt11|Igf1|Bsg|Sema6a|Ppp3ca|Flna|Aqp1|Igf2|Rack1|Rarres2|Mmp14|Gas6|Arpc2|Syne2|Rras2|Rtn4|Smo|Trf|Atp5a1|Il6st|Dock4|Akt1|Itga3|Wnt5a|Fermt2|Pdgfc|Fgf9|App|Jam3|Nrp1|Tgfbr1|Gnai2|Prr5|Emc10|Rras|Pfn1|Gpi1|Rhoc|Cavin1|Map2k2|Ilk|Zfp703|Dab2|Lamb1|Mpzl1|Atp5b|Actr3|Col18a1|Jcad|Igf1r|Rhob|Plpp3	64	807	532	15175	7.9	3.5	m13
positive regulation of macromolecule biosynthetic process (GO:0010557)	biological_process	Up-regulated in Sertoli cells	6.90028e-08	enriched	Peg3|Tmsb4x|Sfrp1|Ramp1|Mdk|Nr2f2|Rbms3|Ssbp2|Apoe|Nfib|Hsp90ab1|Sox4|Ybx1|Foxc1|Ssbp3|Nfix|Bambi|Dcn|Wnt4|Hlf|Tgfb2|Wnt11|Id2|Igf1|Lum|Pbx1|Meis1|Tead2|Ablim1|Ppp3ca|Hmga2|Myrf|Igf2|Ier5|Ppargc1a|Rps9|Zbtb7c|Cct4|Npm1|Fgfr2|Ogt|Rtraf|Rxra|Rbm3|Mical2|Parm1|Hmgn3|Klf2|Tcf4|Cct8|Tcf7l1|Rps3a1|Cdk4|Naca|Cct5|Ptov1|Maf|Smo|Smad6|Trf|Cd81|Akt1|Wnt5a|Rpl5|Ndn|Fzd2|Smad5|Eif3e|Meis2|Trp53inp1|Gata6|Fgf…	140	807	1565	15175	17.3	10.3	m30
regulation of biological process (GO:0050789)	biological_process	DEGs in Sertoli cells	7.20267e-08	top.enriched	Peg3|Sulf1|Tmsb4x|Podxl|Igfbp5|Igfbp4|Sfrp1|Ramp1|Tmsb10|Ncam1|Kcne1l|Actg1|Mdk|Acot1|Mgp|S100a10|Cdkn1c|Zfp36l1|Nr2f2|Rbms3|Mfap2|Slc25a4|Cald1|Ssbp2|Apoe|H3f3a|S100a11|Gnas|Parvb|Fst|Itm2b|Macroh2a2|Gas1|Twsg1|Rspo1|Tkt|Ezr|Nfib|Actb|Cryab|Uchl1|Hsp90ab1|Tmem176b|Lsp1|Sox4|Pcp4|Col5a2|Ybx1|Col3a1|Foxc1|Fn1|Palld|Pmp22|Ssbp3|Ptpn13|Dock11|Nfix|Bambi|Slc1a3|Hmgn1|Gria3|Adam10|Ptn|Cdc42ep3|Dcn|Eef…	1089	1616	9153	15175	67.4	60.3	m35
neurogenesis (GO:0022008)	biological_process	Up-regulated in Sertoli cells	7.87066e-08	enriched	Sfrp1|Ncam1|Mdk|Cdkn1c|Nr2f2|Apoe|Gas1|Nfib|Actb|Uchl1|Hsp90ab1|Sox4|Pcp4|Col3a1|Fn1|Palld|Pmp22|Nfix|Lamc1|Slc1a3|Adam10|Ptn|Eef1a1|Id1|Lrp1|Wnt4|Plxna4|Emx2|Cfl1|Tgfb2|Wnt11|Gfra1|Id2|Plxna2|Igf1|Bsg|Pbx1|Meis1|Timp2|Sema6a|Ablim1|Ppp3ca|Hmga2|Flna|Slc9a3r1|Lama5|Myrf|Cfh|Vcan|Cdh11|Dclk1|Alcam|Myh10|Fgfr2|Gas6|Dbn1|Nrep|Aldh1a2|Hprt|Syne2|Dbi|Ift20|Rtn4|Rpl24|Tcf4|Ttc3|Svbp|Smo|Nedd4|Trf|Il6st…	145	807	1643	15175	18	10.8	m31
positive regulation of macromolecule metabolic process (GO:0010604)	biological_process	DEGs in Sertoli cells	7.95832e-08	enriched	Peg3|Sulf1|Tmsb4x|Sfrp1|Ramp1|Actg1|Mdk|Zfp36l1|Nr2f2|Rbms3|Ssbp2|Apoe|Gnas|Twsg1|Rspo1|Ezr|Nfib|Hsp90ab1|Sox4|Ybx1|Foxc1|Fn1|Pmp22|Ssbp3|Nfix|Bambi|Dcn|Id1|Lrp1|Wnt4|Lbp|Hlf|Cfl1|Fbln1|Tgfb2|Wnt11|Gfra1|Id2|Igf1|Lum|Bsg|Pbx1|Meis1|Igfbp6|Tead2|Ablim1|Sulf2|Ppp3ca|Hmga2|Rcn3|Id3|Myrf|Gpc3|Igf2|Rack1|Ier5|Ppargc1a|Rps9|Vgll4|Zbtb7c|Ccnd1|Anxa2|Rarres2|Cct4|Npm1|Fis1|Perp|Fgfr2|Ogt|Rtraf|Mmp14|Gas6…	408	1616	2932	15175	25.2	19.3	m26
regulation of cellular protein localization (GO:1903827)	biological_process	DEGs in Sertoli cells	7.95832e-08	enriched	Ezr|Actb|Hsp90ab1|Adam10|Ptn|Lrp1|Cfl1|Tgfb2|Dnaja1|Flna|Gpc3|Rack1|Cct4|Npm1|Fis1|Ogt|Mmp14|Gas6|Dbn1|Arpc2|Rtn4|Cct8|Cct5|Smo|Nedd4|Cd81|Akt1|Glul|Itga3|Wnt5a|Pkdcc|Fermt2|Efnb2|Ppp2r5a|Bnip3l|Park7|App|Clip3|Ptpn14|Ctnna1|Ywhae|Nucb1|Tcaf1|Sh3glb1|Leprot|Hnrnpm|Vps35|Tmem98|Asph|Hnrnpk|Stom|Atpif1|Macroh2a1|Txn1|Dab2|Actr3|Tcf7l2|Trim8|Hdac3|Rab11fip2|Cct3|Tardbp|Tax1bp3|Camk1|Cdh2|Chp2|Sfn|Gp…	105	1616	537	15175	6.5	3.5	m66
negative regulation of metabolic process (GO:0009892)	biological_process	DEGs in Sertoli cells	7.96966e-08	enriched	Peg3|Igfbp5|Sfrp1|Cdkn1c|Zfp36l1|Nr2f2|Rbms3|Apoe|H3f3a|Fst|Itm2b|Macroh2a2|Gas1|Twsg1|Ezr|Nfib|Actb|Cryab|Uchl1|Hsp90ab1|Sox4|Pcp4|Ybx1|Foxc1|Fn1|Pmp22|Ptpn13|Nfix|Adam10|Eef1a1|Id1|Wnt4|Lbp|Itm2a|Serpinh1|Fbln1|Tgfb2|Wnt11|Id2|Igf1|Alad|Snta1|Grb10|Lxn|Plat|Dnaja1|Timp2|Ppp3ca|Hmga2|Flna|Aqp1|Id3|Gpc3|Igf2|Rack1|Adamts5|Ppargc1a|Vgll4|Ccnd1|Anxa2|Hopx|Npm1|Fis1|Arid5b|Fgfr2|Ogt|Rtraf|Rpl10|Gas6…	375	1616	2654	15175	23.2	17.5	m32
negative regulation of nitrogen compound metabolic process (GO:0051172)	biological_process	DEGs in Sertoli cells	8.16288e-08	enriched	Peg3|Igfbp5|Sfrp1|Cdkn1c|Zfp36l1|Nr2f2|Apoe|H3f3a|Fst|Itm2b|Macroh2a2|Gas1|Ezr|Nfib|Actb|Cryab|Uchl1|Hsp90ab1|Sox4|Pcp4|Ybx1|Foxc1|Ptpn13|Nfix|Id1|Wnt4|Itm2a|Serpinh1|Fbln1|Wnt11|Id2|Igf1|Alad|Snta1|Lxn|Plat|Dnaja1|Timp2|Ppp3ca|Hmga2|Flna|Aqp1|Id3|Gpc3|Igf2|Rack1|Ppargc1a|Vgll4|Ccnd1|Anxa2|Hopx|Npm1|Arid5b|Fgfr2|Ogt|Rtraf|Rpl10|Gas6|Rxra|Ier3|Dbi|Klf2|Rtn4|Tcf4|Pfdn5|Dusp5|Tcf7l1|Naca|Maf|Svbp|Sp…	304	1616	2066	15175	18.8	13.6	m32
cellular response to growth factor stimulus (GO:0071363)	biological_process	DEGs in Sertoli cells	8.74658e-08	enriched	Sulf1|Sfrp1|Zfp36l1|Fst|Twsg1|Hsp90ab1|Col3a1|Foxc1|Bambi|Dcn|Eef1a1|Id1|Wnt4|Cfl1|Tgfb2|Grb10|Sema6a|Sulf2|Ltbp1|Gpc3|Rack1|Ppargc1a|Fbn2|Fgfr2|Gas6|Dbn1|Arpc2|Nrep|Ndst1|Tcf4|Fstl1|Smad6|Nedd4|Akt1|Itga3|Wnt5a|Ndn|Smad5|Fermt2|Gata6|Fgf9|Nrp1|Hes1|Ptprk|Tgfbr1|Sh3glb1|Casp3|Sox5|Tgfb3|Ilk|Zfp703|Fkbp8|Dab2|Cd63|Actr3|Snx6|Ptp4a3|Tcf7l2|Pdcd4|Jcad|Bmpr1a|Ext1|Igf1r|Shisa2|Cited1|Hspb1|Folr1|Sox9…	108	1616	559	15175	6.7	3.7	m21
positive regulation of biosynthetic process (GO:0009891)	biological_process	Up-regulated in Sertoli cells	8.77721e-08	enriched	Peg3|Tmsb4x|Sfrp1|Ramp1|Mdk|Nr2f2|Rbms3|Ssbp2|Apoe|Nfib|Hsp90ab1|Sox4|Ybx1|Foxc1|Ssbp3|Nfix|Bambi|Dcn|Wnt4|Hlf|Tgfb2|Wnt11|Id2|Igf1|Lum|Pbx1|Meis1|Tead2|Ablim1|Ppp3ca|Hmga2|Ltbp1|Myrf|Igf2|Ier5|Ppargc1a|Rps9|Zbtb7c|Cct4|Npm1|Fgfr2|Ogt|Rtraf|Rxra|Rbm3|Mical2|Mid1ip1|Dbi|Parm1|Hmgn3|Klf2|Ddah2|Tcf4|Cct8|Tcf7l1|Rps3a1|Cdk4|Naca|Cct5|Ptov1|Maf|Smo|Smad6|Trf|Cd81|Akt1|Wnt5a|Rpl5|Ndn|Fzd2|Smad5|Eif3e|M…	148	807	1691	15175	18.3	11.1	m30
negative regulation of macromolecule metabolic process (GO:0010605)	biological_process	Up-regulated in Sertoli cells	8.91149e-08	enriched	Peg3|Igfbp5|Sfrp1|Cdkn1c|Zfp36l1|Nr2f2|Rbms3|Apoe|H3f3a|Fst|Itm2b|Macroh2a2|Gas1|Twsg1|Ezr|Nfib|Actb|Cryab|Uchl1|Hsp90ab1|Sox4|Pcp4|Ybx1|Foxc1|Fn1|Pmp22|Ptpn13|Nfix|Adam10|Id1|Wnt4|Lbp|Itm2a|Serpinh1|Fbln1|Tgfb2|Wnt11|Id2|Igf1|Alad|Snta1|Grb10|Lxn|Plat|Dnaja1|Timp2|Ppp3ca|Hmga2|Flna|Aqp1|Id3|Gpc3|Igf2|Rack1|Ppargc1a|Vgll4|Ccnd1|Anxa2|Hopx|Npm1|Arid5b|Fgfr2|Ogt|Rtraf|Rpl10|Gas6|Rxra|Rbm3|Dbi|Klf2|…	195	807	2420	15175	24.2	15.9	m26
mmu05016 Huntington disease	kegg_pathway	Up-regulated in Sertoli cells	1.51725e-07	enriched	Slc25a4|Slc1a3|Gria3|Cox4i1|Tgm2|Atp5g3|Ppargc1a|Cox4i2|Clta|Ndufv2|Atp5pb|Psma3|Psma7|Atp5d|Atp5a1|Wipi1|Dctn6|Atp5h|Gpx7|Cox5a|Ndufs2|Plcb4|Ndufb9|Psmb3|Tubb5|Casp3|Ndufv3|Ndufb8|Sdhb|Cox6c|Psmb5|Ndufb10|Atp5g2|Psmc5|Ndufa8|Psma4|Uqcrc1|Ndufa10|Ndufs8|Vdac1|Ap2s1|Psma2|Atp5b|Vdac2|Ndufb6|Uqcrc2|Polr2a|Dctn2	48	429	274	6348	11.2	4.3	m1
positive regulation of cellular metabolic process (GO:0031325)	biological_process	Up-regulated in Sertoli cells	9.14023e-08	enriched	Peg3|Tmsb4x|Sfrp1|Ramp1|Mdk|Zfp36l1|Nr2f2|Rbms3|Ssbp2|Apoe|Gnas|Twsg1|Rspo1|Ezr|Nfib|Hsp90ab1|Sox4|Ybx1|Foxc1|Ssbp3|Nfix|Bambi|Dcn|Lrp1|Wnt4|Hlf|Cfl1|Tgfb2|Wnt11|Gfra1|Id2|Igf1|Lum|Pbx1|Grb10|Meis1|Igfbp6|Tead2|Ablim1|Ppp3ca|Hmga2|Rcn3|Myrf|Igf2|Rack1|Ier5|Ppargc1a|Rps9|Vgll4|Zbtb7c|Ccnd1|Anxa2|Rarres2|Cct4|Npm1|Fis1|Perp|Fgfr2|Ogt|Rtraf|Mmp14|Gas6|Rxra|Hprt|Rbm3|Mical2|Mid1ip1|Parm1|Sesn3|Hmgn3|…	218	807	2791	15175	27	18.4	m17
structural molecule activity (GO:0005198)	molecular_function	Up-regulated in Sertoli cells	1.71677e-07	enriched	Actg1|Col6a6|Mfap2|Actb|Cryab|Col5a2|Col3a1|Fn1|Rplp0|Bgn|Lamc1|Dcn|Fbln1|Rpl7|Lum|Snta1|Rps4x|Col6a2|Fras1|Igfbp6|Myl6|Lama5|Nid2|Ltbp1|Col15a1|Tpm1|Vcan|Rps9|Fbn2|Clta|Fbln2|Rpl10|Arpc2|Ahnak|Rpl24|Rps3a1|Add3|Arpc5|Arpc3|Rpl6|Csrp2|Rpl5|Col4a5|Nid1|Krt18|Col6a1|Ctnna1|Tgfbi|Rps2|Rpl29|Agrn|Tubb5|Hspg2|Lor|Lamb1|Vim|Rpl22l1|Copb2|Actr3|Col18a1|Efemp2|Igf1r|Mfge8	63	793	508	15039	7.9	3.4	m4
tube morphogenesis (GO:0035239)	biological_process	DEGs in Sertoli cells	9.89592e-08	top.enriched	Sulf1|Sfrp1|Ramp1|Actg1|Mdk|Mgp|Zfp36l1|Nr2f2|Cald1|Apoe|Nfib|Sox4|Col3a1|Foxc1|Fn1|Ptn|Dcn|Id1|Lrp1|Wnt4|Emx2|Cfl1|Tgfb2|Wnt11|Id2|Igf1|Tgm2|Bsg|Pbx1|Meis1|Sema6a|Tead2|Hmga2|Flna|Aqp1|Lama5|Col15a1|Gpc3|Cfh|Igf2|Anxa2|Mtss1|Fgfr2|Mmp14|Rxra|Aldh1a2|Klf2|Rtn4|Rnf213|Tcf4|Ctnnbip1|Smo|Angptl4|Smad6|Nedd4|Akt1|Glul|Wnt5a|Fzd2|Smad5|Efnb2|Parva|Gata6|Fgf9|Ppp1ca|Jam3|Nrp1|Wnk4|Hes1|Tgfbr1|Emc10|Cas…	150	1616	862	15175	9.3	5.7	m36
regulation of developmental growth (GO:0048638)	biological_process	Up-regulated in Sertoli cells	2.80403e-07	enriched	Ncam1|Slc25a4|Apoe|Gnas|Ezr|Foxc1|Fn1|Lrp1|Plxna4|Cfl1|Igf1|Meis1|Sema6a|Hmga2|Igf2|Vgll4|Hopx|Fgfr2|Dbn1|Rtn4|Ppib|Cdk4|Naca|Nkd1|Smo|Akt1|Wnt5a|Gata6|Fgf9|App|Nrp1|Agrn|Tgfbr1|Sh3glb1|Ahr|Wwc2|Ilk|Hnrnpk|Siah1a|Ryk|Eif4g2|Bcl2l11|Foxp1|Actr3|Tcf7l2|Hdac3|Bmpr1a|Zfpm2|Igf1r	49	807	361	15175	6.1	2.4	m27
muscle structure development (GO:0061061)	biological_process	Up-regulated in Sertoli cells	2.85315e-07	enriched	Tmsb4x|Igfbp5|Actg1|Zfp36l1|Nr2f2|Slc25a4|H3f3a|Cryab|Uchl1|Ybx1|Col3a1|Foxc1|Pmp22|Wnt4|Hlf|Plekho1|Tgfb2|Id2|Igf1|Coprs|Ppp3ca|Myl6|Lama5|Tnni1|Id3|Tpm1|Cfh|Igf2|Hopx|Mtss1|Myh10|Arid5b|Fgfr2|Mmp14|Rxra|Ift20|Naca|Smo|Smad6|Cd81|Csrp2|Akt1|Wnt5a|Fzd2|Efnb2|Tsc22d3|Gata6|Fgf9|Hes1|Sap30|Tgfbr1|Capzb|Ilk|Zfhx3|Lmna|Foxp1|Pbrm1|Tcf7l2|Hdac3|Pdcd4|Efemp2|Tanc1|Kras|Camk1|Bmpr1a|Zfpm2|Cdh2|Chd2|Cd9	69	807	605	15175	8.6	4	m27
negative regulation of cell death (GO:0060548)	biological_process	Up-regulated in Sertoli cells	2.95926e-07	enriched	Sfrp1|Ncam1|Mdk|Acot1|Slc25a4|Apoe|Gas1|Cryab|Hsp90ab1|Sox4|Pcp4|Ybx1|Foxc1|Fn1|Id1|Lrp1|Wnt4|Tgfb2|Wnt11|Igf1|Acaa2|Dnaja1|Tead2|Flna|Aqp1|Rack1|Ppargc1a|Npm1|Fgfr2|Ogt|Rpl10|Gas6|Ier3|Alb|Glo1|Naca|Fstl1|Smo|Angptl4|Smad6|Akt1|Wnt5a|Fermt2|Bnip3l|Tsc22d3|Ppia|Hspa8|Gata6|Park7|App|Krt18|Nrp1|Kifap3|Ctnna1|Tgfbr1|Sh3glb1|Gnai2|Ddb1|Apbb2|St6gal1|Casp3|Ahr|Aamdc|Hspg2|Aldh2|Gpi1|Tgfb3|Vps35|Ilk|H…	95	807	953	15175	11.8	6.3	m29
positive regulation of cellular metabolic process (GO:0031325)	biological_process	DEGs in Sertoli cells	1.24275e-07	enriched	Peg3|Tmsb4x|Sfrp1|Ramp1|Mdk|Zfp36l1|Nr2f2|Rbms3|Ssbp2|Apoe|Gnas|Twsg1|Rspo1|Ezr|Nfib|Hsp90ab1|Sox4|Ybx1|Foxc1|Ssbp3|Nfix|Bambi|Dcn|Lrp1|Wnt4|Hlf|Cfl1|Tgfb2|Wnt11|Gfra1|Id2|Igf1|Lum|Pbx1|Grb10|Meis1|Igfbp6|Tead2|Ablim1|Ppp3ca|Hmga2|Rcn3|Myrf|Igf2|Rack1|Ier5|Ppargc1a|Rps9|Vgll4|Zbtb7c|Ccnd1|Anxa2|Rarres2|Cct4|Npm1|Fis1|Perp|Fgfr2|Ogt|Rtraf|Mmp14|Gas6|Rxra|Hprt|Rbm3|Mical2|Mid1ip1|Parm1|Sesn3|Hmgn3|…	390	1616	2791	15175	24.1	18.4	m26
positive regulation of cell population proliferation (GO:0008284)	biological_process	Up-regulated in Sertoli cells	3.15549e-07	top.enriched	Igfbp5|Sfrp1|Ncam1|Mdk|Gnas|Gas1|Sox4|Ybx1|Fn1|Ssbp3|Bambi|Adam10|Ptn|Id1|Crip2|Fbln1|Tgfb2|Id2|Igf1|Tgm2|Pbx1|Meis1|Hmga2|Il11ra1|Igfbp2|Flna|Aqp1|Igf2|Ppargc1a|Rps9|Ccnd1|Anxa2|Npm1|Fgfr2|Gas6|Aldh1a2|Rtn4|Rps3a1|Cdk4|Naca|Smo|Trf|Il6st|Cd81|Akt1|Glul|Wnt5a|Fermt2|Meis2|Efnb2|Pdgfc|Gata6|Fgf9|Rsu1|Hes1|Tgfbr1|Gnai2|Marcksl1|Emc10|St6gal1|Rad51b|Rassf10|Tgfb3|Tspo|Ilk|Efnb1|Zfp703|Vim|Fnta|Lifr|…	86	807	831	15175	10.7	5.5	m34
regulation of protein localization (GO:0032880)	biological_process	DEGs in Sertoli cells	1.35202e-07	enriched	Sfrp1|Apoe|Ezr|Actb|Hsp90ab1|Sox4|Adam10|Ptn|Lrp1|Wls|Cfl1|Tgfb2|Igf1|Bsg|Dnaja1|Nnat|Ppp3ca|Flna|Gpc3|Rack1|Ano1|Cct4|Npm1|Fis1|Myh10|Ogt|Mmp14|Gas6|Dbn1|Arpc2|Hmgn3|Rtn4|Cct8|Cct5|C1qtnf12|Smo|Nedd4|Cd81|Akt1|Glul|Itga3|Wnt5a|Pkdcc|Fermt2|Efnb2|Ppp2r5a|Bnip3l|Ppia|Park7|App|Clip3|Ptpn14|Ctnna1|Ywhae|Nucb1|Tcaf1|Klf7|Sh3glb1|Leprot|P3h1|Hnrnpm|Tgfb3|Vps35|Tmem98|Asph|Hnrnpk|Erp29|Stom|Atpif1|Mac…	147	1616	844	15175	9.1	5.6	m66
cell morphogenesis (GO:0000902)	biological_process	Up-regulated in Sertoli cells	3.25258e-07	enriched	Sfrp1|Ncam1|Mdk|S100a10|Mfap2|Apoe|Parvb|Gas1|Ezr|Nfib|Actb|Uchl1|Hsp90ab1|Fn1|Palld|Pmp22|Bambi|Lamc1|Slc1a3|Adam10|Ptn|Cdc42ep3|Id1|Lrp1|Plxna4|Plekho1|Cfl1|Fbln1|Rhou|Tgfb2|Id2|Plxna2|Bsg|Sema6a|Ablim1|Ppp3ca|Flna|Slc9a3r1|Lama5|Col15a1|Cdh11|Dclk1|Alcam|Myh10|Fgfr2|Dbn1|Arpc2|Hprt|Klf2|Rtn4|Rpl24|Ttc3|Smo|Nedd4|Wnt5a|Ndn|Fermt2|Palm|Ubb|Efnb2|Emb|Parva|App|Kank1|Nrp1|Igf2bp1|Agrn|Hes1|Cux1|Sd…	100	807	1025	15175	12.4	6.8	m31
cell-substrate adhesion (GO:0031589)	biological_process	Up-regulated in Sertoli cells	3.25258e-07	enriched	Sfrp1|Actg1|Mdk|S100a10|Parvb|Col3a1|Fn1|Lamc1|Ptn|Lrp1|Wnt4|Cfl1|Fbln1|Flna|Lama5|Nid2|Ccdc80|Fbln2|Mmp14|Gas6|Dbn1|Arpc2|Smad6|Itga3|Fermt2|Parva|Rsu1|Ldb1|Kank1|Nid1|Jam3|Nrp1|Rpl29|Ptprk|P4hb|St6gal1|Rras|Ilk|Dab2|Lamb1|Bcl2l11|Cd63|Coro1c|Phldb2|Efemp2|Bcam	46	807	329	15175	5.7	2.2	m35
epithelial cell proliferation (GO:0050673)	biological_process	Up-regulated in Sertoli cells	3.33502e-07	enriched	Sulf1|Igfbp5|Igfbp4|Sfrp1|Mdk|Zfp36l1|Nr2f2|Apoe|Fst|Gas1|Nfib|Hmgn1|Ptn|Id1|Tgfb2|Id2|Igf1|Sulf2|Hmga2|Gpc3|Igf2|Ccnd1|Npm1|Mtss1|Fgfr2|Aldh1a2|Rtn4|Smo|Atp5a1|Akt1|Glul|Wnt5a|Efnb2|Fgf9|Hes1|Ptprk|Tgfbr1|Emc10|Map2k2|Zfp703|Atpif1|Cebpb|Dab2|Foxp1|Bad|Dlk1|Tcf7l2|Lgr4|Jcad|Bmpr1a|Cyba	51	807	387	15175	6.3	2.6	m19
positive regulation of cellular component movement (GO:0051272)	biological_process	Up-regulated in Sertoli cells	3.54247e-07	enriched	Tmsb4x|Igfbp5|Actg1|Mdk|Fn1|Adam10|Ptn|Lrp1|Lbp|Cfl1|Fbln1|Tgfb2|Wnt11|Igf1|Bsg|Sema6a|Ppp3ca|Flna|Aqp1|Igf2|Rack1|Rarres2|Mmp14|Gas6|Arpc2|Syne2|Rras2|Rtn4|Smo|Trf|Atp5a1|Il6st|Dock4|Akt1|Itga3|Wnt5a|Fermt2|Pdgfc|Fgf9|App|Jam3|Nrp1|Tgfbr1|Gnai2|Prr5|Emc10|Rras|Pfn1|Gpi1|Rhoc|Cavin1|Map2k2|Ilk|Zfp703|Dab2|Lamb1|Mpzl1|Atp5b|Actr3|Col18a1|Jcad|Igf1r|Rhob|Plpp3	64	807	546	15175	7.9	3.6	m13
neuron differentiation (GO:0030182)	biological_process	DEGs in Sertoli cells	1.51576e-07	enriched	Sfrp1|Ncam1|Mdk|Cdkn1c|Apoe|Gas1|Nfib|Actb|Uchl1|Hsp90ab1|Sox4|Pcp4|Fn1|Palld|Pmp22|Nfix|Lamc1|Slc1a3|Adam10|Ptn|Eef1a1|Id1|Lrp1|Wnt4|Plxna4|Emx2|Cfl1|Tgfb2|Wnt11|Gfra1|Id2|Plxna2|Bsg|Pbx1|Meis1|Timp2|Sema6a|Ablim1|Ppp3ca|Flna|Slc9a3r1|Lama5|Cfh|Cdh11|Dclk1|Alcam|Myh10|Fgfr2|Dbn1|Nrep|Aldh1a2|Hprt|Ift20|Rtn4|Rpl24|Tcf4|Ttc3|Svbp|Smo|Nedd4|Akt1|Itga3|Wnt5a|Ndn|Fzd2|Palm|Ubb|Efnb2|Emb|Ppia|Ugdh|Ldb…	216	1616	1372	15175	13.4	9	m39
regulation of cellular localization (GO:0060341)	biological_process	Up-regulated in Sertoli cells	3.57652e-07	enriched	Ncam1|Zfp36l1|Gas1|Ezr|Actb|Cryab|Hsp90ab1|Adam10|Ptn|Lrp1|Cfl1|Tgfb2|Dnaja1|Flna|Gpc3|Rack1|Ano1|Anxa2|Cct4|Npm1|Fis1|Ogt|Mmp14|Gas6|Dbn1|Ier3|Arpc2|Dbi|Hmgn3|Rtn4|Cct8|Cct5|C1qtnf12|Smo|Nedd4|Cd81|Akt1|Glul|Itga3|Wnt5a|Pkdcc|Fermt2|Efnb2|Ppp2r5a|Bnip3l|Park7|App|Clip3|Ptpn14|Ctnna1|Ywhae|Ubash3b|Nucb1|Tcaf1|Klf7|Sh3glb1|Leprot|Hnrnpm|Lamp1|Map2k2|Vps35|Pard3|Arhgap1|Tmem98|Asph|Hnrnpk|Stom|Atpi…	83	807	794	15175	10.3	5.2	m45
response to growth factor (GO:0070848)	biological_process	DEGs in Sertoli cells	1.53266e-07	enriched	Sulf1|Sfrp1|Zfp36l1|Fst|Twsg1|Hsp90ab1|Col3a1|Foxc1|Bambi|Dcn|Eef1a1|Id1|Wnt4|Cfl1|Tgfb2|Grb10|Sema6a|Sulf2|Ltbp1|Gpc3|Rack1|Ppargc1a|Fbn2|Fgfr2|Gas6|Dbn1|Arpc2|Nrep|Ndst1|Tcf4|Fstl1|Smad6|Nedd4|Akt1|Itga3|Wnt5a|Ndn|Smad5|Fermt2|Gata6|Fgf9|Nrp1|Hes1|Ptprk|Tgfbr1|Sh3glb1|Casp3|Sox5|Tgfb3|Ilk|Zfp703|Zfhx3|Fkbp8|Dab2|Cd63|Actr3|Snx6|Ptp4a3|Tcf7l2|Pdcd4|Jcad|Bmpr1a|Ext1|Igf1r|Shisa2|Cited1|Hspb1|Folr…	109	1616	572	15175	6.7	3.8	m21
regulation of protein metabolic process (GO:0051246)	biological_process	Up-regulated in Sertoli cells	1.61831e-07	top.enriched	Igfbp5|Sfrp1|Ramp1|Cdkn1c|Zfp36l1|Nr2f2|Rbms3|Apoe|Gnas|Itm2b|Gas1|Twsg1|Rspo1|Ezr|Actb|Cryab|Uchl1|Hsp90ab1|Sox4|Pcp4|Fn1|Pmp22|Ptpn13|Lrp1|Itm2a|Serpinh1|Cfl1|Fbln1|Tgfb2|Gfra1|Igf1|Alad|Snta1|Lxn|Plat|Dnaja1|Timp2|Igfbp6|Rcn3|Flna|Aqp1|Slc9a3r1|Gpc3|Igf2|Rack1|Ppp2r2b|Ppargc1a|Vcan|Rps9|Vgll4|Ccnd1|Anxa2|Rarres2|Npm1|Fis1|Perp|Ogt|Rtraf|Rpl10|Mmp14|Gas6|Rxra|Ier3|Rbm3|Dbi|Rbpms|Klf2|Rtn4|Psma3…	181	807	2219	15175	22.4	14.6	m32
cell death (GO:0008219)	biological_process	Up-regulated in Sertoli cells	1.68498e-07	enriched	Peg3|Sulf1|Sfrp1|Ncam1|Mdk|Acot1|Zfp36l1|Slc25a4|Apoe|Itm2b|Gas1|Cryab|Hsp90ab1|Lsp1|Sox4|Pcp4|Ybx1|Foxc1|Fn1|Pmp22|Adam10|Ptn|Eef1a1|Id1|Lrp1|Wnt4|Tgfb2|Wnt11|Igf1|Tgm2|Acaa2|Dnaja1|Stk26|Sema6a|Tead2|Flna|Aqp1|Slc9a3r1|Id3|Anp32a|Rack1|Ppp2r2b|Ppargc1a|Gabarap|Npm1|Fis1|Siva1|Perp|Fgfr2|Ogt|Rpl10|Gas6|Rxra|Ier3|Aldh1a2|Alb|Rras2|Glo1|Cdk4|Naca|Fstl1|Smo|Angptl4|Smad6|Akt1|Aldoc|Wnt5a|Fermt2|Ubb…	158	807	1863	15175	19.6	12.3	m29
regulation of cell adhesion (GO:0030155)	biological_process	Up-regulated in Sertoli cells	4.13133e-07	enriched	Podxl|Actg1|Mdk|S100a10|Twsg1|Sox4|Fn1|Adam10|Ptn|Lrp1|Wnt4|Plxna4|Cfl1|Fbln1|Tgfb2|Plxna2|Igf1|Tgm2|Sema6a|Ppp3ca|Igfbp2|Flna|Lama5|Tpm1|Ccdc80|Igf2|Fbln2|Mmp14|Dbn1|Arpc2|Socs5|Il6st|Cd81|Akt1|Itga3|Wnt5a|Fermt2|Efnb2|Rsu1|Ldb1|Kank1|Nid1|Jam3|Nrp1|Mex3b|Kifap3|Ubash3b|Hes1|P4hb|Zfp608|St6gal1|Casp3|Rras|Ilk|Efnb1|Zfp703|Cblb|Zfhx3|Cebpb|Magi1|Dab2|Lamb1|Cd63|Coro1c|Bad|Atp5b|Phldb2|Efemp2|Pnp|…	72	807	651	15175	8.9	4.3	m35
regulation of cellular process (GO:0050794)	biological_process	DEGs in Sertoli cells	1.76229e-07	enriched	Peg3|Sulf1|Tmsb4x|Podxl|Igfbp5|Igfbp4|Sfrp1|Ramp1|Tmsb10|Ncam1|Kcne1l|Actg1|Mdk|Acot1|S100a10|Cdkn1c|Zfp36l1|Nr2f2|Rbms3|Slc25a4|Ssbp2|Apoe|H3f3a|S100a11|Gnas|Fst|Itm2b|Macroh2a2|Gas1|Twsg1|Rspo1|Ezr|Nfib|Actb|Cryab|Uchl1|Hsp90ab1|Tmem176b|Lsp1|Sox4|Pcp4|Col5a2|Ybx1|Col3a1|Foxc1|Fn1|Palld|Pmp22|Ssbp3|Ptpn13|Dock11|Nfix|Bambi|Slc1a3|Hmgn1|Gria3|Adam10|Ptn|Cdc42ep3|Dcn|Eef1a1|Id1|Lrp1|Rbp1|Wnt4|Lbp…	1045	1616	8756	15175	64.7	57.7	m35
biological regulation (GO:0065007)	biological_process	DEGs in Sertoli cells	1.79237e-07	enriched	Peg3|Sulf1|Tmsb4x|Podxl|Igfbp5|Igfbp4|Sfrp1|Ramp1|Tmsb10|Ncam1|Kcne1l|Actg1|Mdk|Ftl1|Acot1|Mgp|S100a10|Cdkn1c|Zfp36l1|Nr2f2|Rbms3|Mfap2|Slc25a4|Cald1|Ssbp2|Apoe|H3f3a|S100a11|Gnas|Parvb|Fst|Itm2b|Macroh2a2|Gas1|Twsg1|Rspo1|Tkt|Ezr|Nfib|Actb|Cryab|Uchl1|Hsp90ab1|Tmem176b|Lsp1|Sox4|Pcp4|Col5a2|Ybx1|Col3a1|Foxc1|Fn1|Palld|Pmp22|Ssbp3|Ptpn13|Dock11|Nfix|Bambi|Slc1a3|Hmgn1|Gria3|Adam10|Ptn|Cdc42ep3|Dc…	1135	1616	9634	15175	70.2	63.5	m35
positive regulation of cellular biosynthetic process (GO:0031328)	biological_process	Up-regulated in Sertoli cells	1.7955e-07	enriched	Peg3|Tmsb4x|Sfrp1|Ramp1|Mdk|Nr2f2|Rbms3|Ssbp2|Apoe|Nfib|Hsp90ab1|Sox4|Ybx1|Foxc1|Ssbp3|Nfix|Bambi|Dcn|Wnt4|Hlf|Tgfb2|Wnt11|Id2|Igf1|Lum|Pbx1|Meis1|Tead2|Ablim1|Ppp3ca|Hmga2|Myrf|Igf2|Ier5|Ppargc1a|Rps9|Zbtb7c|Cct4|Npm1|Fgfr2|Ogt|Rtraf|Rxra|Rbm3|Mical2|Mid1ip1|Parm1|Hmgn3|Klf2|Ddah2|Tcf4|Cct8|Tcf7l1|Rps3a1|Cdk4|Naca|Cct5|Ptov1|Maf|Smo|Smad6|Trf|Cd81|Akt1|Wnt5a|Rpl5|Ndn|Fzd2|Smad5|Eif3e|Meis2|Trp53…	144	807	1652	15175	17.8	10.9	m30
negative regulation of metabolic process (GO:0009892)	biological_process	Up-regulated in Sertoli cells	1.811e-07	enriched	Peg3|Igfbp5|Sfrp1|Cdkn1c|Zfp36l1|Nr2f2|Rbms3|Apoe|H3f3a|Fst|Itm2b|Macroh2a2|Gas1|Twsg1|Ezr|Nfib|Actb|Cryab|Uchl1|Hsp90ab1|Sox4|Pcp4|Ybx1|Foxc1|Fn1|Pmp22|Ptpn13|Nfix|Adam10|Eef1a1|Id1|Wnt4|Lbp|Itm2a|Serpinh1|Fbln1|Tgfb2|Wnt11|Id2|Igf1|Alad|Snta1|Grb10|Lxn|Plat|Dnaja1|Timp2|Ppp3ca|Hmga2|Flna|Aqp1|Id3|Gpc3|Igf2|Rack1|Adamts5|Ppargc1a|Vgll4|Ccnd1|Anxa2|Hopx|Npm1|Fis1|Arid5b|Fgfr2|Ogt|Rtraf|Rpl10|Gas6…	208	807	2654	15175	25.8	17.5	m26
regulation of anatomical structure morphogenesis (GO:0022603)	biological_process	DEGs in Sertoli cells	1.93255e-07	top.enriched	Sulf1|Sfrp1|Mdk|S100a10|Apoe|Parvb|Ezr|Foxc1|Fn1|Bambi|Adam10|Ptn|Cdc42ep3|Dcn|Id1|Lrp1|Wnt4|Plxna4|Plekho1|Cfl1|Fbln1|Rhou|Tgfb2|Wnt11|Plxna2|Abr|Sema6a|Ppp3ca|Hmga2|Flna|Aqp1|Slc9a3r1|Gpc3|Igf2|Ppargc1a|Fis1|Myh10|Fgfr2|Dbn1|Rxra|Arpc2|Klf2|Rtn4|Tcf4|Ttc3|Nkd1|Smo|Nedd4|Glul|Wnt5a|Fzd2|Fermt2|Palm|Efnb2|Parva|Gata6|Kank1|Nrp1|Hes1|Cux1|Sdc2|P4hb|Sh3glb1|Emc10|St6gal1|Rras|Rhoc|Map2k2|Vps35|Capz…	154	1616	901	15175	9.5	5.9	m37
regulation of protein localization (GO:0032880)	biological_process	Up-regulated in Sertoli cells	5.76645e-07	enriched	Sfrp1|Apoe|Ezr|Actb|Hsp90ab1|Sox4|Adam10|Ptn|Lrp1|Wls|Cfl1|Tgfb2|Igf1|Bsg|Dnaja1|Nnat|Ppp3ca|Flna|Gpc3|Rack1|Ano1|Cct4|Npm1|Fis1|Myh10|Ogt|Mmp14|Gas6|Dbn1|Arpc2|Hmgn3|Rtn4|Cct8|Cct5|C1qtnf12|Smo|Nedd4|Cd81|Akt1|Glul|Itga3|Wnt5a|Pkdcc|Fermt2|Efnb2|Ppp2r5a|Bnip3l|Ppia|Park7|App|Clip3|Ptpn14|Ctnna1|Ywhae|Nucb1|Tcaf1|Klf7|Sh3glb1|Leprot|P3h1|Hnrnpm|Tgfb3|Vps35|Tmem98|Asph|Hnrnpk|Erp29|Stom|Atpif1|Mac…	86	807	844	15175	10.7	5.6	m45
regulation of biological process (GO:0050789)	biological_process	Up-regulated in Sertoli cells	2.11734e-07	top.enriched	Peg3|Sulf1|Tmsb4x|Podxl|Igfbp5|Igfbp4|Sfrp1|Ramp1|Tmsb10|Ncam1|Kcne1l|Actg1|Mdk|Acot1|Mgp|S100a10|Cdkn1c|Zfp36l1|Nr2f2|Rbms3|Mfap2|Slc25a4|Cald1|Ssbp2|Apoe|H3f3a|S100a11|Gnas|Parvb|Fst|Itm2b|Macroh2a2|Gas1|Twsg1|Rspo1|Tkt|Ezr|Nfib|Actb|Cryab|Uchl1|Hsp90ab1|Tmem176b|Lsp1|Sox4|Pcp4|Col5a2|Ybx1|Col3a1|Foxc1|Fn1|Palld|Pmp22|Ssbp3|Ptpn13|Dock11|Nfix|Bambi|Slc1a3|Hmgn1|Gria3|Adam10|Ptn|Cdc42ep3|Dcn|Eef…	567	807	9153	15175	70.3	60.3	m33
mmu05012 Parkinson disease	kegg_pathway	Up-regulated in Sertoli cells	5.91702e-07	top.enriched	Slc25a4|Gnas|Uchl1|Cox4i1|Atp5g3|Cox4i2|Ndufv2|Atp5pb|Psma3|Psma7|Atp5d|Atp5a1|Ubb|Atp5h|Park7|Cox5a|Ndufs2|Ndufb9|Psmb3|Tubb5|Gnai2|Casp3|Ndufv3|Ndufb8|Sdhb|Cox6c|Psmb5|Ndufb10|Atp5g2|Psmc5|Txn1|Ndufa8|Psma4|Uqcrc1|Ndufa10|Ndufs8|Vdac1|Psma2|Atp5b|Vdac2|Ndufb6|Uqcrc2	42	429	239	6348	9.8	3.8	m1
negative regulation of macromolecule metabolic process (GO:0010605)	biological_process	DEGs in Sertoli cells	2.36437e-07	enriched	Peg3|Igfbp5|Sfrp1|Cdkn1c|Zfp36l1|Nr2f2|Rbms3|Apoe|H3f3a|Fst|Itm2b|Macroh2a2|Gas1|Twsg1|Ezr|Nfib|Actb|Cryab|Uchl1|Hsp90ab1|Sox4|Pcp4|Ybx1|Foxc1|Fn1|Pmp22|Ptpn13|Nfix|Adam10|Id1|Wnt4|Lbp|Itm2a|Serpinh1|Fbln1|Tgfb2|Wnt11|Id2|Igf1|Alad|Snta1|Grb10|Lxn|Plat|Dnaja1|Timp2|Ppp3ca|Hmga2|Flna|Aqp1|Id3|Gpc3|Igf2|Rack1|Ppargc1a|Vgll4|Ccnd1|Anxa2|Hopx|Npm1|Arid5b|Fgfr2|Ogt|Rtraf|Rpl10|Gas6|Rxra|Rbm3|Dbi|Klf2|…	344	1616	2420	15175	21.3	15.9	m32
metabolic process (GO:0008152)	biological_process	DEGs in Sertoli cells	2.44753e-07	top.enriched	Peg3|Sulf1|Tmsb4x|Igfbp5|Igfbp4|Sfrp1|Ramp1|Actg1|Mdk|Acot1|Cdkn1c|Zfp36l1|Nr2f2|Rbms3|Mfap2|Ssbp2|Apoe|H3f3a|Gnas|Fst|Itm2b|Macroh2a2|Gas1|Loxl1|Twsg1|Rspo1|Tkt|Ezr|Nfib|Actb|Cryab|Uchl1|Hsp90ab1|Sox4|Pcp4|Ybx1|Col3a1|Foxc1|Fn1|Hmgcs2|Rplp0|Pmp22|Ssbp3|Bgn|Ptpn13|Nfix|Bambi|Slc1a3|Hmgn1|Gria3|Adam10|Dcn|Eef1a1|Id1|Lrp1|Rbp1|Wnt4|Lbp|Golm1|Tril|Gxylt2|Cox4i1|Itm2a|Serpinh1|Emx2|Gdpd2|Eci2|Hlf|Cfl…	1093	1616	9233	15175	67.6	60.8	m38
cellular response to endogenous stimulus (GO:0071495)	biological_process	DEGs in Sertoli cells	2.50915e-07	enriched	Sulf1|Igfbp5|Sfrp1|Ramp1|Zfp36l1|Gnas|Fst|Twsg1|Ezr|Actb|Hsp90ab1|Col5a2|Ybx1|Col3a1|Foxc1|Bambi|Slc1a3|Eef1a1|Id1|Lrp1|Wnt4|Cfl1|Tgfb2|Igf1|Grb10|Dnaja1|Sulf2|Hmga2|Flna|Aqp1|Slc9a3r1|Ltbp1|Gpc3|Igf2|Ano1|Ppargc1a|Fbn2|Rarres2|Fis1|Fgfr2|Ogt|Dbn1|Arpc2|Nrep|Sesn3|Ndst1|Cdk4|C1qtnf12|Fstl1|Smad6|Akt1|Itga3|Wnt5a|Smad5|Fermt2|Palm|Pdgfc|Gata6|Fgf9|Park7|App|Kank1|Col6a1|Dennd4c|Ctnna1|Cib2|Hes1|Pt…	171	1616	1033	15175	10.6	6.8	m28
generation of neurons (GO:0048699)	biological_process	Up-regulated in Sertoli cells	2.523e-07	enriched	Sfrp1|Ncam1|Mdk|Cdkn1c|Nr2f2|Apoe|Gas1|Nfib|Actb|Uchl1|Hsp90ab1|Sox4|Pcp4|Col3a1|Fn1|Palld|Pmp22|Nfix|Lamc1|Slc1a3|Adam10|Ptn|Eef1a1|Id1|Lrp1|Wnt4|Plxna4|Emx2|Cfl1|Tgfb2|Wnt11|Gfra1|Id2|Plxna2|Igf1|Bsg|Pbx1|Meis1|Timp2|Sema6a|Ablim1|Ppp3ca|Hmga2|Flna|Slc9a3r1|Lama5|Cfh|Cdh11|Dclk1|Alcam|Myh10|Fgfr2|Gas6|Dbn1|Nrep|Aldh1a2|Hprt|Ift20|Rtn4|Rpl24|Tcf4|Ttc3|Svbp|Smo|Nedd4|Trf|Il6st|Akt1|Itga3|Daam2|Wn…	135	807	1526	15175	16.7	10.1	m31
identical protein binding (GO:0042802)	molecular_function	DEGs in Sertoli cells	2.52444e-07	top.enriched	Sfrp1|Ncam1|Actg1|Ftl1|S100a10|Nr2f2|Apoe|Tkt|Ezr|Actb|Cryab|Hsp90ab1|Fn1|Hmgcs2|Adam10|Eef1a1|Id1|Wls|Fbln1|Tgfb2|Rpl7|Plxna2|Tgm2|Alad|Grb10|Stk26|Sema6a|Igfbp6|Bri3|Flna|Aqp1|Tpm1|Myrf|Cfh|Rack1|Ano1|Ier5|Anxa2|Glrx3|Npm1|Mtss1|Fis1|Alcam|Myh10|Fgfr2|Ogt|Rtraf|Rxra|Hprt|Ahnak|Mid1ip1|Alb|Dbi|Rbpms|Rtn4|Tcf4|Psme2|Psma7|Maf|Hsd17b10|Acot7|Pts|Angptl4|Smad6|Il6st|Psat1|Akt1|Glul|Aldoc|Eno3|Fzd2|…	293	1597	1980	15039	18.3	13.2	m6
mmu05020 Prion disease	kegg_pathway	Up-regulated in Sertoli cells	5.91702e-07	enriched	Ncam1|Slc25a4|Lamc1|Cox4i1|Ppp3ca|Atp5g3|Cox4i2|Ndufv2|Atp5pb|Psma3|Psma7|Atp5d|Atp5a1|Hspa8|Atp5h|Cox5a|Ndufs2|Ndufb9|Psmb3|Tubb5|Casp3|Ndufv3|Ndufb8|Sdhb|Cox6c|Psmb5|Ndufb10|Atp5g2|Psmc5|Ndufa8|Psma4|Uqcrc1|Ndufa10|Ndufs8|Vdac1|Psma2|Bad|Atp5b|Vdac2|Ndufb6|Uqcrc2|Cyba	42	429	240	6348	9.8	3.8	m1
mmu05010 Alzheimer disease	kegg_pathway	Up-regulated in Sertoli cells	5.91702e-07	enriched	Slc25a4|Apoe|Adam10|Lrp1|Wnt4|Cox4i1|Wnt11|Ppp3ca|Atp5g3|Cox4i2|Ndufv2|Atp5pb|Rtn4|Psma3|Psma7|Hsd17b10|Atp5d|Atp5a1|Akt1|Wnt5a|Fzd2|Wipi1|Atp5h|Cox5a|App|Ndufs2|Plcb4|Ndufb9|Psmb3|Tubb5|Casp3|Ndufv3|Map2k2|Ndufb8|Sdhb|Cox6c|Psmb5|Ndufb10|Atp5g2|Psmc5|Ndufa8|Psma4|Uqcrc1|Ndufa10|Ndufs8|Vdac1|Psma2|Bad|Atp5b|Vdac2|Ndufb6|Uqcrc2|Kras	53	429	345	6348	12.4	5.4	m1
regulation of growth (GO:0040008)	biological_process	DEGs in Sertoli cells	2.8975e-07	enriched	Igfbp5|Igfbp4|Sfrp1|Ncam1|Slc25a4|Apoe|Gnas|Gas1|Tkt|Ezr|Cryab|Foxc1|Fn1|Adam10|Lrp1|Plxna4|Cfl1|Tgfb2|Wnt11|Igf1|Meis1|Sema6a|Hmga2|Igfbp2|Gpc3|Igf2|Rack1|Vgll4|Hopx|Npm1|Fgfr2|Mmp14|Gas6|Dbn1|Fhl1|Rtn4|Ppib|Cdk4|Naca|Nkd1|Smo|Socs5|Cd81|Akt1|Wnt5a|Ndn|Selenop|Gata6|Fgf9|App|Nrp1|Agrn|Tgfbr1|Sh3glb1|Apbb2|Ahr|P3h1|Wwc2|Ilk|Hnrnpk|Siah1a|Ryk|Eif4g2|Dab2|Bcl2l11|Foxp1|Actr3|Tcf7l2|Hdac3|Bmpr1a|Zfp…	118	1616	643	15175	7.3	4.2	m39
mesenchyme development (GO:0060485)	biological_process	Up-regulated in Sertoli cells	6.22832e-07	enriched	Sfrp1|Mdk|Zfp36l1|Foxc1|Fn1|Bambi|Wnt4|Cfl1|Tgfb2|Wnt11|Sema6a|Tead2|Flna|Lama5|Fgfr2|Rxra|Aldh1a2|Rtn4|Smo|Nedd4|Wnt5a|Fermt2|Fgf9|Nrp1|Hes1|Tgfbr1|Tgfb3|Efnb1|Zfp703|Dab2|Coro1c|Tcf7l2|Phldb2|Pdcd4|Anxa6|Amer1|Bmpr1a|Ext1|Cdh2|Tead1	40	807	270	15175	5	1.8	m27
positive regulation of establishment of protein localization (GO:1904951)	biological_process	Up-regulated in Sertoli cells	7.37204e-07	enriched	Ezr|Hsp90ab1|Sox4|Lrp1|Wls|Tgfb2|Igf1|Bsg|Nnat|Flna|Rack1|Ano1|Cct4|Fis1|Myh10|Gas6|Arpc2|Cct8|Cct5|C1qtnf12|Smo|Cd81|Glul|Ppia|App|Ywhae|Tcaf1|Sh3glb1|Hnrnpm|Tgfb3|Vps35|Asph|Stom|Pck2|Bad|Actr3|Ptp4a3|Tcf7l2|Hdac3|Cct3|Tardbp|Camk1	42	807	294	15175	5.2	1.9	m45
cellular response to growth factor stimulus (GO:0071363)	biological_process	Up-regulated in Sertoli cells	7.88169e-07	enriched	Sulf1|Sfrp1|Zfp36l1|Fst|Twsg1|Hsp90ab1|Col3a1|Foxc1|Bambi|Dcn|Eef1a1|Id1|Wnt4|Cfl1|Tgfb2|Grb10|Sema6a|Sulf2|Ltbp1|Gpc3|Rack1|Ppargc1a|Fbn2|Fgfr2|Gas6|Dbn1|Arpc2|Nrep|Ndst1|Tcf4|Fstl1|Smad6|Nedd4|Akt1|Itga3|Wnt5a|Ndn|Smad5|Fermt2|Gata6|Fgf9|Nrp1|Hes1|Ptprk|Tgfbr1|Sh3glb1|Casp3|Sox5|Tgfb3|Ilk|Zfp703|Fkbp8|Dab2|Cd63|Actr3|Snx6|Ptp4a3|Tcf7l2|Pdcd4|Jcad|Bmpr1a|Ext1|Igf1r|Shisa2	64	807	559	15175	7.9	3.7	m35
response to growth factor (GO:0070848)	biological_process	Up-regulated in Sertoli cells	7.93754e-07	enriched	Sulf1|Sfrp1|Zfp36l1|Fst|Twsg1|Hsp90ab1|Col3a1|Foxc1|Bambi|Dcn|Eef1a1|Id1|Wnt4|Cfl1|Tgfb2|Grb10|Sema6a|Sulf2|Ltbp1|Gpc3|Rack1|Ppargc1a|Fbn2|Fgfr2|Gas6|Dbn1|Arpc2|Nrep|Ndst1|Tcf4|Fstl1|Smad6|Nedd4|Akt1|Itga3|Wnt5a|Ndn|Smad5|Fermt2|Gata6|Fgf9|Nrp1|Hes1|Ptprk|Tgfbr1|Sh3glb1|Casp3|Sox5|Tgfb3|Ilk|Zfp703|Zfhx3|Fkbp8|Dab2|Cd63|Actr3|Snx6|Ptp4a3|Tcf7l2|Pdcd4|Jcad|Bmpr1a|Ext1|Igf1r|Shisa2	65	807	572	15175	8.1	3.8	m35
cellular response to chemical stimulus (GO:0070887)	biological_process	Up-regulated in Sertoli cells	3.28506e-07	enriched	Sulf1|Igfbp5|Sfrp1|Ramp1|Actg1|Mdk|S100a10|Zfp36l1|Gnas|Fst|Twsg1|Ezr|Actb|Uchl1|Hsp90ab1|Lsp1|Sox4|Col5a2|Ybx1|Col3a1|Foxc1|Fn1|Rplp0|Pmp22|Bambi|Slc1a3|Adam10|Ptn|Dcn|Eef1a1|Id1|Lrp1|Wnt4|Lbp|Plxna4|Cfl1|Tgfb2|Id2|Igf1|Alad|Bsg|Acaa2|Grb10|Dnaja1|Timp2|Stk26|Sema6a|Tead2|Sulf2|Ppp3ca|Hmga2|Il11ra1|Flna|Aqp1|Slc9a3r1|Id3|Ltbp1|Rgs10|Gpc3|Cfh|Igf2|Rack1|Ano1|Ppargc1a|Fbn2|Ccnd1|Anxa2|Rarres2|Npm1…	192	807	2418	15175	23.8	15.9	m36
negative regulation of multicellular organismal process (GO:0051241)	biological_process	Up-regulated in Sertoli cells	9.26841e-07	top.enriched	Sulf1|Igfbp5|Sfrp1|Mdk|Nr2f2|Apoe|Gnas|Twsg1|Ezr|Nfib|Hsp90ab1|Tmem176b|Foxc1|Fn1|Ptn|Dcn|Id1|Wnt4|Lbp|Fbln1|Tgfb2|Wnt11|Id2|Igf1|Meis1|Abr|Sema6a|Ppp3ca|Hmga2|Adamts5|Vgll4|Anxa2|Glrx3|Gas6|Dbn1|Klf2|Rtn4|Tmem178|Tcf4|Dusp5|Svbp|Tmem176a|Smo|Smad6|Socs5|Dock4|Daam2|Wnt5a|Tsc22d3|Laptm4b|Gata6|App|Nrp1|Wnk4|Ctnna1|Cuedc2|Ubash3b|Hes1|Tgfbr1|Klf7|Gnai2|Zfp608|Ahr|Wwc2|Tgfb3|Tspo|Tmem98|Hnrnpk|Pgk1…	93	807	951	15175	11.5	6.3	m40
positive regulation of cell motility (GO:2000147)	biological_process	DEGs in Sertoli cells	3.49589e-07	enriched	Tmsb4x|Igfbp5|Actg1|Mdk|Fn1|Adam10|Ptn|Lrp1|Lbp|Cfl1|Fbln1|Tgfb2|Wnt11|Igf1|Bsg|Sema6a|Ppp3ca|Flna|Aqp1|Igf2|Rack1|Rarres2|Mmp14|Gas6|Arpc2|Syne2|Rras2|Rtn4|Smo|Trf|Atp5a1|Il6st|Dock4|Akt1|Itga3|Wnt5a|Fermt2|Pdgfc|Fgf9|App|Jam3|Nrp1|Tgfbr1|Gnai2|Prr5|Emc10|Rras|Pfn1|Gpi1|Rhoc|Cavin1|Map2k2|Ilk|Zfp703|Dab2|Lamb1|Mpzl1|Atp5b|Actr3|Col18a1|Jcad|Igf1r|Rhob|Plpp3|Hspb1|Pak3|Jam2|Itga6|Sox9|Sparc|Sema6…	102	1616	532	15175	6.3	3.5	m15
regulation of nitrogen compound metabolic process (GO:0051171)	biological_process	Up-regulated in Sertoli cells	3.50569e-07	enriched	Peg3|Tmsb4x|Igfbp5|Sfrp1|Ramp1|Mdk|Cdkn1c|Zfp36l1|Nr2f2|Rbms3|Ssbp2|Apoe|H3f3a|Gnas|Fst|Itm2b|Macroh2a2|Gas1|Twsg1|Rspo1|Ezr|Nfib|Actb|Cryab|Uchl1|Hsp90ab1|Sox4|Pcp4|Ybx1|Foxc1|Fn1|Pmp22|Ssbp3|Ptpn13|Nfix|Bambi|Hmgn1|Dcn|Id1|Lrp1|Wnt4|Itm2a|Serpinh1|Emx2|Hlf|Cfl1|Fbln1|Tgfb2|Wnt11|Gfra1|Id2|Igf1|Alad|Lum|Snta1|Pbx1|Meis1|Lxn|Plat|Dnaja1|Timp2|Igfbp6|Tead2|Ablim1|Ppp3ca|Hmga2|Rcn3|Flna|Aqp1|Slc9a3…	328	807	4710	15175	40.6	31	m37
central nervous system development (GO:0007417)	biological_process	Up-regulated in Sertoli cells	1.01016e-06	enriched	Sfrp1|Ncam1|Mdk|Nr2f2|Macroh2a2|Gas1|Twsg1|Nfib|Hsp90ab1|Sox4|Col3a1|Foxc1|Ssbp3|Nfix|Ptn|Lrp1|Wnt4|Wls|Plxna4|Emx2|Id2|Plxna2|Igf1|Pbx1|Meis1|Abr|Nnat|Hmga2|Flna|Aqp1|Id3|Myrf|Vcan|Cdh11|Dclk1|Myh10|Fgfr2|Aldh1a2|Hprt|Syne2|Dbi|Rtn4|Ndst1|Smo|Il6st|Akt1|Daam2|Wnt5a|Ndn|Ubb|Meis2|Selenop|Ldb1|App|Nrp1|Igf2bp1|Marcks|Ywhae|Hes1|Phgdh|Marcksl1|Hspg2|Sox5|Tmem98|Hnrnpk|Pbx3|Zfhx3|Ryk|Hook3|Lamb1|Pbx…	83	807	815	15175	10.3	5.4	m27
lung development (GO:0030324)	biological_process	Up-regulated in Sertoli cells	1.11333e-06	enriched	Igfbp5|Mgp|Nfib|Id1|Igf1|Hmga2|Rcn3|Lama5|Gpc3|Hopx|Fgfr2|Mmp14|Aldh1a2|Klf2|Itga3|Wnt5a|Pkdcc|Gata6|Fgf9|Ppp1ca|Hes1|Cux1|Tgfb3|Map2k2|Lipa|Hspb11|Ywhaz|Foxp1|Kras|Bmpr1a|Zfpm2|Ext1|Tns3	33	807	202	15175	4.1	1.3	m45
regulation of biological quality (GO:0065008)	biological_process	Up-regulated in Sertoli cells	3.99236e-07	top.enriched	Tmsb4x|Igfbp5|Sfrp1|Tmsb10|Kcne1l|Ftl1|Zfp36l1|Nr2f2|Mfap2|Slc25a4|Apoe|Gnas|Parvb|Ezr|Cryab|Hsp90ab1|Sox4|Ybx1|Foxc1|Fn1|Pmp22|Dock11|Bambi|Slc1a3|Adam10|Ptn|Cdc42ep3|Dcn|Id1|Lrp1|Rbp1|Wnt4|Lbp|Plxna4|Plekho1|Cfl1|Fbln1|Rhou|Tgfb2|Id2|Plxna2|Igf1|Tgm2|Aprt|Fth1|Snta1|Bsg|Acaa2|Grb10|Abr|Nnat|Sema6a|Ppp3ca|Hmga2|Rcn3|Flna|Aqp1|Slc9a3r1|Ltbp1|Tpm1|Cfh|Igf2|Rack1|Adamts5|Ano1|Ppargc1a|Rps9|Fbn2|Ccn…	252	807	3410	15175	31.2	22.5	m38
regulation of anatomical structure morphogenesis (GO:0022603)	biological_process	Up-regulated in Sertoli cells	1.17916e-06	top.enriched	Sulf1|Sfrp1|Mdk|S100a10|Apoe|Parvb|Ezr|Foxc1|Fn1|Bambi|Adam10|Ptn|Cdc42ep3|Dcn|Id1|Lrp1|Wnt4|Plxna4|Plekho1|Cfl1|Fbln1|Rhou|Tgfb2|Wnt11|Plxna2|Abr|Sema6a|Ppp3ca|Hmga2|Flna|Aqp1|Slc9a3r1|Gpc3|Igf2|Ppargc1a|Fis1|Myh10|Fgfr2|Dbn1|Rxra|Arpc2|Klf2|Rtn4|Tcf4|Ttc3|Nkd1|Smo|Nedd4|Glul|Wnt5a|Fzd2|Fermt2|Palm|Efnb2|Parva|Gata6|Kank1|Nrp1|Hes1|Cux1|Sdc2|P4hb|Sh3glb1|Emc10|St6gal1|Rras|Rhoc|Map2k2|Vps35|Capz…	89	807	901	15175	11	5.9	m41
positive regulation of locomotion (GO:0040017)	biological_process	DEGs in Sertoli cells	4.27184e-07	enriched	Tmsb4x|Igfbp5|Actg1|Mdk|Fn1|Adam10|Ptn|Lrp1|Lbp|Cfl1|Fbln1|Tgfb2|Wnt11|Igf1|Bsg|Sema6a|Ppp3ca|Flna|Aqp1|Igf2|Rack1|Rarres2|Mmp14|Gas6|Arpc2|Syne2|Rras2|Rtn4|Smo|Trf|Atp5a1|Il6st|Dock4|Akt1|Itga3|Wnt5a|Fermt2|Pdgfc|Fgf9|App|Jam3|Nrp1|Tgfbr1|Gnai2|Prr5|Emc10|Rras|Pfn1|Gpi1|Rhoc|Cavin1|Map2k2|Vps35|Ilk|Zfp703|Dab2|Lamb1|Mpzl1|Atp5b|Actr3|Col18a1|Jcad|Igf1r|Rhob|Plpp3|Hspb1|Pak3|Jam2|Itga6|Sox9|Sparc…	103	1616	541	15175	6.4	3.6	m15
cell cycle (GO:0007049)	biological_process	Down-regulated in Sertoli cells	4.36434e-07	enriched	Mapk13|Bex2|Inha|Sin3b|Gja1|Unc119|Jund|Ttyh1|Rgcc|Tacc1|Sox9|Sfn|Haus7|Eif4ebp1|Gadd45gip1|Grb14|Eps8|Tuba1c|Insc|Nabp1|Cyp26b1|Tubb3|Tpd52l1|Rif1|Hspa1a|Rgs2|Ywhah|Mif|Birc2|Aunip|Asns|E2f6|Mta3|Slf2|Wee1|Anp32b|Rfwd3|Scrib|Stard9|Atp2b4|Tpx2|Cenpv|Tubb2b|Nedd9|Tle6|Cks2|Pbk|Cdk1|Mark4|Haus5|Rdx|Myh9|Pmf1|Chmp4b|Gadd45g|Vcpip1|Phf8|Sipa1|Fen1|Syce2|Mis18bp1|Map2k1|Mybl1|Arpp19|Kif23|Pcnt|Mapk3|…	143	809	1556	15175	17.7	10.3	m1
muscle structure development (GO:0061061)	biological_process	DEGs in Sertoli cells	4.44934e-07	top.enriched	Tmsb4x|Igfbp5|Actg1|Zfp36l1|Nr2f2|Slc25a4|H3f3a|Cryab|Uchl1|Ybx1|Col3a1|Foxc1|Pmp22|Wnt4|Hlf|Plekho1|Tgfb2|Id2|Igf1|Coprs|Ppp3ca|Myl6|Lama5|Tnni1|Id3|Tpm1|Cfh|Igf2|Hopx|Mtss1|Myh10|Arid5b|Fgfr2|Mmp14|Rxra|Ift20|Naca|Smo|Smad6|Cd81|Csrp2|Akt1|Wnt5a|Fzd2|Efnb2|Tsc22d3|Gata6|Fgf9|Hes1|Sap30|Tgfbr1|Capzb|Ilk|Zfhx3|Lmna|Foxp1|Pbrm1|Tcf7l2|Hdac3|Pdcd4|Efemp2|Tanc1|Kras|Camk1|Bmpr1a|Zfpm2|Cdh2|Chd2|Cd9|…	112	1616	605	15175	6.9	4	m40
biosynthetic process (GO:0009058)	biological_process	DEGs in Sertoli cells	4.48863e-07	top.enriched	Peg3|Tmsb4x|Igfbp5|Sfrp1|Ramp1|Mdk|Cdkn1c|Zfp36l1|Nr2f2|Rbms3|Ssbp2|Apoe|H3f3a|Gnas|Fst|Itm2b|Macroh2a2|Tkt|Ezr|Nfib|Cryab|Hsp90ab1|Sox4|Ybx1|Foxc1|Fn1|Hmgcs2|Rplp0|Ssbp3|Nfix|Bambi|Slc1a3|Hmgn1|Dcn|Eef1a1|Id1|Rbp1|Wnt4|Gxylt2|Itm2a|Serpinh1|Emx2|Hlf|Tgfb2|Wnt11|Rpl7|Id2|Igf1|Isyna1|Aprt|Alad|Lum|Pbx1|Grb10|Rps4x|Meis1|Sptssa|Tead2|Ablim1|Ppp3ca|Hmga2|Rcn3|Flna|Atp5g3|Id3|Ltbp1|Myrf|Hs6st2|Cers4|…	624	1616	4869	15175	38.6	32.1	m41
cellular biosynthetic process (GO:0044249)	biological_process	DEGs in Sertoli cells	4.48863e-07	enriched	Peg3|Tmsb4x|Igfbp5|Sfrp1|Ramp1|Mdk|Cdkn1c|Zfp36l1|Nr2f2|Rbms3|Ssbp2|Apoe|H3f3a|Gnas|Fst|Itm2b|Macroh2a2|Tkt|Ezr|Nfib|Cryab|Hsp90ab1|Sox4|Ybx1|Foxc1|Hmgcs2|Rplp0|Ssbp3|Nfix|Bambi|Slc1a3|Hmgn1|Dcn|Eef1a1|Id1|Rbp1|Wnt4|Gxylt2|Itm2a|Emx2|Hlf|Tgfb2|Wnt11|Rpl7|Id2|Igf1|Isyna1|Aprt|Alad|Lum|Pbx1|Grb10|Rps4x|Meis1|Sptssa|Tead2|Ablim1|Ppp3ca|Hmga2|Flna|Atp5g3|Id3|Myrf|Hs6st2|Cers4|Igf2|Hacd4|Rack1|Ier5|Pp…	607	1616	4717	15175	37.6	31.1	m41
regulation of cellular localization (GO:0060341)	biological_process	DEGs in Sertoli cells	4.48863e-07	enriched	Ncam1|Zfp36l1|Gas1|Ezr|Actb|Cryab|Hsp90ab1|Adam10|Ptn|Lrp1|Cfl1|Tgfb2|Dnaja1|Flna|Gpc3|Rack1|Ano1|Anxa2|Cct4|Npm1|Fis1|Ogt|Mmp14|Gas6|Dbn1|Ier3|Arpc2|Dbi|Hmgn3|Rtn4|Cct8|Cct5|C1qtnf12|Smo|Nedd4|Cd81|Akt1|Glul|Itga3|Wnt5a|Pkdcc|Fermt2|Efnb2|Ppp2r5a|Bnip3l|Park7|App|Clip3|Ptpn14|Ctnna1|Ywhae|Ubash3b|Nucb1|Tcaf1|Klf7|Sh3glb1|Leprot|Hnrnpm|Lamp1|Map2k2|Vps35|Pard3|Arhgap1|Tmem98|Asph|Hnrnpk|Stom|Atpi…	138	1616	794	15175	8.5	5.2	m66
response to organic substance (GO:0010033)	biological_process	Up-regulated in Sertoli cells	4.70341e-07	enriched	Sulf1|Igfbp5|Sfrp1|Ramp1|Ncam1|Actg1|Zfp36l1|Apoe|Gnas|Fst|Twsg1|Ezr|Actb|Hsp90ab1|Lsp1|Sox4|Col5a2|Ybx1|Col3a1|Foxc1|Fn1|Rplp0|Pmp22|Bambi|Slc1a3|Adam10|Dcn|Eef1a1|Id1|Lrp1|Rbp1|Wnt4|Lbp|Cfl1|Tgfb2|Igf1|Alad|Grb10|Abr|Dnaja1|Timp2|Nnat|Sema6a|Tead2|Sulf2|Ppp3ca|Hmga2|Il11ra1|Rcn3|Flna|Aqp1|Slc9a3r1|Id3|Ltbp1|Rgs10|Gpc3|Cfh|Igf2|Rack1|Ano1|Ppargc1a|Fbn2|Ccnd1|Rarres2|Npm1|Fis1|Aff3|Arid5b|Fgfr2|O…	189	807	2383	15175	23.4	15.7	m36
apoptotic process (GO:0006915)	biological_process	Up-regulated in Sertoli cells	5.36736e-07	enriched	Peg3|Sulf1|Sfrp1|Mdk|Acot1|Zfp36l1|Slc25a4|Apoe|Itm2b|Gas1|Cryab|Hsp90ab1|Lsp1|Sox4|Pcp4|Ybx1|Foxc1|Fn1|Pmp22|Adam10|Ptn|Id1|Lrp1|Wnt4|Tgfb2|Wnt11|Igf1|Tgm2|Acaa2|Dnaja1|Stk26|Sema6a|Flna|Aqp1|Slc9a3r1|Id3|Anp32a|Rack1|Ppp2r2b|Ppargc1a|Gabarap|Npm1|Fis1|Siva1|Perp|Fgfr2|Ogt|Rpl10|Gas6|Rxra|Ier3|Aldh1a2|Alb|Glo1|Cdk4|Naca|Fstl1|Smo|Angptl4|Smad6|Akt1|Aldoc|Wnt5a|Ubb|Bnip3l|Tsc22d3|Plscr3|Ppia|Hspa…	143	807	1669	15175	17.7	11	m29
positive regulation of cell differentiation (GO:0045597)	biological_process	Up-regulated in Sertoli cells	1.29938e-06	enriched	Tmsb4x|Sfrp1|Mdk|S100a10|Zfp36l1|Slc25a4|Apoe|Gnas|Macroh2a2|Hsp90ab1|Sox4|Pcp4|Foxc1|Fn1|Bambi|Ptn|Lrp1|Wnt4|Plxna4|Gdpd2|Tgfb2|Id2|Plxna2|Igf1|Timp2|Flna|Zbtb7c|Fbn2|Rarres2|Hopx|Mmp14|Gas6|Dbn1|Arpc2|Wif1|Rtn4|Tcf4|Ctnnbip1|Smo|Trf|Socs5|Il6st|Akt1|Pkdcc|Smad5|Fermt2|Efnb2|Gata6|App|Nrp1|Hes1|Cux1|Tgfbr1|P4hb|Sh3glb1|Aamdc|Rras|Rassf10|Sox5|Tgfb3|Map2k2|Tspo|Smap1|Ilk|Zfp703|Zfhx3|Macroh2a1|Ce…	84	807	834	15175	10.4	5.5	m24
neuron projection development (GO:0031175)	biological_process	DEGs in Sertoli cells	5.40694e-07	enriched	Sfrp1|Ncam1|Mdk|Apoe|Gas1|Nfib|Actb|Uchl1|Hsp90ab1|Pcp4|Fn1|Palld|Pmp22|Lamc1|Adam10|Ptn|Eef1a1|Id1|Lrp1|Plxna4|Cfl1|Tgfb2|Gfra1|Plxna2|Bsg|Sema6a|Ablim1|Ppp3ca|Flna|Slc9a3r1|Lama5|Cdh11|Dclk1|Alcam|Myh10|Fgfr2|Dbn1|Nrep|Hprt|Ift20|Rtn4|Rpl24|Svbp|Smo|Nedd4|Akt1|Itga3|Wnt5a|Ndn|Palm|Ubb|Efnb2|Emb|App|Kank1|Nrp1|Igf2bp1|Atxn10|Agrn|Hes1|Cux1|Ptprk|Sdc2|Phgdh|Klf7|Sh3glb1|Apbb2|Casp3|P3h1|Map2k2|Ca…	170	1616	1037	15175	10.5	6.8	m39
negative regulation of developmental process (GO:0051093)	biological_process	Up-regulated in Sertoli cells	1.31944e-06	top.enriched	Sulf1|Igfbp5|Sfrp1|Mdk|Zfp36l1|Apoe|Gnas|Fst|Twsg1|Nfib|Tmem176b|Col5a2|Ybx1|Foxc1|Bambi|Ptn|Dcn|Id1|Wnt4|Cfl1|Fbln1|Tgfb2|Wnt11|Id2|Igf1|Pbx1|Meis1|Abr|Sema6a|Ppp3ca|Hmga2|Id3|Igf2|Ppargc1a|Vgll4|Ccnd1|Anxa2|Hopx|Gas6|Klf2|Rtn4|Tmem178|Tcf4|Ttc3|Nkd1|Tmem176a|Smo|Smad6|Socs5|Daam2|Wnt5a|Fermt2|Meis2|Tsc22d3|Trp53inp1|Fgf9|Ldb1|App|Kank1|Nrp1|Ctnna1|Ubash3b|Hes1|Tgfbr1|Klf7|Zfp608|Ahr|Wwc2|Tspo|T…	86	807	862	15175	10.7	5.7	m42
positive regulation of cell differentiation (GO:0045597)	biological_process	DEGs in Sertoli cells	5.49831e-07	enriched	Tmsb4x|Sfrp1|Mdk|S100a10|Zfp36l1|Slc25a4|Apoe|Gnas|Macroh2a2|Hsp90ab1|Sox4|Pcp4|Foxc1|Fn1|Bambi|Ptn|Lrp1|Wnt4|Plxna4|Gdpd2|Tgfb2|Id2|Plxna2|Igf1|Timp2|Flna|Zbtb7c|Fbn2|Rarres2|Hopx|Mmp14|Gas6|Dbn1|Arpc2|Wif1|Rtn4|Tcf4|Ctnnbip1|Smo|Trf|Socs5|Il6st|Akt1|Pkdcc|Smad5|Fermt2|Efnb2|Gata6|App|Nrp1|Hes1|Cux1|Tgfbr1|P4hb|Sh3glb1|Aamdc|Rras|Rassf10|Sox5|Tgfb3|Map2k2|Tspo|Smap1|Ilk|Zfp703|Zfhx3|Macroh2a1|Ce…	143	1616	834	15175	8.8	5.5	m33
positive regulation of cell migration (GO:0030335)	biological_process	Up-regulated in Sertoli cells	1.3966e-06	enriched	Tmsb4x|Igfbp5|Actg1|Mdk|Fn1|Adam10|Ptn|Lrp1|Lbp|Fbln1|Tgfb2|Wnt11|Igf1|Bsg|Sema6a|Ppp3ca|Flna|Aqp1|Igf2|Rack1|Rarres2|Mmp14|Gas6|Arpc2|Syne2|Rras2|Rtn4|Smo|Atp5a1|Il6st|Dock4|Akt1|Itga3|Wnt5a|Fermt2|Pdgfc|Fgf9|App|Jam3|Nrp1|Tgfbr1|Gnai2|Prr5|Emc10|Rras|Pfn1|Gpi1|Rhoc|Ilk|Zfp703|Dab2|Lamb1|Mpzl1|Atp5b|Actr3|Col18a1|Jcad|Igf1r|Rhob|Plpp3	60	807	518	15175	7.4	3.4	m13
anatomical structure formation involved in morphogenesis (GO:0048646)	biological_process	Up-regulated in Sertoli cells	5.75072e-07	top.enriched	Sulf1|Sfrp1|Ramp1|Actg1|Mdk|Mfap2|Cald1|Gnas|Twsg1|Nfib|Sox4|Col5a2|Foxc1|Fn1|Pmp22|Ssbp3|Nfix|Ptn|Dcn|Id1|Wnt4|Wls|Plekho1|Cfl1|Tgfb2|Wnt11|Plxna2|Tgm2|Bsg|Meis1|Sema6a|Tead2|Hmga2|Flna|Aqp1|Col15a1|Cfh|Igf2|Fbn2|Anxa2|Hopx|Myh10|Perp|Fgfr2|Rxra|Aldh1a2|Klf2|Rtn4|Rnf213|Tcf4|Dusp5|Ccdc136|Smo|Angptl4|Cd81|Csrp2|Akt1|Glul|Wnt5a|Fzd2|Smad5|Efnb2|Parva|Gata6|Fgf9|Ldb1|Ptpn14|Jam3|Nrp1|Hes1|Tgfbr1|E…	103	807	1081	15175	12.8	7.1	m39
head development (GO:0060322)	biological_process	Up-regulated in Sertoli cells	1.48423e-06	enriched	Sfrp1|Ncam1|Mdk|Nr2f2|Macroh2a2|Gas1|Twsg1|Nfib|Col3a1|Foxc1|Ssbp3|Nfix|Wnt4|Wls|Plxna4|Emx2|Tgfb2|Id2|Plxna2|Igf1|Pbx1|Meis1|Abr|Nnat|Hmga2|Flna|Aqp1|Dclk1|Myh10|Arid5b|Fgfr2|Mmp14|Aldh1a2|Hprt|Syne2|Dbi|Rtn4|Ndst1|Smo|Wnt5a|Ubb|Meis2|Selenop|Ldb1|App|Nrp1|Igf2bp1|Ywhae|Hes1|Rras|Hspg2|Tgfb3|Map2k2|Asph|Hnrnpk|Pbx3|Zfhx3|Ryk|Hook3|Lamb1|Pbx2|Atat1|Tcf7l2|Kras|Bmpr1a|Ext1|Igf1r|Cdh2|Aplp2	69	807	635	15175	8.6	4.2	m27
negative regulation of Wnt signaling pathway (GO:0030178)	biological_process	Up-regulated in Sertoli cells	1.51061e-06	enriched	Sfrp1|Mdk|Rbms3|Apoe|Lrp1|Wnt11|Bicc1|Grb10|Hmga2|Slc9a3r1|Gpc3|Vgll4|Wif1|Rnf213|Pfdn5|Nkd1|Ctnnbip1|Wnt5a|Fgf9|App|Nxn|Dab2|Mllt3|Tcf7l2|Tax1bp3|Amer1|Cdh2|Shisa2	28	807	155	15175	3.5	1	m28
respiratory tube development (GO:0030323)	biological_process	Up-regulated in Sertoli cells	1.51061e-06	enriched	Igfbp5|Mgp|Nfib|Id1|Igf1|Hmga2|Rcn3|Lama5|Gpc3|Hopx|Fgfr2|Mmp14|Aldh1a2|Klf2|Itga3|Wnt5a|Pkdcc|Gata6|Fgf9|Ppp1ca|Hes1|Cux1|Tgfb3|Map2k2|Lipa|Hspb11|Ywhaz|Foxp1|Kras|Bmpr1a|Zfpm2|Ext1|Tns3	33	807	205	15175	4.1	1.4	m45
tissue morphogenesis (GO:0048729)	biological_process	Up-regulated in Sertoli cells	1.55313e-06	top.enriched	Sulf1|Igfbp5|Sfrp1|Actg1|Mdk|Mgp|Fst|Twsg1|Actb|Sox4|Col3a1|Foxc1|Wnt4|Wls|Cfl1|Tgfb2|Wnt11|Igf1|Tgm2|Bsg|Pbx1|Fras1|Tead2|Hmga2|Flna|Slc9a3r1|Lama5|Tnni1|Tpm1|Gpc3|Mtss1|Fgfr2|Mmp14|Rxra|Aldh1a2|Ift20|Tcf7l1|Nkd1|Ctnnbip1|Smo|Wnt5a|Fzd2|Fermt2|Efnb2|Ppp1ca|Nrp1|Wnk4|Hes1|Tgfbr1|Casp3|Ahr|Pfn1|Gpi1|Pard3|Ilk|Ryk|Dab2|Mllt3|Phldb2|Lgr4|Efemp2|Kras|Bmpr1a|Zfpm2|Ext1|Igf1r|Rhob|Tead1	68	807	623	15175	8.4	4.1	m43
osteoblast differentiation (GO:0001649)	biological_process	Up-regulated in Sertoli cells	1.56721e-06	enriched	Igfbp5|Sfrp1|H3f3a|Gnas|Twsg1|Bambi|Id1|Wnt4|Gdpd2|Wnt11|Id2|Igf1|Id3|Igf2|Fbn2|Ctnnbip1|Smo|Smad6|Il6st|Akt1|Smad5|Fermt2|Fgf9|Erh|Ahr|Ilk|Cebpb|Lmna|Dlk1|Lgr4|Bmpr1a	31	807	185	15175	3.8	1.2	m45
inner mitochondrial membrane protein complex (GO:0098800)	cellular_component	Up-regulated in Sertoli cells	1.57591e-06	top.enriched	Cox4i1|Atp5g3|Cox4i2|Ndufv2|Atp5pb|Atp5d|Atp5a1|Atp5h|Cox5a|Ndufs2|Ndufb9|Ndufv3|Ndufb8|Sdhb|Ndufb10|Atp5g2|Ndufa8|Uqcrc1|Ndufa10|Ndufs8|Atp5b|Ndufb6|Uqcrc2|Chchd3	24	815	116	15298	2.9	0.8	m7
positive regulation of cellular component movement (GO:0051272)	biological_process	DEGs in Sertoli cells	6.4316e-07	enriched	Tmsb4x|Igfbp5|Actg1|Mdk|Fn1|Adam10|Ptn|Lrp1|Lbp|Cfl1|Fbln1|Tgfb2|Wnt11|Igf1|Bsg|Sema6a|Ppp3ca|Flna|Aqp1|Igf2|Rack1|Rarres2|Mmp14|Gas6|Arpc2|Syne2|Rras2|Rtn4|Smo|Trf|Atp5a1|Il6st|Dock4|Akt1|Itga3|Wnt5a|Fermt2|Pdgfc|Fgf9|App|Jam3|Nrp1|Tgfbr1|Gnai2|Prr5|Emc10|Rras|Pfn1|Gpi1|Rhoc|Cavin1|Map2k2|Ilk|Zfp703|Dab2|Lamb1|Mpzl1|Atp5b|Actr3|Col18a1|Jcad|Igf1r|Rhob|Plpp3|Hspb1|Pak3|Jam2|Itga6|Sox9|Sparc|Sema6…	103	1616	546	15175	6.4	3.6	m15
regulation of cellular process (GO:0050794)	biological_process	Up-regulated in Sertoli cells	6.46871e-07	enriched	Peg3|Sulf1|Tmsb4x|Podxl|Igfbp5|Igfbp4|Sfrp1|Ramp1|Tmsb10|Ncam1|Kcne1l|Actg1|Mdk|Acot1|S100a10|Cdkn1c|Zfp36l1|Nr2f2|Rbms3|Slc25a4|Ssbp2|Apoe|H3f3a|S100a11|Gnas|Fst|Itm2b|Macroh2a2|Gas1|Twsg1|Rspo1|Ezr|Nfib|Actb|Cryab|Uchl1|Hsp90ab1|Tmem176b|Lsp1|Sox4|Pcp4|Col5a2|Ybx1|Col3a1|Foxc1|Fn1|Palld|Pmp22|Ssbp3|Ptpn13|Dock11|Nfix|Bambi|Slc1a3|Hmgn1|Gria3|Adam10|Ptn|Cdc42ep3|Dcn|Eef1a1|Id1|Lrp1|Rbp1|Wnt4|Lbp…	544	807	8756	15175	67.4	57.7	m33
biological regulation (GO:0065007)	biological_process	Up-regulated in Sertoli cells	6.77044e-07	enriched	Peg3|Sulf1|Tmsb4x|Podxl|Igfbp5|Igfbp4|Sfrp1|Ramp1|Tmsb10|Ncam1|Kcne1l|Actg1|Mdk|Ftl1|Acot1|Mgp|S100a10|Cdkn1c|Zfp36l1|Nr2f2|Rbms3|Mfap2|Slc25a4|Cald1|Ssbp2|Apoe|H3f3a|S100a11|Gnas|Parvb|Fst|Itm2b|Macroh2a2|Gas1|Twsg1|Rspo1|Tkt|Ezr|Nfib|Actb|Cryab|Uchl1|Hsp90ab1|Tmem176b|Lsp1|Sox4|Pcp4|Col5a2|Ybx1|Col3a1|Foxc1|Fn1|Palld|Pmp22|Ssbp3|Ptpn13|Dock11|Nfix|Bambi|Slc1a3|Hmgn1|Gria3|Adam10|Ptn|Cdc42ep3|Dc…	588	807	9634	15175	72.9	63.5	m33
regulation of apoptotic process (GO:0042981)	biological_process	Up-regulated in Sertoli cells	7.14374e-07	enriched	Sfrp1|Mdk|Acot1|Zfp36l1|Slc25a4|Apoe|Gas1|Cryab|Hsp90ab1|Sox4|Pcp4|Ybx1|Foxc1|Fn1|Pmp22|Adam10|Ptn|Id1|Lrp1|Wnt4|Tgfb2|Wnt11|Igf1|Tgm2|Acaa2|Dnaja1|Stk26|Flna|Aqp1|Slc9a3r1|Id3|Anp32a|Rack1|Ppp2r2b|Ppargc1a|Npm1|Fis1|Fgfr2|Rpl10|Gas6|Rxra|Ier3|Aldh1a2|Alb|Glo1|Cdk4|Naca|Fstl1|Smo|Angptl4|Smad6|Akt1|Wnt5a|Ubb|Bnip3l|Tsc22d3|Plscr3|Ppia|Hspa8|Trp53inp1|Gata6|Park7|App|Tnfaip8|Clip3|Ppp1ca|Krt18|Nrp…	120	807	1333	15175	14.9	8.8	m29
regulation of epithelial cell proliferation (GO:0050678)	biological_process	Up-regulated in Sertoli cells	2.17214e-06	enriched	Sulf1|Sfrp1|Mdk|Zfp36l1|Nr2f2|Apoe|Gas1|Nfib|Hmgn1|Ptn|Id1|Tgfb2|Igf1|Sulf2|Hmga2|Gpc3|Igf2|Ccnd1|Npm1|Mtss1|Fgfr2|Aldh1a2|Rtn4|Smo|Atp5a1|Akt1|Glul|Wnt5a|Efnb2|Fgf9|Hes1|Ptprk|Tgfbr1|Emc10|Zfp703|Atpif1|Dab2|Foxp1|Bad|Dlk1|Tcf7l2|Jcad|Bmpr1a|Cyba	44	807	330	15175	5.5	2.2	m19
cellular response to stimulus (GO:0051716)	biological_process	DEGs in Sertoli cells	7.4208e-07	top.enriched	Sulf1|Igfbp5|Igfbp4|Sfrp1|Ramp1|Ncam1|Actg1|Mdk|S100a10|Zfp36l1|Rbms3|Apoe|Gnas|Fst|Itm2b|Gas1|Twsg1|Rspo1|Ezr|Actb|Cryab|Uchl1|Hsp90ab1|Lsp1|Sox4|Pcp4|Col5a2|Ybx1|Col3a1|Foxc1|Fn1|Rplp0|Pmp22|Ptpn13|Dock11|Bambi|Slc1a3|Hmgn1|Adam10|Ptn|Cdc42ep3|Dcn|Eef1a1|Id1|Lrp1|Wnt4|Lbp|Tril|Wls|Plxna4|Colec12|Stard10|Cfl1|Fbln1|Rhou|Tgfb2|Wnt11|Gfra1|Id2|Plxna2|Igf1|Tgm2|Rgl1|Bicc1|Alad|Bsg|Acaa2|Grb10|Abr|P…	690	1616	5481	15175	42.7	36.1	m42
organic substance metabolic process (GO:0071704)	biological_process	DEGs in Sertoli cells	7.55571e-07	enriched	Peg3|Sulf1|Tmsb4x|Igfbp5|Igfbp4|Sfrp1|Ramp1|Actg1|Mdk|Acot1|Cdkn1c|Zfp36l1|Nr2f2|Rbms3|Ssbp2|Apoe|H3f3a|Gnas|Fst|Itm2b|Macroh2a2|Gas1|Loxl1|Twsg1|Rspo1|Tkt|Ezr|Nfib|Actb|Cryab|Uchl1|Hsp90ab1|Sox4|Pcp4|Ybx1|Col3a1|Foxc1|Fn1|Hmgcs2|Rplp0|Pmp22|Ssbp3|Bgn|Ptpn13|Nfix|Bambi|Slc1a3|Hmgn1|Gria3|Adam10|Dcn|Eef1a1|Id1|Lrp1|Rbp1|Wnt4|Lbp|Golm1|Tril|Gxylt2|Itm2a|Serpinh1|Emx2|Gdpd2|Eci2|Hlf|Cfl1|Fbln1|Tgfb2…	1050	1616	8854	15175	65	58.3	m38
cell surface receptor signaling pathway involved in cell-cell signaling (GO:1905114)	biological_process	Up-regulated in Sertoli cells	2.22658e-06	top.enriched	Sulf1|Sfrp1|Mdk|Rbms3|Apoe|Rspo1|Sox4|Bambi|Lrp1|Wnt4|Wls|Wnt11|Bicc1|Grb10|Sulf2|Ppp3ca|Hmga2|Slc9a3r1|Gpc3|Vgll4|Ccnd1|Fgfr2|Dbn1|Wif1|Ift20|Rnf213|Pfdn5|Tcf7l1|Nkd1|Ctnnbip1|Smo|Itga3|Daam2|Wnt5a|Fzd2|Fermt2|Fgf9|Ldb1|App|Kank1|Ddb1|Vps35|Ilk|Zfp703|Ryk|Nxn|Dab2|Mllt3|Tcf7l2|Daam1|Lgr4|Tax1bp3|Amer1|Ext1|Cdh2|Shisa2|Plpp3	57	807	488	15175	7.1	3.2	m28
cell morphogenesis involved in differentiation (GO:0000904)	biological_process	DEGs in Sertoli cells	7.69823e-07	enriched	Sfrp1|Ncam1|Mdk|S100a10|Mfap2|Apoe|Parvb|Gas1|Nfib|Actb|Uchl1|Hsp90ab1|Fn1|Palld|Pmp22|Lamc1|Slc1a3|Adam10|Ptn|Id1|Lrp1|Plxna4|Cfl1|Fbln1|Tgfb2|Id2|Plxna2|Bsg|Sema6a|Ablim1|Ppp3ca|Flna|Slc9a3r1|Lama5|Col15a1|Cdh11|Dclk1|Alcam|Myh10|Fgfr2|Dbn1|Arpc2|Hprt|Rtn4|Rpl24|Ttc3|Smo|Nedd4|Wnt5a|Ndn|Fermt2|Efnb2|Emb|Parva|App|Kank1|Nrp1|Igf2bp1|Agrn|Hes1|Cux1|Sdc2|Klf7|P4hb|Sh3glb1|Apbb2|St6gal1|Map2k2|Pard…	131	1616	750	15175	8.1	4.9	m39
integrin binding (GO:0005178)	molecular_function	Up-regulated in Sertoli cells	2.54037e-06	top.enriched	Col3a1|Fn1|Ptn|Fbln1|Gfra1|Igf1|Timp2|Lama5|Igf2|Mmp14|Cd81|Itga3|Fermt2|Ppia|App|Jam3|Tgfbi|Cib2|P4hb|Ilk|Dab2|Lamb1|Cd9|Mfge8|Plpp3	25	793	121	15039	3.2	0.8	m5
respiratory electron transport chain (GO:0022904)	biological_process	Up-regulated in Sertoli cells	2.61318e-06	enriched	Slc1a3|Cox4i1|Ppargc1a|Cox4i2|Ndufv2|Park7|Cox5a|Ndufs2|Ndufb9|Ndufv3|Ndufb8|Sdhb|Ndufa8|Uqcrc1|Ndufa10|Ndufs8|Ndufb6|Mtch2	18	807	71	15175	2.2	0.5	m19
protein-containing complex (GO:0032991)	cellular_component	DEGs in Sertoli cells	8.57175e-07	top.enriched	Igfbp5|Ramp1|Kcne1l|Actg1|Ftl1|Col6a6|Mgp|S100a10|Zfp36l1|Rbms3|Apoe|H3f3a|Gnas|Myl9|Macroh2a2|Ezr|Actb|Cryab|Hsp90ab1|Sox4|Pcp4|Col5a2|Ybx1|Col3a1|Fn1|Rplp0|Pmp22|Ssbp3|Lamc1|Slc1a3|Gria3|Adam10|Ptn|Dcn|Lrp1|Tril|Cox4i1|Plxna4|Colec12|Gfra1|Rpl7|Id2|Plxna2|Igf1|Lum|Snta1|Pbx1|Grb10|Rps4x|Meis1|Col6a2|Sptssa|Igfbp6|Tead2|Ppp3ca|Il11ra1|Myl6|Flna|Atp5g3|Slc9a3r1|Lama5|Tnni1|Ltbp1|Col15a1|Tpm1|Btf3…	613	1635	4776	15298	37.5	31.2	m9
growth (GO:0040007)	biological_process	DEGs in Sertoli cells	8.92223e-07	enriched	Igfbp5|Igfbp4|Sfrp1|Ncam1|Mdk|Cdkn1c|Zfp36l1|Slc25a4|Apoe|H3f3a|Gnas|Gas1|Tkt|Plac1|Ezr|Cryab|Hsp90ab1|Foxc1|Fn1|Pmp22|Adam10|Ptn|Lrp1|Plxna4|Cfl1|Tgfb2|Wnt11|Igf1|Meis1|Sema6a|Hmga2|Igfbp2|Gpc3|Igf2|Rack1|Vgll4|Dclk1|Hopx|Npm1|Arid5b|Fgfr2|Mmp14|Gas6|Dbn1|Rxra|Fhl1|Klf2|Rtn4|Ppib|Cdk4|Naca|Nkd1|Smo|Socs5|Cd81|Akt1|Wnt5a|Ndn|Pkdcc|Selenop|Gata6|Fgf9|App|Nrp1|Taf10|Rpl29|Agrn|Tgfbr1|Sh3glb1|Apbb2|…	160	1616	969	15175	9.9	6.4	m39
embryo development (GO:0009790)	biological_process	DEGs in Sertoli cells	9.00547e-07	enriched	Sulf1|Sfrp1|Cdkn1c|Zfp36l1|Nr2f2|Mfap2|Gnas|Gas1|Twsg1|Plac1|Sox4|Col5a2|Ybx1|Foxc1|Fn1|Ssbp3|Adam10|Wnt4|Wls|Cfl1|Tgfb2|Wnt11|Id2|Plxna2|Igf1|Pbx1|Coprs|Meis1|Abr|Fras1|Tead2|Sulf2|Slc9a3r1|Lama5|Id3|Tpm1|Btf3|Gpc3|Igf2|Rack1|Fbn2|Rarres2|Hopx|Mtss1|Myh10|Aff3|Fgfr2|Rpl10|Mmp14|Dbn1|Rxra|Aldh1a2|Rcn1|Klf2|Rtn4|Ndst1|Dusp5|Tcf7l1|Smo|Smad6|Atp5a1|Akt1|Wnt5a|Pkdcc|Fzd2|Meis2|Pdgfc|Ugdh|Gata6|Fgf9|…	183	1616	1146	15175	11.3	7.6	m43
cell development (GO:0048468)	biological_process	DEGs in Sertoli cells	9.00547e-07	top.enriched	Sulf1|Sfrp1|Ncam1|Actg1|Mdk|S100a10|Cdkn1c|Mfap2|Slc25a4|Apoe|H3f3a|Parvb|Gas1|Ezr|Nfib|Actb|Uchl1|Hsp90ab1|Sox4|Pcp4|Foxc1|Fn1|Palld|Pmp22|Lamc1|Slc1a3|Adam10|Ptn|Eef1a1|Id1|Lrp1|Wnt4|Serpinh1|Plxna4|Cfl1|Fbln1|Tgfb2|Gfra1|Id2|Plxna2|Igf1|Bsg|Pbx1|Meis1|Sema6a|Ablim1|Sulf2|Ppp3ca|Hmga2|Flna|Slc9a3r1|Lama5|Col15a1|Myrf|Cfh|Cdh11|Dclk1|Anxa2|Alcam|Myh10|Arid5b|Fgfr2|Dbn1|Arpc2|Nrep|Aldh1a2|Hprt|If…	300	1616	2086	15175	18.6	13.7	m44
mesenchymal cell differentiation (GO:0048762)	biological_process	Up-regulated in Sertoli cells	2.65156e-06	enriched	Sfrp1|Mdk|Foxc1|Fn1|Bambi|Wnt4|Cfl1|Tgfb2|Wnt11|Sema6a|Flna|Lama5|Fgfr2|Aldh1a2|Rtn4|Smo|Wnt5a|Fermt2|Nrp1|Hes1|Tgfbr1|Tgfb3|Efnb1|Zfp703|Dab2|Coro1c|Tcf7l2|Phldb2|Pdcd4|Anxa6|Amer1|Bmpr1a|Ext1|Cdh2	34	807	221	15175	4.2	1.5	m45
programmed cell death (GO:0012501)	biological_process	Up-regulated in Sertoli cells	9.5316e-07	enriched	Peg3|Sulf1|Sfrp1|Mdk|Acot1|Zfp36l1|Slc25a4|Apoe|Itm2b|Gas1|Cryab|Hsp90ab1|Lsp1|Sox4|Pcp4|Ybx1|Foxc1|Fn1|Pmp22|Adam10|Ptn|Id1|Lrp1|Wnt4|Tgfb2|Wnt11|Igf1|Tgm2|Acaa2|Dnaja1|Stk26|Sema6a|Flna|Aqp1|Slc9a3r1|Id3|Anp32a|Rack1|Ppp2r2b|Ppargc1a|Gabarap|Npm1|Fis1|Siva1|Perp|Fgfr2|Ogt|Rpl10|Gas6|Rxra|Ier3|Aldh1a2|Alb|Glo1|Cdk4|Naca|Fstl1|Smo|Angptl4|Smad6|Akt1|Aldoc|Wnt5a|Ubb|Bnip3l|Tsc22d3|Plscr3|Ppia|Hspa…	145	807	1717	15175	18	11.3	m29
positive regulation of nucleic acid-templated transcription (GO:1903508)	biological_process	Up-regulated in Sertoli cells	9.90674e-07	enriched	Peg3|Tmsb4x|Sfrp1|Mdk|Nr2f2|Ssbp2|Apoe|Nfib|Sox4|Ybx1|Foxc1|Ssbp3|Nfix|Bambi|Dcn|Wnt4|Hlf|Tgfb2|Wnt11|Id2|Igf1|Lum|Pbx1|Meis1|Tead2|Ablim1|Ppp3ca|Hmga2|Myrf|Igf2|Ier5|Ppargc1a|Zbtb7c|Npm1|Fgfr2|Ogt|Rtraf|Rxra|Mical2|Hmgn3|Klf2|Tcf4|Tcf7l1|Naca|Ptov1|Maf|Smo|Smad6|Trf|Cd81|Akt1|Wnt5a|Ndn|Fzd2|Smad5|Meis2|Trp53inp1|Gata6|Fgf9|Park7|Ldb1|App|Dpf3|Pcbd1|Agrn|Nfic|Hes1|Tgfbr1|Klf7|Ahr|Aamdc|Mpnd|Irf2b…	120	807	1342	15175	14.9	8.8	m30
positive regulation of transcription, DNA-templated (GO:0045893)	biological_process	Up-regulated in Sertoli cells	9.90674e-07	enriched	Peg3|Tmsb4x|Sfrp1|Mdk|Nr2f2|Ssbp2|Apoe|Nfib|Sox4|Ybx1|Foxc1|Ssbp3|Nfix|Bambi|Dcn|Wnt4|Hlf|Tgfb2|Wnt11|Id2|Igf1|Lum|Pbx1|Meis1|Tead2|Ablim1|Ppp3ca|Hmga2|Myrf|Igf2|Ier5|Ppargc1a|Zbtb7c|Npm1|Fgfr2|Ogt|Rtraf|Rxra|Mical2|Hmgn3|Klf2|Tcf4|Tcf7l1|Naca|Ptov1|Maf|Smo|Smad6|Trf|Cd81|Akt1|Wnt5a|Ndn|Fzd2|Smad5|Meis2|Trp53inp1|Gata6|Fgf9|Park7|Ldb1|App|Dpf3|Pcbd1|Agrn|Nfic|Hes1|Tgfbr1|Klf7|Ahr|Aamdc|Mpnd|Irf2b…	120	807	1342	15175	14.9	8.8	m30
regulation of establishment of protein localization (GO:0070201)	biological_process	Up-regulated in Sertoli cells	2.6644e-06	enriched	Sfrp1|Apoe|Ezr|Hsp90ab1|Sox4|Lrp1|Wls|Tgfb2|Igf1|Bsg|Dnaja1|Nnat|Ppp3ca|Flna|Rack1|Ano1|Cct4|Fis1|Myh10|Ogt|Gas6|Arpc2|Hmgn3|Cct8|Cct5|C1qtnf12|Smo|Nedd4|Cd81|Glul|Pkdcc|Efnb2|Bnip3l|Ppia|Park7|App|Ptpn14|Ywhae|Nucb1|Tcaf1|Klf7|Sh3glb1|P3h1|Hnrnpm|Tgfb3|Vps35|Asph|Erp29|Stom|Atpif1|Txn1|Pck2|Bad|Actr3|Ptp4a3|Tcf7l2|Hdac3|Cct3|Tardbp|Camk1	60	807	529	15175	7.4	3.5	m45
organic substance biosynthetic process (GO:1901576)	biological_process	DEGs in Sertoli cells	1.01426e-06	enriched	Peg3|Tmsb4x|Igfbp5|Sfrp1|Ramp1|Mdk|Cdkn1c|Zfp36l1|Nr2f2|Rbms3|Ssbp2|Apoe|H3f3a|Gnas|Fst|Itm2b|Macroh2a2|Tkt|Ezr|Nfib|Cryab|Hsp90ab1|Sox4|Ybx1|Foxc1|Hmgcs2|Rplp0|Ssbp3|Nfix|Bambi|Slc1a3|Hmgn1|Dcn|Eef1a1|Id1|Rbp1|Wnt4|Gxylt2|Itm2a|Emx2|Hlf|Tgfb2|Wnt11|Rpl7|Id2|Igf1|Isyna1|Aprt|Alad|Lum|Pbx1|Grb10|Rps4x|Meis1|Sptssa|Tead2|Ablim1|Ppp3ca|Hmga2|Flna|Atp5g3|Id3|Myrf|Hs6st2|Cers4|Igf2|Hacd4|Rack1|Ier5|Pp…	612	1616	4788	15175	37.9	31.6	m41
positive regulation of RNA biosynthetic process (GO:1902680)	biological_process	Up-regulated in Sertoli cells	1.0155e-06	enriched	Peg3|Tmsb4x|Sfrp1|Mdk|Nr2f2|Ssbp2|Apoe|Nfib|Sox4|Ybx1|Foxc1|Ssbp3|Nfix|Bambi|Dcn|Wnt4|Hlf|Tgfb2|Wnt11|Id2|Igf1|Lum|Pbx1|Meis1|Tead2|Ablim1|Ppp3ca|Hmga2|Myrf|Igf2|Ier5|Ppargc1a|Zbtb7c|Npm1|Fgfr2|Ogt|Rtraf|Rxra|Mical2|Hmgn3|Klf2|Tcf4|Tcf7l1|Naca|Ptov1|Maf|Smo|Smad6|Trf|Cd81|Akt1|Wnt5a|Ndn|Fzd2|Smad5|Meis2|Trp53inp1|Gata6|Fgf9|Park7|Ldb1|App|Dpf3|Pcbd1|Agrn|Nfic|Hes1|Tgfbr1|Klf7|Ahr|Aamdc|Mpnd|Irf2b…	120	807	1343	15175	14.9	8.9	m30
external encapsulating structure organization (GO:0045229)	biological_process	Up-regulated in Sertoli cells	3.34681e-06	enriched	Sulf1|Loxl1|Col5a2|Col3a1|Foxc1|Fn1|Pmp22|Lamc1|Serpinh1|Fbln1|Tgfb2|Lum|Sulf2|Col15a1|Ccdc80|Adamts5|Anxa2|Adamts17|Fbln2|Mmp14|Col4a5|App|Nid1|Tgfbi|Tgfbr1|Apbb2|Hspg2|P3h1|Mmp23|Lamb1|Crtap|Phldb2|Col18a1|Efemp2|Ext1|Aebp1|Prdx4|Aplp2	38	807	267	15175	4.7	1.8	m45
extracellular matrix organization (GO:0030198)	biological_process	Up-regulated in Sertoli cells	3.34681e-06	enriched	Sulf1|Loxl1|Col5a2|Col3a1|Foxc1|Fn1|Pmp22|Lamc1|Serpinh1|Fbln1|Tgfb2|Lum|Sulf2|Col15a1|Ccdc80|Adamts5|Anxa2|Adamts17|Fbln2|Mmp14|Col4a5|App|Nid1|Tgfbi|Tgfbr1|Apbb2|Hspg2|P3h1|Mmp23|Lamb1|Crtap|Phldb2|Col18a1|Efemp2|Ext1|Aebp1|Prdx4|Aplp2	38	807	267	15175	4.7	1.8	m45
neuron development (GO:0048666)	biological_process	DEGs in Sertoli cells	1.17371e-06	enriched	Sfrp1|Ncam1|Mdk|Cdkn1c|Apoe|Gas1|Nfib|Actb|Uchl1|Hsp90ab1|Pcp4|Fn1|Palld|Pmp22|Lamc1|Slc1a3|Adam10|Ptn|Eef1a1|Id1|Lrp1|Plxna4|Cfl1|Tgfb2|Gfra1|Id2|Plxna2|Bsg|Pbx1|Sema6a|Ablim1|Ppp3ca|Flna|Slc9a3r1|Lama5|Cfh|Cdh11|Dclk1|Alcam|Myh10|Fgfr2|Dbn1|Nrep|Hprt|Ift20|Rtn4|Rpl24|Svbp|Smo|Nedd4|Akt1|Itga3|Wnt5a|Ndn|Fzd2|Palm|Ubb|Efnb2|Emb|Ugdh|App|Kank1|Nrp1|Igf2bp1|Atxn10|Agrn|Hes1|Cux1|Ptprk|Sdc2|Phgdh|Kl…	184	1616	1158	15175	11.4	7.6	m39
negative regulation of cell population proliferation (GO:0008285)	biological_process	Up-regulated in Sertoli cells	3.36467e-06	top.enriched	Sulf1|Igfbp5|Sfrp1|Nr2f2|Apoe|Gas1|Twsg1|Nfib|Sox4|Pmp22|Ptn|Fbln1|Tgfb2|Wnt11|Igf1|Fth1|Meis1|Timp2|Slc9a3r1|Gpc3|Ppargc1a|Vgll4|Zbtb7c|Npm1|Mtss1|Fgfr2|Rxra|Aldh1a2|Ctnnbip1|Tes|Smad6|Atp5a1|Wdr6|Wnt5a|Ndn|Efnb2|Trp53inp1|Gata6|App|Ptpn14|Kifap3|Ctnna1|Hes1|Ptprk|Tgfbr1|Casp3|Ahr|Tgfb3|Tspo|Asph|Ilk|Ddah1|Cblb|Atpif1|Cebpb|Lmna|Dab2|Comt|Dlk1|Med25|Pbrm1|Pdcd4|Efemp2|Tax1bp3|Cd9|Prdx4|Lgals7	67	807	624	15175	8.3	4.1	m46
mmu05022 Pathways of neurodegeneration - multiple diseases	kegg_pathway	Up-regulated in Sertoli cells	3.47349e-06	enriched	Slc25a4|Uchl1|Gria3|Wnt4|Cox4i1|Wnt11|Ppp3ca|Atp5g3|Cox4i2|Ndufv2|Atp5pb|Psma3|Psma7|Hsd17b10|Atp5d|Atp5a1|Wnt5a|Fzd2|Ubb|Wipi1|Dctn6|Atp5h|Park7|Gpx7|Cox5a|App|Ndufs2|Plcb4|Ndufb9|Psmb3|Tubb5|Casp3|Ndufv3|Map2k2|Ndufb8|Sdhb|Cox6c|Psmb5|Ndufb10|Atp5g2|Cat|Psmc5|Ndufa8|Psma4|Uqcrc1|Ndufa10|Ndufs8|Vdac1|Psma2|Bad|Atp5b|Vdac2|Ndufb6|Ccs|Uqcrc2|Kras|Dctn2|Tardbp|Map1lc3a	59	429	427	6348	13.8	6.7	m1
regulation of cellular metabolic process (GO:0031323)	biological_process	Up-regulated in Sertoli cells	1.24281e-06	enriched	Peg3|Tmsb4x|Igfbp5|Igfbp4|Sfrp1|Ramp1|Mdk|Cdkn1c|Zfp36l1|Nr2f2|Rbms3|Ssbp2|Apoe|H3f3a|Gnas|Fst|Itm2b|Macroh2a2|Gas1|Twsg1|Rspo1|Ezr|Nfib|Actb|Cryab|Uchl1|Hsp90ab1|Sox4|Pcp4|Ybx1|Foxc1|Fn1|Pmp22|Ssbp3|Ptpn13|Nfix|Bambi|Hmgn1|Gria3|Dcn|Eef1a1|Id1|Lrp1|Wnt4|Itm2a|Serpinh1|Emx2|Hlf|Cfl1|Fbln1|Tgfb2|Wnt11|Gfra1|Id2|Igf1|Alad|Lum|Snta1|Pbx1|Grb10|Meis1|Lxn|Plat|Dnaja1|Timp2|Igfbp6|Tead2|Ablim1|Ppp3ca|H…	345	807	5071	15175	42.8	33.4	m37
negative regulation of apoptotic process (GO:0043066)	biological_process	Up-regulated in Sertoli cells	3.49862e-06	enriched	Sfrp1|Mdk|Acot1|Slc25a4|Apoe|Gas1|Cryab|Hsp90ab1|Pcp4|Ybx1|Foxc1|Fn1|Id1|Lrp1|Wnt4|Tgfb2|Wnt11|Igf1|Acaa2|Dnaja1|Flna|Aqp1|Ppargc1a|Npm1|Fgfr2|Rpl10|Gas6|Ier3|Alb|Glo1|Naca|Fstl1|Smo|Angptl4|Smad6|Akt1|Wnt5a|Bnip3l|Tsc22d3|Ppia|Hspa8|Gata6|Park7|Krt18|Nrp1|Kifap3|Ctnna1|Tgfbr1|Sh3glb1|Gnai2|Ddb1|Apbb2|St6gal1|Casp3|Aamdc|Aldh2|Gpi1|Tgfb3|Ilk|Hnrnpk|Cat|Prelid1|Cebpb|Fkbp8|Lmna|Apip|Arf4|Dab2|Vdac…	82	807	828	15175	10.2	5.5	m29
extracellular structure organization (GO:0043062)	biological_process	Up-regulated in Sertoli cells	3.62368e-06	enriched	Sulf1|Loxl1|Col5a2|Col3a1|Foxc1|Fn1|Pmp22|Lamc1|Serpinh1|Fbln1|Tgfb2|Lum|Sulf2|Col15a1|Ccdc80|Adamts5|Anxa2|Adamts17|Fbln2|Mmp14|Col4a5|App|Nid1|Tgfbi|Tgfbr1|Apbb2|Hspg2|P3h1|Mmp23|Lamb1|Crtap|Phldb2|Col18a1|Efemp2|Ext1|Aebp1|Prdx4|Aplp2	38	807	268	15175	4.7	1.8	m45
mmu00190 Oxidative phosphorylation	kegg_pathway	Up-regulated in Sertoli cells	4.60125e-06	top.enriched	Cox4i1|Atp5g3|Cox4i2|Ndufv2|Atp5pb|Atp5d|Atp5a1|Atp5h|Cox5a|Ndufs2|Ndufb9|Ndufv3|Ndufb8|Sdhb|Cox6c|Ndufb10|Atp5g2|Atp6v1g1|Ndufa8|Uqcrc1|Ndufa10|Ndufs8|Atp5b|Ndufb6|Uqcrc2	25	429	113	6348	5.8	1.8	m2
primary metabolic process (GO:0044238)	biological_process	DEGs in Sertoli cells	1.43053e-06	enriched	Peg3|Sulf1|Tmsb4x|Igfbp5|Igfbp4|Sfrp1|Ramp1|Mdk|Acot1|Cdkn1c|Zfp36l1|Nr2f2|Rbms3|Ssbp2|Apoe|H3f3a|Gnas|Fst|Itm2b|Macroh2a2|Gas1|Loxl1|Twsg1|Rspo1|Ezr|Nfib|Actb|Cryab|Uchl1|Hsp90ab1|Sox4|Pcp4|Ybx1|Col3a1|Foxc1|Fn1|Hmgcs2|Rplp0|Pmp22|Ssbp3|Bgn|Ptpn13|Nfix|Bambi|Slc1a3|Hmgn1|Adam10|Dcn|Eef1a1|Id1|Lrp1|Rbp1|Wnt4|Golm1|Gxylt2|Itm2a|Serpinh1|Emx2|Gdpd2|Eci2|Hlf|Cfl1|Fbln1|Tgfb2|Wnt11|Gfra1|Rpl7|Id2|Igf…	989	1616	8290	15175	61.2	54.6	m38
membrane raft (GO:0045121)	cellular_component	Up-regulated in Sertoli cells	4.60652e-06	top.enriched	Sulf1|S100a10|Slc25a4|Gnas|Ezr|Actb|Serpinh1|Bsg|Aqp1|Slc9a3r1|Ano1|Anxa2|Abca1|Ahnak|Smo|Nedd4|Atp5a1|Lamp2|Hspa8|Park7|App|Clip3|Cavin3|Ldhb|Ctnna1|Tgfbr1|Tubb5|Gnai2|Casp3|Plpp2|Cavin1|Efnb1|Stom|Cblb|Pgk1|Coro1c|Lamtor4|Atp5b|Vdac2|Atp2b1|Kras|Bmpr1a|Igf1r|Cdh2|Plpp3	45	815	346	15298	5.5	2.3	m8
membrane microdomain (GO:0098857)	cellular_component	Up-regulated in Sertoli cells	4.61028e-06	enriched	Sulf1|S100a10|Slc25a4|Gnas|Ezr|Actb|Serpinh1|Bsg|Aqp1|Slc9a3r1|Ano1|Anxa2|Abca1|Ahnak|Smo|Nedd4|Atp5a1|Lamp2|Hspa8|Park7|App|Clip3|Cavin3|Ldhb|Ctnna1|Tgfbr1|Tubb5|Gnai2|Casp3|Plpp2|Cavin1|Efnb1|Stom|Cblb|Pgk1|Coro1c|Lamtor4|Atp5b|Vdac2|Atp2b1|Kras|Bmpr1a|Igf1r|Cdh2|Plpp3	45	815	347	15298	5.5	2.3	m8
electron transport chain (GO:0022900)	biological_process	Up-regulated in Sertoli cells	5.92291e-06	enriched	Slc1a3|Cox4i1|Ppargc1a|Cox4i2|Ndufv2|Park7|Cox5a|Ndufs2|Ndufb9|Ndufv3|Ndufb8|Sdhb|Ndufa8|Uqcrc1|Ndufa10|Ndufs8|Ndufb6|Mtch2	18	807	75	15175	2.2	0.5	m19
respiratory system development (GO:0060541)	biological_process	Up-regulated in Sertoli cells	5.92291e-06	enriched	Igfbp5|Mgp|Nfib|Id1|Igf1|Hmga2|Rcn3|Lama5|Gpc3|Ano1|Hopx|Fgfr2|Mmp14|Aldh1a2|Klf2|Itga3|Wnt5a|Pkdcc|Gata6|Fgf9|Ppp1ca|Hes1|Cux1|Tgfb3|Map2k2|Lipa|Hspb11|Ywhaz|Foxp1|Kras|Bmpr1a|Zfpm2|Ext1|Tns3	34	807	229	15175	4.2	1.5	m45
heart development (GO:0007507)	biological_process	Up-regulated in Sertoli cells	6.54352e-06	enriched	Ncam1|Zfp36l1|Slc25a4|Sox4|Col3a1|Foxc1|Fn1|Id1|Lrp1|Tgfb2|Wnt11|Id2|Igf1|Bicc1|Meis1|Tead2|Flna|Tnni1|Id3|Ltbp1|Tpm1|Gpc3|Vcan|Vgll4|Hopx|Ndufv2|Myh10|Fgfr2|Rxra|Aldh1a2|Ift20|Rtn4|Ndst1|Naca|Smo|Smad6|Nedd4|Wnt5a|Fzd2|Efnb2|Parva|Gata6|Fgf9|Nrp1|Hes1|Tgfbr1|Casp3|Ahr|Hspg2|Map2k2|Ilk|Lmna|Hspb11|Foxp1|Dipk2a|Pbrm1|Hdac3|Pdcd4|Bmpr1a|Tab2|Zfpm2|Ext1|Tead1	63	807	583	15175	7.8	3.8	m27
regulation of primary metabolic process (GO:0080090)	biological_process	Up-regulated in Sertoli cells	1.57389e-06	enriched	Peg3|Tmsb4x|Igfbp5|Igfbp4|Sfrp1|Ramp1|Mdk|Cdkn1c|Zfp36l1|Nr2f2|Rbms3|Ssbp2|Apoe|H3f3a|Gnas|Fst|Itm2b|Macroh2a2|Gas1|Twsg1|Rspo1|Ezr|Nfib|Actb|Cryab|Uchl1|Hsp90ab1|Sox4|Pcp4|Ybx1|Foxc1|Fn1|Pmp22|Ssbp3|Ptpn13|Nfix|Bambi|Hmgn1|Dcn|Id1|Lrp1|Wnt4|Golm1|Itm2a|Serpinh1|Emx2|Hlf|Cfl1|Fbln1|Tgfb2|Wnt11|Gfra1|Id2|Igf1|Alad|Lum|Snta1|Pbx1|Grb10|Meis1|Lxn|Plat|Dnaja1|Timp2|Igfbp6|Tead2|Ablim1|Ppp3ca|Hmga2|Rc…	333	807	4871	15175	41.3	32.1	m37
apoptotic mitochondrial changes (GO:0008637)	biological_process	Up-regulated in Sertoli cells	6.8368e-06	enriched	Slc25a4|Igf1|Acaa2|Ppp2r2b|Fis1|Siva1|Ier3|Akt1|Bnip3l|Plscr3|Atg3|Sh3glb1|Vps35|Prelid1|Atpif1|Lmna|Bcl2l11|Bad|Vdac2|Gclm|Mtch2|Pnp	22	807	110	15175	2.7	0.7	m19
positive regulation of molecular function (GO:0044093)	biological_process	DEGs in Sertoli cells	1.64098e-06	top.enriched	Ramp1|S100a10|Slc25a4|Cald1|Apoe|Gnas|Hsp90ab1|Foxc1|Dock11|Bambi|Hmgn1|Lrp1|Wnt4|Cfl1|Tgfb2|Wnt11|Igf1|Abr|Timp2|Igfbp6|Ppp3ca|Hmga2|Rcn3|Rgs10|Tpm1|Igf2|Rack1|Ppargc1a|Ccnd1|Arhgap29|Anxa2|Cct4|Npm1|Fis1|Perp|Arid5b|Fgfr2|Gas6|Mid1ip1|Dbi|Parm1|Hmgn3|Psme2|Smo|Cdc25b|Trf|Cd81|Akt1|Wnt5a|Rpl5|Fzd2|Fermt2|Eif3e|Pdgfc|Ppia|Hspa8|Park7|Rsu1|App|Mex3b|Wnk4|Rps2|Agrn|Hes1|Tcaf1|Tgfbr1|Sh3glb1|Gnai2|P…	209	1616	1360	15175	12.9	9	m45
vasculature development (GO:0001944)	biological_process	DEGs in Sertoli cells	1.72414e-06	enriched	Sulf1|Ramp1|Actg1|Mdk|Zfp36l1|Nr2f2|Cald1|Apoe|Sox4|Col3a1|Foxc1|Fn1|Adam10|Ptn|Dcn|Id1|Lrp1|Wnt4|Tgfb2|Wnt11|Igf1|Bsg|Meis1|Sema6a|Tead2|Hmga2|Flna|Aqp1|Ltbp1|Col15a1|Gpc3|Cfh|Igf2|Anxa2|Myh10|Fgfr2|Rxra|Aldh1a2|Klf2|Rtn4|Rnf213|Ndst1|Tcf4|Smo|Angptl4|Smad6|Nedd4|Akt1|Glul|Wnt5a|Smad5|Efnb2|Parva|Gata6|Fgf9|Ptpn14|Jam3|Nrp1|Hes1|Tgfbr1|Emc10|Ahr|Rras|Hspg2|Ddah1|Pgk1|Ywhaz|Pkm|Atp5b|Pbrm1|Tcf7l2…	124	1616	709	15175	7.7	4.7	m36
regulation of macromolecule metabolic process (GO:0060255)	biological_process	Up-regulated in Sertoli cells	1.87759e-06	top.enriched	Peg3|Sulf1|Tmsb4x|Igfbp5|Sfrp1|Ramp1|Actg1|Mdk|Cdkn1c|Zfp36l1|Nr2f2|Rbms3|Ssbp2|Apoe|H3f3a|Gnas|Fst|Itm2b|Macroh2a2|Gas1|Twsg1|Rspo1|Ezr|Nfib|Actb|Cryab|Uchl1|Hsp90ab1|Sox4|Pcp4|Ybx1|Foxc1|Fn1|Pmp22|Ssbp3|Ptpn13|Nfix|Bambi|Hmgn1|Gria3|Adam10|Dcn|Id1|Lrp1|Wnt4|Lbp|Tril|Itm2a|Serpinh1|Emx2|Hlf|Cfl1|Fbln1|Tgfb2|Wnt11|Gfra1|Id2|Igf1|Alad|Lum|Snta1|Bsg|Pbx1|Grb10|Meis1|Lxn|Plat|Dnaja1|Timp2|Igfbp6|Tea…	350	807	5181	15175	43.4	34.1	m37
regulation of cellular metabolic process (GO:0031323)	biological_process	DEGs in Sertoli cells	2.10689e-06	enriched	Peg3|Tmsb4x|Igfbp5|Igfbp4|Sfrp1|Ramp1|Mdk|Cdkn1c|Zfp36l1|Nr2f2|Rbms3|Ssbp2|Apoe|H3f3a|Gnas|Fst|Itm2b|Macroh2a2|Gas1|Twsg1|Rspo1|Ezr|Nfib|Actb|Cryab|Uchl1|Hsp90ab1|Sox4|Pcp4|Ybx1|Foxc1|Fn1|Pmp22|Ssbp3|Ptpn13|Nfix|Bambi|Hmgn1|Gria3|Dcn|Eef1a1|Id1|Lrp1|Wnt4|Itm2a|Serpinh1|Emx2|Hlf|Cfl1|Fbln1|Tgfb2|Wnt11|Gfra1|Id2|Igf1|Alad|Lum|Snta1|Pbx1|Grb10|Meis1|Lxn|Plat|Dnaja1|Timp2|Igfbp6|Tead2|Ablim1|Ppp3ca|H…	641	1616	5071	15175	39.7	33.4	m46
cellular response to organic substance (GO:0071310)	biological_process	Up-regulated in Sertoli cells	2.1096e-06	top.enriched	Sulf1|Igfbp5|Sfrp1|Ramp1|Actg1|Zfp36l1|Gnas|Fst|Twsg1|Ezr|Actb|Hsp90ab1|Lsp1|Sox4|Col5a2|Ybx1|Col3a1|Foxc1|Fn1|Rplp0|Pmp22|Bambi|Slc1a3|Dcn|Eef1a1|Id1|Lrp1|Wnt4|Lbp|Cfl1|Tgfb2|Igf1|Alad|Grb10|Dnaja1|Timp2|Sema6a|Tead2|Sulf2|Ppp3ca|Hmga2|Il11ra1|Flna|Aqp1|Slc9a3r1|Id3|Ltbp1|Gpc3|Cfh|Igf2|Rack1|Ano1|Ppargc1a|Fbn2|Ccnd1|Rarres2|Npm1|Fis1|Arid5b|Fgfr2|Ogt|Gas6|Dbn1|Abca1|Arpc2|Nrep|Aldh1a2|Sesn3|Hmgn…	156	807	1913	15175	19.3	12.6	m36
regulation of metabolic process (GO:0019222)	biological_process	DEGs in Sertoli cells	2.15617e-06	enriched	Peg3|Sulf1|Tmsb4x|Igfbp5|Igfbp4|Sfrp1|Ramp1|Actg1|Mdk|Cdkn1c|Zfp36l1|Nr2f2|Rbms3|Mfap2|Ssbp2|Apoe|H3f3a|Gnas|Fst|Itm2b|Macroh2a2|Gas1|Twsg1|Rspo1|Ezr|Nfib|Actb|Cryab|Uchl1|Hsp90ab1|Sox4|Pcp4|Ybx1|Foxc1|Fn1|Pmp22|Ssbp3|Ptpn13|Nfix|Bambi|Hmgn1|Gria3|Adam10|Dcn|Eef1a1|Id1|Lrp1|Wnt4|Lbp|Golm1|Tril|Itm2a|Serpinh1|Emx2|Hlf|Cfl1|Fbln1|Tgfb2|Wnt11|Gfra1|Id2|Igf1|Alad|Lum|Snta1|Bsg|Pbx1|Grb10|Meis1|Lxn|Pl…	701	1616	5616	15175	43.4	37	m46
mitochondrial ATP synthesis coupled electron transport (GO:0042775)	biological_process	Up-regulated in Sertoli cells	6.95688e-06	enriched	Cox4i1|Cox4i2|Ndufv2|Park7|Cox5a|Ndufs2|Ndufb9|Ndufv3|Ndufb8|Ndufa8|Uqcrc1|Ndufa10|Ndufs8|Ndufb6|Mtch2	15	807	53	15175	1.9	0.3	m19
cell body (GO:0044297)	cellular_component	Up-regulated in Sertoli cells	6.99791e-06	top.enriched	Podxl|Ncam1|Cald1|Apoe|Gnas|Ezr|Cryab|Uchl1|Hsp90ab1|Ybx1|Palld|Ptpn13|Slc1a3|Gria3|Adam10|Lrp1|Rbp1|Cfl1|Tgfb2|Gfra1|Igf1|Timp2|Flna|Aqp1|Ltbp1|Rgs10|Cfh|Rack1|Ppargc1a|Gabarap|Cct4|Alcam|Myh10|Ogt|Dbn1|Arpc2|Rtn4|Cct8|Cct5|Acot7|Smo|Il6st|Glul|Ubb|Hspa8|Park7|App|Ppp1ca|Nrp1|Igf2bp1|Atxn10|Ptprk|Sdc2|Tubb5|Sh3glb1|Gnai2|Casp3|Dlgap4|Tgfb3|Lamp1|Vps35|Pard3|Capzb|Ilk|Nradd|Txn1|Vim|Comt|Cct3|Atp…	74	815	725	15298	9.1	4.7	m9
positive regulation of RNA metabolic process (GO:0051254)	biological_process	Up-regulated in Sertoli cells	2.18763e-06	enriched	Peg3|Tmsb4x|Sfrp1|Mdk|Zfp36l1|Nr2f2|Ssbp2|Apoe|Nfib|Sox4|Ybx1|Foxc1|Ssbp3|Nfix|Bambi|Dcn|Wnt4|Hlf|Tgfb2|Wnt11|Id2|Igf1|Lum|Pbx1|Meis1|Tead2|Ablim1|Ppp3ca|Hmga2|Myrf|Igf2|Ier5|Ppargc1a|Zbtb7c|Npm1|Fgfr2|Ogt|Rtraf|Rxra|Rbm3|Mical2|Hmgn3|Klf2|Tcf4|Tcf7l1|Naca|Ptov1|Maf|Smo|Smad6|Trf|Cd81|Akt1|Wnt5a|Ndn|Fzd2|Smad5|Meis2|Hspa8|Trp53inp1|Gata6|Fgf9|Park7|Ldb1|App|Dpf3|Pcbd1|Agrn|Nfic|Hes1|Tgfbr1|Klf7|A…	125	807	1439	15175	15.5	9.5	m30
positive regulation of transcription by RNA polymerase II (GO:0045944)	biological_process	Up-regulated in Sertoli cells	7.26442e-06	enriched	Peg3|Nr2f2|Ssbp2|Nfib|Sox4|Ybx1|Foxc1|Ssbp3|Nfix|Dcn|Hlf|Tgfb2|Igf1|Lum|Pbx1|Meis1|Tead2|Ablim1|Ppp3ca|Hmga2|Igf2|Ier5|Ppargc1a|Zbtb7c|Npm1|Fgfr2|Ogt|Rtraf|Rxra|Mical2|Hmgn3|Klf2|Tcf4|Tcf7l1|Naca|Ptov1|Maf|Smo|Smad6|Cd81|Akt1|Wnt5a|Ndn|Smad5|Meis2|Gata6|Park7|Ldb1|App|Dpf3|Agrn|Nfic|Hes1|Tgfbr1|Klf7|Ahr|Aamdc|Mpnd|Irf2bpl|Sox5|Pfn1|Phf10|Tgfb3|Sub1|Pcgf5|Hnrnpk|Pbx3|Nfia|Sall2|Zfhx3|Psmc5|Elob|Ce…	98	807	1072	15175	12.1	7.1	m30
regulation of programmed cell death (GO:0043067)	biological_process	Up-regulated in Sertoli cells	2.22658e-06	enriched	Sfrp1|Mdk|Acot1|Zfp36l1|Slc25a4|Apoe|Gas1|Cryab|Hsp90ab1|Sox4|Pcp4|Ybx1|Foxc1|Fn1|Pmp22|Adam10|Ptn|Id1|Lrp1|Wnt4|Tgfb2|Wnt11|Igf1|Tgm2|Acaa2|Dnaja1|Stk26|Flna|Aqp1|Slc9a3r1|Id3|Anp32a|Rack1|Ppp2r2b|Ppargc1a|Npm1|Fis1|Fgfr2|Rpl10|Gas6|Rxra|Ier3|Aldh1a2|Alb|Glo1|Cdk4|Naca|Fstl1|Smo|Angptl4|Smad6|Akt1|Wnt5a|Ubb|Bnip3l|Tsc22d3|Plscr3|Ppia|Hspa8|Trp53inp1|Gata6|Park7|App|Tnfaip8|Clip3|Ppp1ca|Krt18|Nrp…	120	807	1365	15175	14.9	9	m29
membrane-bounded organelle (GO:0043227)	cellular_component	DEGs in Sertoli cells	2.25221e-06	enriched	Peg3|Sulf1|Tmsb4x|Actg1|Ftl1|Acot1|Mgp|S100a10|Cdkn1c|Zfp36l1|Nr2f2|Rbms3|Slc25a4|Ssbp2|Apoe|H3f3a|S100a11|Gnas|Fst|Itm2b|Macroh2a2|Loxl1|Rspo1|Tkt|Ezr|Nfib|Actb|Cryab|Uchl1|Hsp90ab1|Tmem176b|Sox4|Ybx1|Foxc1|Fn1|Hmgcs2|Palld|Rplp0|Ssbp3|Bgn|Ptpn13|Nfix|Slc1a3|Hmgn1|Adam10|Ptn|Eef1a1|Id1|Maged2|Lrp1|Rbp1|Wnt4|Golm1|Cox4i1|Itm2a|Wls|Serpinh1|Emx2|Eci2|Hlf|Plekho1|Cfl1|Rhou|Tgfb2|Gfra1|Id2|Ankrd12|I…	1176	1635	10078	15298	71.9	65.9	m6
cytoplasm (GO:0005737)	cellular_component	Down-regulated in Sertoli cells	2.32253e-06	top.enriched	Chchd10|Aldh1a1|Akr1cl|Arhgdig|Cst8|Cited1|Hsd17b3|Mapk13|Gstm7|Ctsl|Hspb1|Gstm1|Fdxr|Gstm2|Serpinb6a|Me1|Bex2|Clu|Trim47|Wnt6|Tspan15|Tmem184a|Amh|Serpine2|Tesc|Gstm6|Hmgb3|Tinagl1|Inhbb|Inha|Mcrip2|Dst|Pdlim4|Spp1|Pak3|Nav1|Sin3b|Gja1|Mt3|Folr1|Hsd17b1|Camkk2|Sh3bp5|Ptgds|Vapa|Akr1b8|Fndc5|Reep2|Chka|Unc119|Mybpc3|Ppp1r16b|Exoc3l2|Rnd2|Agpat4|Serinc3|Maged1|Dynlt1a|Fkbp5|Ttyh1|Rgcc|Tacc1|Vdac3|…	607	820	9863	15298	74	64.5	m1
negative regulation of developmental process (GO:0051093)	biological_process	DEGs in Sertoli cells	2.33123e-06	top.enriched	Sulf1|Igfbp5|Sfrp1|Mdk|Zfp36l1|Apoe|Gnas|Fst|Twsg1|Nfib|Tmem176b|Col5a2|Ybx1|Foxc1|Bambi|Ptn|Dcn|Id1|Wnt4|Cfl1|Fbln1|Tgfb2|Wnt11|Id2|Igf1|Pbx1|Meis1|Abr|Sema6a|Ppp3ca|Hmga2|Id3|Igf2|Ppargc1a|Vgll4|Ccnd1|Anxa2|Hopx|Gas6|Klf2|Rtn4|Tmem178|Tcf4|Ttc3|Nkd1|Tmem176a|Smo|Smad6|Socs5|Daam2|Wnt5a|Fermt2|Meis2|Tsc22d3|Trp53inp1|Fgf9|Ldb1|App|Kank1|Nrp1|Ctnna1|Ubash3b|Hes1|Tgfbr1|Klf7|Zfp608|Ahr|Wwc2|Tspo|T…	144	1616	862	15175	8.9	5.7	m47
negative regulation of locomotion (GO:0040013)	biological_process	Up-regulated in Sertoli cells	8.73679e-06	enriched	Sulf1|Igfbp5|Sfrp1|Nr2f2|Apoe|Col3a1|Ptn|Dcn|Lrp1|Wnt4|Cfl1|Fbln1|Wnt11|Abr|Stk26|Sema6a|Slc9a3r1|Tpm1|Ppargc1a|Srgap1|Dbn1|Svbp|Akt1|Wnt5a|Trp53inp1|Kank1|Nrp1|Ctnna1|Tcaf1|Ptprk|St6gal1|Rras|Ilk|Ryk|Ptprg|Cd63|Coro1c|Phldb2|Bmpr1a|Rhob	40	807	301	15175	5	2	m45
cellular response to endogenous stimulus (GO:0071495)	biological_process	Up-regulated in Sertoli cells	8.73679e-06	enriched	Sulf1|Igfbp5|Sfrp1|Ramp1|Zfp36l1|Gnas|Fst|Twsg1|Ezr|Actb|Hsp90ab1|Col5a2|Ybx1|Col3a1|Foxc1|Bambi|Slc1a3|Eef1a1|Id1|Lrp1|Wnt4|Cfl1|Tgfb2|Igf1|Grb10|Dnaja1|Sulf2|Hmga2|Flna|Aqp1|Slc9a3r1|Ltbp1|Gpc3|Igf2|Ano1|Ppargc1a|Fbn2|Rarres2|Fis1|Fgfr2|Ogt|Dbn1|Arpc2|Nrep|Sesn3|Ndst1|Cdk4|C1qtnf12|Fstl1|Smad6|Akt1|Itga3|Wnt5a|Smad5|Fermt2|Palm|Pdgfc|Gata6|Fgf9|Park7|App|Kank1|Col6a1|Dennd4c|Ctnna1|Cib2|Hes1|Pt…	95	807	1033	15175	11.8	6.8	m49
positive regulation of multicellular organismal process (GO:0051240)	biological_process	Up-regulated in Sertoli cells	2.4832e-06	top.enriched	Sulf1|Ncam1|Mdk|Zfp36l1|Mfap2|Slc25a4|Apoe|Gnas|Fst|Macroh2a2|Ezr|Sox4|Foxc1|Fn1|Bambi|Ptn|Lrp1|Wnt4|Lbp|Plxna4|Cfl1|Tgfb2|Wnt11|Id2|Plxna2|Igf1|Lum|Bsg|Grb10|Plat|Sulf2|Ppp3ca|Hmga2|Aqp1|Tpm1|Myrf|Igf2|Ppargc1a|Fbn2|Ccnd1|Anxa2|Fgfr2|Ogt|Mmp14|Gas6|Dbn1|Abca1|Alb|Rtn4|Ppib|Naca|Ctnnbip1|Smo|Add3|Smad6|Trf|Socs5|Il6st|Cd81|Akt1|Wnt5a|Pkdcc|Fermt2|Efnb2|Pdgfc|Gata6|Fgf9|Park7|App|Nrp1|Acadl|Lrrn1|…	118	807	1338	15175	14.6	8.8	m44
ATP synthesis coupled electron transport (GO:0042773)	biological_process	Up-regulated in Sertoli cells	8.75572e-06	enriched	Cox4i1|Cox4i2|Ndufv2|Park7|Cox5a|Ndufs2|Ndufb9|Ndufv3|Ndufb8|Ndufa8|Uqcrc1|Ndufa10|Ndufs8|Ndufb6|Mtch2	15	807	54	15175	1.9	0.4	m19
oxidative phosphorylation (GO:0006119)	biological_process	Up-regulated in Sertoli cells	8.75572e-06	enriched	Cox4i1|Cox4i2|Ndufv2|Atp5pb|Atp5d|Atp5a1|Atp5h|Park7|Cox5a|Ndufs2|Ndufb9|Ndufv3|Ndufb8|Ndufa8|Uqcrc1|Ndufa10|Ndufs8|Atp5b|Ndufb6|Mtch2	20	807	94	15175	2.5	0.6	m19
regulation of primary metabolic process (GO:0080090)	biological_process	DEGs in Sertoli cells	2.57911e-06	enriched	Peg3|Tmsb4x|Igfbp5|Igfbp4|Sfrp1|Ramp1|Mdk|Cdkn1c|Zfp36l1|Nr2f2|Rbms3|Ssbp2|Apoe|H3f3a|Gnas|Fst|Itm2b|Macroh2a2|Gas1|Twsg1|Rspo1|Ezr|Nfib|Actb|Cryab|Uchl1|Hsp90ab1|Sox4|Pcp4|Ybx1|Foxc1|Fn1|Pmp22|Ssbp3|Ptpn13|Nfix|Bambi|Hmgn1|Dcn|Id1|Lrp1|Wnt4|Golm1|Itm2a|Serpinh1|Emx2|Hlf|Cfl1|Fbln1|Tgfb2|Wnt11|Gfra1|Id2|Igf1|Alad|Lum|Snta1|Pbx1|Grb10|Meis1|Lxn|Plat|Dnaja1|Timp2|Igfbp6|Tead2|Ablim1|Ppp3ca|Hmga2|Rc…	618	1616	4871	15175	38.2	32.1	m46
regulation of nitrogen compound metabolic process (GO:0051171)	biological_process	DEGs in Sertoli cells	2.60289e-06	enriched	Peg3|Tmsb4x|Igfbp5|Sfrp1|Ramp1|Mdk|Cdkn1c|Zfp36l1|Nr2f2|Rbms3|Ssbp2|Apoe|H3f3a|Gnas|Fst|Itm2b|Macroh2a2|Gas1|Twsg1|Rspo1|Ezr|Nfib|Actb|Cryab|Uchl1|Hsp90ab1|Sox4|Pcp4|Ybx1|Foxc1|Fn1|Pmp22|Ssbp3|Ptpn13|Nfix|Bambi|Hmgn1|Dcn|Id1|Lrp1|Wnt4|Itm2a|Serpinh1|Emx2|Hlf|Cfl1|Fbln1|Tgfb2|Wnt11|Gfra1|Id2|Igf1|Alad|Lum|Snta1|Pbx1|Meis1|Lxn|Plat|Dnaja1|Timp2|Igfbp6|Tead2|Ablim1|Ppp3ca|Hmga2|Rcn3|Flna|Aqp1|Slc9a3…	600	1616	4710	15175	37.1	31	m46
negative regulation of programmed cell death (GO:0043069)	biological_process	Up-regulated in Sertoli cells	8.75572e-06	enriched	Sfrp1|Mdk|Acot1|Slc25a4|Apoe|Gas1|Cryab|Hsp90ab1|Pcp4|Ybx1|Foxc1|Fn1|Id1|Lrp1|Wnt4|Tgfb2|Wnt11|Igf1|Acaa2|Dnaja1|Flna|Aqp1|Ppargc1a|Npm1|Fgfr2|Rpl10|Gas6|Ier3|Alb|Glo1|Naca|Fstl1|Smo|Angptl4|Smad6|Akt1|Wnt5a|Bnip3l|Tsc22d3|Ppia|Hspa8|Gata6|Park7|Krt18|Nrp1|Kifap3|Ctnna1|Tgfbr1|Sh3glb1|Gnai2|Ddb1|Apbb2|St6gal1|Casp3|Aamdc|Aldh2|Gpi1|Tgfb3|Ilk|Hnrnpk|Cat|Prelid1|Cebpb|Fkbp8|Lmna|Apip|Arf4|Dab2|Vdac…	82	807	848	15175	10.2	5.6	m29
response to oxygen-containing compound (GO:1901700)	biological_process	DEGs in Sertoli cells	2.64385e-06	enriched	Igfbp5|Sfrp1|Ncam1|Zfp36l1|Gnas|Ezr|Actb|Cryab|Sox4|Col5a2|Ybx1|Col3a1|Slc1a3|Lrp1|Lbp|Cfl1|Tgfb2|Igf1|Alad|Grb10|Abr|Nnat|Stk26|Tead2|Ppp3ca|Flna|Aqp1|Slc9a3r1|Id3|Rgs10|Cfh|Igf2|Rack1|Ano1|Rarres2|Fis1|Ogt|Gas6|Rxra|Abca1|Arpc2|Aldh1a2|Sesn3|Hmgn3|Cdk4|C1qtnf12|Smo|Smad6|Akt1|Glul|Mest|Palm|Pdgfc|Plscr3|Trp53inp1|Gata6|Hnrnpa0|Park7|App|Kank1|Ildr2|Col6a1|Dennd4c|Ctnna1|Esd|Cib2|Cdo1|Ptprk|Tgfb…	190	1616	1219	15175	11.8	8	m80
energy derivation by oxidation of organic compounds (GO:0015980)	biological_process	Up-regulated in Sertoli cells	9.16496e-06	enriched	Gnas|Slc1a3|Cox4i1|Igf1|Grb10|Igf2|Ppargc1a|Cox4i2|Ndufv2|Atp5d|Il6st|Akt1|Gyg|Park7|Cox5a|Ppp1ca|Cavin3|Ndufs2|Ppp1r1a|Ndufb9|Ndufv3|Ndufb8|Sdhb|Cat|Prelid1|Ndufa8|Uqcrc1|Ndufa10|Ndufs8|Ndufb6|Tcf7l2|Mtch2|Aco2	33	807	223	15175	4.1	1.5	m45
positive regulation of growth (GO:0045927)	biological_process	Up-regulated in Sertoli cells	1.15147e-05	enriched	Sfrp1|Ncam1|Slc25a4|Apoe|Ezr|Fn1|Adam10|Lrp1|Cfl1|Tgfb2|Igf1|Hmga2|Igf2|Hopx|Fgfr2|Mmp14|Dbn1|Rtn4|Ppib|Naca|Smo|Cd81|Akt1|Gata6|Fgf9|Nrp1|Agrn|Tgfbr1|Sh3glb1|Ahr|Ilk|Hnrnpk|Eif4g2|Bmpr1a|Zfpm2|Igf1r|Cyba	37	807	270	15175	4.6	1.8	m45
regulation of cellular component organization (GO:0051128)	biological_process	DEGs in Sertoli cells	2.77385e-06	top.enriched	Tmsb4x|Podxl|Igfbp5|Igfbp4|Sfrp1|Tmsb10|Ncam1|Actg1|Mdk|S100a10|Slc25a4|Apoe|H3f3a|Gas1|Rspo1|Ezr|Cryab|Pcp4|Fn1|Palld|Pmp22|Dock11|Adam10|Ptn|Cdc42ep3|Dcn|Eef1a1|Id1|Lrp1|Wnt4|Lbp|Plxna4|Cfl1|Tgfb2|Wnt11|Plxna2|Igf1|Acaa2|Sema6a|Ppp3ca|Flna|Aqp1|Tpm1|Gpc3|Igf2|Rack1|Ppargc1a|Vgll4|Anxa2|Cct4|Npm1|Mtss1|Fis1|Myh10|Siva1|Fgfr2|Ogt|Mmp14|Dbn1|Ier3|Abca1|Arpc2|Syne2|Fhl1|Mid1ip1|Ift20|Rtn4|Pfdn5|Cct…	322	1616	2295	15175	19.9	15.1	m48
blood vessel morphogenesis (GO:0048514)	biological_process	DEGs in Sertoli cells	2.85777e-06	enriched	Sulf1|Ramp1|Actg1|Mdk|Zfp36l1|Nr2f2|Cald1|Apoe|Sox4|Col3a1|Foxc1|Fn1|Ptn|Dcn|Id1|Lrp1|Wnt4|Tgfb2|Wnt11|Bsg|Meis1|Sema6a|Tead2|Hmga2|Flna|Aqp1|Col15a1|Cfh|Igf2|Anxa2|Fgfr2|Rxra|Klf2|Rtn4|Rnf213|Tcf4|Smo|Angptl4|Smad6|Nedd4|Akt1|Glul|Wnt5a|Smad5|Efnb2|Parva|Gata6|Fgf9|Jam3|Nrp1|Hes1|Tgfbr1|Emc10|Ahr|Rras|Hspg2|Ddah1|Pgk1|Ywhaz|Pkm|Atp5b|Pbrm1|Col18a1|Efemp2|Jcad|Vezf1|Bmpr1a|Zfpm2|Rhob|Cdh2|Mfge8|C…	107	1616	592	15175	6.6	3.9	m36
regulation of metabolic process (GO:0019222)	biological_process	Up-regulated in Sertoli cells	2.86277e-06	enriched	Peg3|Sulf1|Tmsb4x|Igfbp5|Igfbp4|Sfrp1|Ramp1|Actg1|Mdk|Cdkn1c|Zfp36l1|Nr2f2|Rbms3|Mfap2|Ssbp2|Apoe|H3f3a|Gnas|Fst|Itm2b|Macroh2a2|Gas1|Twsg1|Rspo1|Ezr|Nfib|Actb|Cryab|Uchl1|Hsp90ab1|Sox4|Pcp4|Ybx1|Foxc1|Fn1|Pmp22|Ssbp3|Ptpn13|Nfix|Bambi|Hmgn1|Gria3|Adam10|Dcn|Eef1a1|Id1|Lrp1|Wnt4|Lbp|Golm1|Tril|Itm2a|Serpinh1|Emx2|Hlf|Cfl1|Fbln1|Tgfb2|Wnt11|Gfra1|Id2|Igf1|Alad|Lum|Snta1|Bsg|Pbx1|Grb10|Meis1|Lxn|Pl…	373	807	5616	15175	46.2	37	m37
signaling receptor binding (GO:0005102)	molecular_function	DEGs in Sertoli cells	2.88819e-06	top.enriched	Sfrp1|Mdk|Apoe|Gnas|Fst|Rspo1|Uchl1|Hsp90ab1|Col3a1|Fn1|Bambi|Ptn|Wnt4|Lbp|Wls|Cfl1|Fbln1|Tgfb2|Wnt11|Gfra1|Igf1|Grb10|Plat|Dnaja1|Timp2|Sema6a|Flna|Aqp1|Slc9a3r1|Lama5|Igf2|Rack1|Ano1|Ppargc1a|Gabarap|Rarres2|Mtss1|Siva1|Mmp14|Gas6|Rxra|Abca1|Arpc2|Wif1|Dbi|Hsd17b10|C1qtnf12|Smo|Angptl4|Smad6|Nedd4|Trf|Socs5|Atp5a1|Il6st|Cd81|Dock4|Itga3|Wnt5a|Fermt2|Palm|Efnb2|Wipi1|Pdgfc|Ppia|Hspa8|Fgf9|Park7|…	204	1597	1311	15039	12.8	8.7	m7
glycosaminoglycan binding (GO:0005539)	molecular_function	Up-regulated in Sertoli cells	1.23644e-05	top.enriched	Sulf1|Sfrp1|Ncam1|Mdk|Apoe|Rspo1|Fn1|Bgn|Ptn|Dcn|Lxn|Sulf2|Ccdc80|Cfh|Adamts5|Vcan|Fgfr2|Fstl1|Ppia|Fgf9|App|Nrp1|Rpl29|Agrn|Pcsk6|Lrpap1|Lgr4|Efemp2|Anxa6|Aplp2	30	793	180	15039	3.8	1.2	m6
cell cycle (GO:0007049)	biological_process	DEGs in Sertoli cells	2.98709e-06	enriched	Sfrp1|Cdkn1c|Zfp36l1|Nr2f2|Gas1|Rspo1|Ezr|Actb|Hsp90ab1|Sox4|Foxc1|Pmp22|Wnt4|Cfl1|Rhou|Tgfb2|Id2|Igf1|Pbx1|Timp2|Ppp3ca|Hmga2|Flna|Slc9a3r1|Id3|Igf2|Rack1|Ccnd1|Clta|Npm1|Myh10|Fgfr2|Ier3|Fhl1|Fbxl7|Rpl24|Psme2|Cdk4|Cdc25b|Akt1|Wdr6|Wnt5a|Ubb|Meis2|Hspa8|Dctn6|Trp53inp1|Gata6|App|Ppp1ca|Dstn|Taf10|Hes1|Ptprk|Phgdh|Tubb5|Sh3glb1|Ttc28|Gnai2|Prr5|Ddb1|Apbb2|Casp3|Ahr|Rad51b|Plpp2|Rhoc|Gadd45b|Pard…	232	1616	1556	15175	14.4	10.3	m71
substrate adhesion-dependent cell spreading (GO:0034446)	biological_process	Up-regulated in Sertoli cells	1.24076e-05	enriched	Sfrp1|Mdk|S100a10|Parvb|Fn1|Lamc1|Fbln1|Flna|Lama5|Dbn1|Arpc2|Fermt2|Parva|Kank1|Nrp1|P4hb|St6gal1|Ilk|Dab2|Lamb1|Coro1c	21	807	105	15175	2.6	0.7	m19
brain development (GO:0007420)	biological_process	Up-regulated in Sertoli cells	1.25371e-05	enriched	Sfrp1|Ncam1|Mdk|Nr2f2|Macroh2a2|Gas1|Twsg1|Nfib|Col3a1|Foxc1|Ssbp3|Nfix|Wnt4|Wls|Plxna4|Emx2|Id2|Plxna2|Igf1|Pbx1|Meis1|Abr|Nnat|Hmga2|Flna|Aqp1|Dclk1|Myh10|Fgfr2|Aldh1a2|Hprt|Syne2|Dbi|Rtn4|Ndst1|Smo|Wnt5a|Ubb|Meis2|Selenop|Ldb1|App|Nrp1|Igf2bp1|Ywhae|Hes1|Hspg2|Hnrnpk|Pbx3|Zfhx3|Ryk|Hook3|Lamb1|Pbx2|Atat1|Tcf7l2|Kras|Bmpr1a|Ext1|Igf1r|Cdh2|Aplp2	62	807	582	15175	7.7	3.8	m27
positive regulation of cell adhesion (GO:0045785)	biological_process	Up-regulated in Sertoli cells	1.43662e-05	enriched	Podxl|Mdk|S100a10|Sox4|Fn1|Ptn|Wnt4|Cfl1|Fbln1|Tgfb2|Igf1|Tgm2|Ppp3ca|Igfbp2|Flna|Tpm1|Ccdc80|Igf2|Fbln2|Dbn1|Arpc2|Socs5|Il6st|Cd81|Itga3|Wnt5a|Fermt2|Efnb2|Rsu1|Ldb1|Nid1|Nrp1|Mex3b|Kifap3|Hes1|P4hb|Rras|Ilk|Efnb1|Zfhx3|Magi1|Dab2|Cd63|Bad|Efemp2|Pnp|Plpp3	47	807	392	15175	5.8	2.6	m35
gliogenesis (GO:0042063)	biological_process	Up-regulated in Sertoli cells	1.48489e-05	enriched	Mdk|Nfib|Sox4|Fn1|Pmp22|Nfix|Ptn|Lrp1|Tgfb2|Id2|Igf1|Hmga2|Myrf|Vcan|Syne2|Dbi|Rtn4|Smo|Trf|Il6st|Akt1|Daam2|Ndn|App|Hes1|Phgdh|Sox5|Pard3|Tspo|Tmem98|Ilk|Lamb1|Vim|Actr3|Tcf7l2|Nab1|Kras|Cdh2|Cd9|Plpp3	40	807	308	15175	5	2	m35
negative regulation of cell differentiation (GO:0045596)	biological_process	Up-regulated in Sertoli cells	1.94307e-05	enriched	Igfbp5|Sfrp1|Mdk|Zfp36l1|Fst|Twsg1|Tmem176b|Col5a2|Ybx1|Bambi|Ptn|Id1|Wnt4|Fbln1|Tgfb2|Id2|Igf1|Pbx1|Meis1|Sema6a|Ppp3ca|Hmga2|Id3|Igf2|Ccnd1|Hopx|Rtn4|Tmem178|Ttc3|Tmem176a|Smo|Smad6|Socs5|Daam2|Wnt5a|Fermt2|Meis2|Trp53inp1|Fgf9|Ldb1|App|Kank1|Nrp1|Ctnna1|Ubash3b|Hes1|Tgfbr1|Zfp608|Ahr|Tspo|Tmem98|Zfhx3|Ryk|Hook3|Coro1c|Foxp1|Actr3|Dlk1|Tcf7l2|Hdac3|Pdcd4|Kras|Bmpr1a|Zfpm2	64	807	617	15175	7.9	4.1	m42
regulation of catalytic activity (GO:0050790)	biological_process	DEGs in Sertoli cells	3.55631e-06	top.enriched	Sfrp1|S100a10|Cdkn1c|Nr2f2|Apoe|Gnas|Actb|Cryab|Uchl1|Hsp90ab1|Pcp4|Pmp22|Dock11|Hmgn1|Eef1a1|Lrp1|Wnt4|Serpinh1|Plxna4|Tgfb2|Wnt11|Plxna2|Igf1|Abr|Lxn|Dnaja1|Timp2|Igfbp6|Rcn3|Aqp1|Slc9a3r1|Rgs10|Tpm1|Gpc3|Igf2|Rack1|Ppp2r2b|Vcan|Ccnd1|Arhgap29|Cct4|Npm1|Fis1|Perp|Fgfr2|Rtraf|Gas6|Dbn1|Mid1ip1|Dbi|Parm1|Psma3|Dusp5|Psme2|Svbp|Angptl4|Cdc25b|Trf|Socs5|Cd81|Akt1|Wnt5a|Rpl5|Fermt2|Palm|Ppp2r5a|Pdgf…	248	1616	1689	15175	15.3	11.1	m49
regulation of binding (GO:0051098)	biological_process	Up-regulated in Sertoli cells	1.96862e-05	enriched	Ramp1|S100a10|Cald1|Apoe|Nfib|Actb|Hsp90ab1|Foxc1|Bambi|Id1|Lrp1|Tgfb2|Id2|Igf1|Ppp3ca|Rack1|Zbtb7c|Anxa2|Hopx|Ctnnbip1|Smo|Arhgap28|Akt1|Wnt5a|Eif3e|Park7|App|Pcbd1|Taf10|Agrn|Ubash3b|Hes1|Tgfbr1|Hnrnpk|Cblb|Txn1|Dab2|Lrpap1|Actr3|Med25|Tcf7l2|Edf1|Eif3d|Camk1|Aplp2	45	807	372	15175	5.6	2.5	m45
regulation of protein transport (GO:0051223)	biological_process	Up-regulated in Sertoli cells	2.02386e-05	enriched	Sfrp1|Apoe|Ezr|Hsp90ab1|Sox4|Lrp1|Wls|Tgfb2|Igf1|Bsg|Dnaja1|Nnat|Ppp3ca|Flna|Rack1|Ano1|Fis1|Myh10|Ogt|Gas6|Arpc2|Hmgn3|C1qtnf12|Smo|Nedd4|Cd81|Glul|Pkdcc|Efnb2|Bnip3l|Ppia|Park7|App|Ptpn14|Ywhae|Nucb1|Tcaf1|Klf7|Sh3glb1|P3h1|Hnrnpm|Tgfb3|Vps35|Asph|Erp29|Stom|Atpif1|Txn1|Pck2|Bad|Actr3|Tcf7l2|Hdac3|Tardbp|Camk1	55	807	499	15175	6.8	3.3	m45
digestive system development (GO:0055123)	biological_process	Up-regulated in Sertoli cells	2.08573e-05	enriched	Sfrp1|Cdkn1c|Col3a1|Wls|Id2|Igf1|Igf2|Rarres2|Fgfr2|Aldh1a2|Smo|Il6st|Wnt5a|Pkdcc|Pdgfc|Gata6|Fgf9|Hes1|Tcf7l2|Lgr4|Ext1|Igf1r	22	807	118	15175	2.7	0.8	m19
organelle (GO:0043226)	cellular_component	DEGs in Sertoli cells	3.9336e-06	enriched	Peg3|Sulf1|Tmsb4x|Actg1|Ftl1|Acot1|Mgp|S100a10|Cdkn1c|Zfp36l1|Nr2f2|Rbms3|Slc25a4|Cald1|Ssbp2|Apoe|H3f3a|S100a11|Gnas|Myl9|Parvb|Fst|Itm2b|Macroh2a2|Loxl1|Rspo1|Tkt|Ezr|Nfib|Actb|Cryab|Uchl1|Hsp90ab1|Tmem176b|Sox4|Pcp4|Ybx1|Foxc1|Fn1|Hmgcs2|Palld|Rplp0|Ssbp3|Bgn|Ptpn13|Nfix|Slc1a3|Hmgn1|Gria3|Adam10|Ptn|Cdc42ep3|Eef1a1|Id1|Maged2|Lrp1|Rbp1|Wnt4|Golm1|Cox4i1|Itm2a|Wls|Serpinh1|Emx2|Gdpd2|Eci2|Hlf|…	1279	1635	11123	15298	78.2	72.7	m8
regulation of multicellular organismal development (GO:2000026)	biological_process	Up-regulated in Sertoli cells	4.23367e-06	top.enriched	Sulf1|Sfrp1|Ncam1|Mdk|Mgp|Cdkn1c|Zfp36l1|Slc25a4|Apoe|Gnas|Fst|Macroh2a2|Tmem176b|Sox4|Foxc1|Fn1|Adam10|Ptn|Dcn|Id1|Lrp1|Rbp1|Wnt4|Plxna4|Cfl1|Tgfb2|Id2|Plxna2|Igf1|Meis1|Sema6a|Ppp3ca|Hmga2|Aqp1|Lama5|Myrf|Igf2|Vgll4|Fbn2|Ccnd1|Hopx|Fgfr2|Mmp14|Gas6|Dbn1|Rxra|Klf2|Rtn4|Tmem178|Tcf4|Maf|Ctnnbip1|Tmem176a|Smo|Trf|Socs5|Il6st|Akt1|Glul|Daam2|Wnt5a|Pkdcc|Meis2|Gata6|Fgf9|Ldb1|Nrp1|Ctnna1|Lrrn1|Agrn|…	114	807	1293	15175	14.1	8.5	m47
regulation of cellular protein metabolic process (GO:0032268)	biological_process	Up-regulated in Sertoli cells	4.41506e-06	enriched	Igfbp5|Sfrp1|Ramp1|Cdkn1c|Zfp36l1|Nr2f2|Rbms3|Apoe|Gnas|Gas1|Twsg1|Rspo1|Ezr|Actb|Cryab|Uchl1|Hsp90ab1|Sox4|Pcp4|Fn1|Pmp22|Ptpn13|Lrp1|Serpinh1|Cfl1|Fbln1|Tgfb2|Gfra1|Igf1|Alad|Snta1|Lxn|Plat|Dnaja1|Timp2|Igfbp6|Rcn3|Aqp1|Slc9a3r1|Gpc3|Igf2|Rack1|Ppp2r2b|Ppargc1a|Vcan|Rps9|Vgll4|Ccnd1|Anxa2|Rarres2|Npm1|Fis1|Perp|Ogt|Rtraf|Rpl10|Mmp14|Gas6|Rxra|Rbm3|Dbi|Rbpms|Dusp5|Psme2|Rps3a1|Cdk4|Svbp|Smad6|Cd…	164	807	2064	15175	20.3	13.6	m32
cell adhesion (GO:0007155)	biological_process	DEGs in Sertoli cells	4.51884e-06	top.enriched	Podxl|Sfrp1|Ncam1|Actg1|Mdk|Col6a6|S100a10|Zfp36l1|Gnas|Parvb|Twsg1|Sox4|Col3a1|Fn1|Palld|Pmp22|Lamc1|Adam10|Ptn|Lrp1|Wnt4|Plxna4|Cfl1|Fbln1|Tgfb2|Plxna2|Igf1|Tgm2|Bsg|Col6a2|Lrrc4|Sema6a|Ppp3ca|Igfbp2|Flna|Lama5|Nid2|Col15a1|Tpm1|Ccdc80|Cfh|Igf2|Vcan|Cdh11|Alcam|Myh10|Perp|Fbln2|Mmp14|Gas6|Dbn1|Arpc2|Rtn4|Mpdz|Smad6|Socs5|Il6st|Cd81|Akt1|Itga3|Wnt5a|Fermt2|Efnb2|Emb|Ppia|Parva|Rsu1|Ldb1|App|Kank…	185	1616	1189	15175	11.4	7.8	m50
cell morphogenesis involved in neuron differentiation (GO:0048667)	biological_process	Up-regulated in Sertoli cells	2.09012e-05	enriched	Ncam1|Apoe|Gas1|Nfib|Actb|Uchl1|Hsp90ab1|Fn1|Pmp22|Slc1a3|Adam10|Ptn|Id1|Lrp1|Plxna4|Cfl1|Tgfb2|Id2|Plxna2|Bsg|Sema6a|Ablim1|Ppp3ca|Slc9a3r1|Lama5|Cdh11|Dclk1|Alcam|Myh10|Fgfr2|Dbn1|Hprt|Rtn4|Rpl24|Smo|Nedd4|Wnt5a|Ndn|Efnb2|Emb|App|Nrp1|Igf2bp1|Agrn|Hes1|Cux1|Sdc2|Klf7|Sh3glb1|Apbb2|Map2k2|Ilk|Efnb1|Ryk|Eif4g2|Vim|Foxp1|Actr3|Lgr4|Ext1|Igf1r|Cdh2	62	807	592	15175	7.7	3.9	m31
regulation of cell morphogenesis (GO:0022604)	biological_process	Up-regulated in Sertoli cells	2.13557e-05	enriched	Mdk|S100a10|Parvb|Ezr|Fn1|Bambi|Ptn|Cdc42ep3|Plxna4|Plekho1|Cfl1|Fbln1|Rhou|Plxna2|Flna|Slc9a3r1|Myh10|Dbn1|Arpc2|Rtn4|Ttc3|Wnt5a|Fermt2|Palm|Parva|Kank1|Nrp1|Cux1|P4hb|Sh3glb1|St6gal1|Rhoc|Capzb|Ilk|Hnrnpk|Dab2|Coro1c|Actr3|Arhgap18|Rhob	40	807	313	15175	5	2.1	m35
positive regulation of protein transport (GO:0051222)	biological_process	Up-regulated in Sertoli cells	2.16561e-05	enriched	Ezr|Hsp90ab1|Sox4|Lrp1|Wls|Tgfb2|Igf1|Bsg|Nnat|Flna|Rack1|Ano1|Fis1|Myh10|Gas6|Arpc2|C1qtnf12|Smo|Cd81|Glul|Ppia|App|Ywhae|Tcaf1|Sh3glb1|Hnrnpm|Tgfb3|Vps35|Asph|Stom|Pck2|Bad|Actr3|Tcf7l2|Hdac3|Tardbp|Camk1	37	807	278	15175	4.6	1.8	m45
regulation of osteoblast differentiation (GO:0045667)	biological_process	Up-regulated in Sertoli cells	2.18623e-05	enriched	Igfbp5|Sfrp1|Gnas|Twsg1|Bambi|Id1|Wnt4|Gdpd2|Id2|Igf1|Id3|Fbn2|Ctnnbip1|Smad6|Il6st|Smad5|Fermt2|Ahr|Ilk|Cebpb|Lmna|Dlk1|Bmpr1a	23	807	128	15175	2.9	0.8	m19
positive regulation of anion transport (GO:1903793)	biological_process	Up-regulated in Sertoli cells	2.30375e-05	enriched	Apoe|Ezr|Hsp90ab1|Sox4|Pcp4|Lrp1|Wls|Tgfb2|Igf1|Bsg|Nnat|Flna|Gpc3|Rack1|Ano1|Anxa2|Pltp|Fis1|Myh10|Gas6|Abca1|Arpc2|Dbi|Rtn4|C1qtnf12|Smo|Cd81|Akt1|Glul|Ppia|App|Clip3|Ywhae|Tcaf1|Sh3glb1|Hnrnpm|Tgfb3|Vps35|Asph|Stom|Prelid1|Cebpb|Dab2|Pck2|Bad|Actr3|Tcf7l2|Hdac3|Tardbp|Camk1|Cyba	51	807	450	15175	6.3	3	m45
biological adhesion (GO:0022610)	biological_process	DEGs in Sertoli cells	4.74003e-06	enriched	Podxl|Sfrp1|Ncam1|Actg1|Mdk|Col6a6|S100a10|Zfp36l1|Gnas|Parvb|Twsg1|Hsp90ab1|Sox4|Col3a1|Fn1|Palld|Pmp22|Lamc1|Adam10|Ptn|Lrp1|Wnt4|Plxna4|Cfl1|Fbln1|Tgfb2|Plxna2|Igf1|Tgm2|Bsg|Col6a2|Lrrc4|Sema6a|Ppp3ca|Igfbp2|Flna|Lama5|Nid2|Col15a1|Tpm1|Ccdc80|Cfh|Igf2|Vcan|Cdh11|Alcam|Myh10|Perp|Fbln2|Mmp14|Gas6|Dbn1|Arpc2|Rtn4|Mpdz|Smad6|Socs5|Il6st|Cd81|Akt1|Itga3|Wnt5a|Fermt2|Efnb2|Emb|Ppia|Parva|Rsu1|Ldb1…	186	1616	1198	15175	11.5	7.9	m50
neuron differentiation (GO:0030182)	biological_process	Up-regulated in Sertoli cells	4.98941e-06	enriched	Sfrp1|Ncam1|Mdk|Cdkn1c|Apoe|Gas1|Nfib|Actb|Uchl1|Hsp90ab1|Sox4|Pcp4|Fn1|Palld|Pmp22|Nfix|Lamc1|Slc1a3|Adam10|Ptn|Eef1a1|Id1|Lrp1|Wnt4|Plxna4|Emx2|Cfl1|Tgfb2|Wnt11|Gfra1|Id2|Plxna2|Bsg|Pbx1|Meis1|Timp2|Sema6a|Ablim1|Ppp3ca|Flna|Slc9a3r1|Lama5|Cfh|Cdh11|Dclk1|Alcam|Myh10|Fgfr2|Dbn1|Nrep|Aldh1a2|Hprt|Ift20|Rtn4|Rpl24|Tcf4|Ttc3|Svbp|Smo|Nedd4|Akt1|Itga3|Wnt5a|Ndn|Fzd2|Palm|Ubb|Efnb2|Emb|Ppia|Ugdh|Ldb…	119	807	1372	15175	14.7	9	m31
mitochondrial envelope (GO:0005740)	cellular_component	DEGs in Sertoli cells	5.04395e-06	enriched	Slc25a4|Hmgcs2|Slc1a3|Cox4i1|Cfl1|Acaa2|Atp5g3|Ppp2r2b|Cox4i2|Fis1|Ndufv2|Atp5pb|Sfxn1|Slc25a3|Hsd17b10|Atp5d|Cyb5r3|Atp5a1|Bnip3l|Plscr3|Atp5h|Park7|Snn|Cox5a|Acadl|Tmem14c|Ndufs2|Ndufb9|Sh3glb1|Ndufv3|Armcx2|Ndufb8|Sdhb|Cox6c|Tspo|Ndufb10|Atp5g2|Cat|Prelid1|Eci1|Fkbp8|Ndufa8|Cisd2|Uqcrc1|Ndufa10|Ndufs8|Vdac1|Fundc2|Bad|Atp5b|Vdac2|Ndufb6|Ccs|Uqcrc2|Chchd3|Mtch1|Mtch2|Nme4|Chchd10|Fdxr|Clu|Gja1|…	110	1635	621	15298	6.7	4.1	m10
gland development (GO:0048732)	biological_process	Up-regulated in Sertoli cells	2.64902e-05	enriched	Sulf1|Igfbp5|Sfrp1|Mdk|Cdkn1c|Twsg1|Nfib|Foxc1|Ptn|Wnt4|Wls|Id2|Igf1|Tgm2|Aprt|Pbx1|Sulf2|Hmga2|Slc9a3r1|Lama5|Igf2|Ccnd1|Arid5b|Fgfr2|Rxra|Rtn4|Smo|Wnt5a|Gata6|Nrp1|Taf10|Cdo1|Hes1|Tgfbr1|Ahr|Tgfb3|Map2k2|Zfp703|Cebpb|Hoxb9|Bcl2l11|Pkm|Pck2|Tcf7l2|Bmpr1a|Igf1r	46	807	389	15175	5.7	2.6	m27
cell body (GO:0044297)	cellular_component	DEGs in Sertoli cells	5.26729e-06	top.enriched	Podxl|Ncam1|Cald1|Apoe|Gnas|Ezr|Cryab|Uchl1|Hsp90ab1|Ybx1|Palld|Ptpn13|Slc1a3|Gria3|Adam10|Lrp1|Rbp1|Cfl1|Tgfb2|Gfra1|Igf1|Timp2|Flna|Aqp1|Ltbp1|Rgs10|Cfh|Rack1|Ppargc1a|Gabarap|Cct4|Alcam|Myh10|Ogt|Dbn1|Arpc2|Rtn4|Cct8|Cct5|Acot7|Smo|Il6st|Glul|Ubb|Hspa8|Park7|App|Ppp1ca|Nrp1|Igf2bp1|Atxn10|Ptprk|Sdc2|Tubb5|Sh3glb1|Gnai2|Casp3|Dlgap4|Tgfb3|Lamp1|Vps35|Pard3|Capzb|Ilk|Nradd|Txn1|Vim|Comt|Cct3|Atp…	124	1635	725	15298	7.6	4.7	m11
regulation of molecular function (GO:0065009)	biological_process	Up-regulated in Sertoli cells	5.49825e-06	top.enriched	Sfrp1|Ramp1|Kcne1l|S100a10|Cdkn1c|Nr2f2|Slc25a4|Cald1|Apoe|Gnas|Nfib|Actb|Cryab|Uchl1|Hsp90ab1|Pcp4|Foxc1|Pmp22|Dock11|Bambi|Hmgn1|Eef1a1|Id1|Lrp1|Wnt4|Serpinh1|Plxna4|Cfl1|Tgfb2|Wnt11|Id2|Plxna2|Igf1|Pbx1|Abr|Lxn|Dnaja1|Timp2|Igfbp6|Ppp3ca|Hmga2|Rcn3|Flna|Aqp1|Slc9a3r1|Id3|Rgs10|Tpm1|Gpc3|Igf2|Rack1|Ppp2r2b|Ppargc1a|Vcan|Zbtb7c|Ccnd1|Arhgap29|Anxa2|Cct4|Hopx|Npm1|Fis1|Siva1|Perp|Arid5b|Fgfr2|Rtr…	179	807	2311	15175	22.2	15.2	m48
mitochondrial electron transport, NADH to ubiquinone (GO:0006120)	biological_process	Up-regulated in Sertoli cells	2.83175e-05	enriched	Ndufv2|Park7|Ndufs2|Ndufb9|Ndufb8|Ndufa8|Ndufa10|Ndufs8|Ndufb6	9	807	20	15175	1.1	0.1	m19
circulatory system development (GO:0072359)	biological_process	DEGs in Sertoli cells	5.57192e-06	enriched	Sulf1|Ramp1|Ncam1|Actg1|Mdk|Zfp36l1|Nr2f2|Slc25a4|Cald1|Apoe|Sox4|Col3a1|Foxc1|Fn1|Adam10|Ptn|Dcn|Id1|Lrp1|Wnt4|Tgfb2|Wnt11|Id2|Igf1|Bicc1|Bsg|Meis1|Sema6a|Tead2|Hmga2|Flna|Aqp1|Tnni1|Id3|Ltbp1|Col15a1|Tpm1|Gpc3|Cfh|Igf2|Vcan|Vgll4|Anxa2|Hopx|Ndufv2|Myh10|Fgfr2|Rxra|Aldh1a2|Ift20|Klf2|Rtn4|Rnf213|Ndst1|Tcf4|Naca|Smo|Angptl4|Smad6|Nedd4|Akt1|Glul|Wnt5a|Fzd2|Smad5|Efnb2|Parva|Gata6|Fgf9|Ptpn14|Jam3…	168	1616	1060	15175	10.4	7	m36
mmu05014 Amyotrophic lateral sclerosis	kegg_pathway	Up-regulated in Sertoli cells	2.92296e-05	enriched	Actg1|Actb|Cox4i1|Ppp3ca|Atp5g3|Cox4i2|Ndufv2|Atp5pb|Psma3|Psma7|Atp5d|Atp5a1|Wipi1|Dctn6|Atp5h|Gpx7|Cox5a|Ndufs2|Ndufb9|Psmb3|Tubb5|Casp3|Pfn1|Ndufv3|Ndufb8|Sdhb|Cox6c|Psmb5|Ndufb10|Atp5g2|Cat|Psmc5|Ndufa8|Psma4|Uqcrc1|Ndufa10|Ndufs8|Vdac1|Psma2|Bad|Atp5b|Ndufb6|Ccs|Uqcrc2|Dctn2|Tardbp|Map1lc3a	47	429	331	6348	11	5.2	m1
regulation of cellular response to growth factor stimulus (GO:0090287)	biological_process	Up-regulated in Sertoli cells	3.19108e-05	enriched	Sulf1|Sfrp1|Fst|Twsg1|Hsp90ab1|Bambi|Dcn|Wnt4|Grb10|Sema6a|Sulf2|Ltbp1|Gpc3|Fbn2|Nrep|Tcf4|Fstl1|Smad6|Nedd4|Itga3|Wnt5a|Gata6|Fgf9|Hes1|Sh3glb1|Tgfb3|Ilk|Zfp703|Fkbp8|Dab2|Cd63|Snx6|Ptp4a3|Tcf7l2|Jcad|Shisa2	36	807	271	15175	4.5	1.8	m45
supramolecular fiber organization (GO:0097435)	biological_process	Up-regulated in Sertoli cells	3.27549e-05	enriched	Tmsb4x|Tmsb10|Actg1|S100a10|Cald1|Apoe|Loxl1|Ezr|Cryab|Hsp90ab1|Col5a2|Col3a1|Foxc1|Cdc42ep3|Id1|Wnt4|Serpinh1|Gdpd2|Cfl1|Tgfb2|Wnt11|Lum|Flna|Tpm1|Anxa2|Mtss1|Myh10|Dbn1|Arpc2|Mical2|Mid1ip1|Pfdn5|Add3|Arpc5|Arhgap28|Trf|Arpc3|Myo1b|Csrp2|Fermt2|Hspa8|App|Kank1|Clip3|Nrp1|Dstn|Marcks|Tgfbr1|Marcksl1|Hspg2|Pfn1|P3h1|Rhoc|Tgfb3|Capzb|Ilk|Klhl24|Hook3|Vim|Crtap|Coro1c|Foxp1|Actr3|Arhgap18|Phldb2|Ef…	69	807	696	15175	8.6	4.6	m35
phosphorus metabolic process (GO:0006793)	biological_process	DEGs in Sertoli cells	5.89152e-06	top.enriched	Sfrp1|Acot1|Cdkn1c|Nr2f2|Apoe|Gnas|Twsg1|Rspo1|Tkt|Actb|Uchl1|Hsp90ab1|Pcp4|Fn1|Hmgcs2|Pmp22|Ptpn13|Adam10|Eef1a1|Cox4i1|Cfl1|Fbln1|Tgfb2|Wnt11|Gfra1|Igf1|Isyna1|Aprt|Acaa2|Grb10|Dnaja1|Stk26|Igfbp6|Ppp3ca|Atp5g3|Slc9a3r1|Igf2|Rack1|Ppp2r2b|Ppargc1a|Vcan|Cox4i2|Ccnd1|Dclk1|Anxa2|Rarres2|Npm1|Ndufv2|Fgfr2|Ogt|Rtraf|Atp5pb|Gas6|Ier3|Hprt|Dbi|Rbpms|Dusp5|Cdk4|Chpt1|Gdpd1|Acot7|Smad6|Cdc25b|Atp5d|Trf…	339	1616	2457	15175	21	16.2	m51
epithelial cell differentiation (GO:0030855)	biological_process	Up-regulated in Sertoli cells	3.34692e-05	enriched	Cdkn1c|Zfp36l1|Nr2f2|Macroh2a2|Ezr|Nfib|Sox4|Foxc1|Palld|Id1|Wnt4|Tgfb2|Wnt11|Id2|Igf1|Flna|Slc9a3r1|Id3|Col15a1|Ccnd1|Mtss1|Fgfr2|Rxra|Ift20|Klf2|Rtn4|Maf|Fstl1|Smo|Il6st|Wnt5a|Fzd2|Gata6|Taf10|Hes1|Cux1|Tgfbr1|Klf7|Casp3|Pard3|Zfp703|Hsd17b4|Macroh2a1|Lor|Cebpb|Dab2|Vim|Pck2|Cd63|Foxp1|Bad|Pbrm1|Col18a1|Vezf1|Ext1|Cdh2	56	807	521	15175	6.9	3.4	m19
muscle cell differentiation (GO:0042692)	biological_process	Up-regulated in Sertoli cells	4.17327e-05	enriched	Tmsb4x|Igfbp5|Actg1|Slc25a4|H3f3a|Uchl1|Ybx1|Pmp22|Wnt4|Plekho1|Id2|Igf1|Ppp3ca|Cfh|Igf2|Hopx|Myh10|Fgfr2|Mmp14|Rxra|Ift20|Naca|Smo|Smad6|Cd81|Csrp2|Akt1|Efnb2|Gata6|Fgf9|Hes1|Capzb|Lmna|Foxp1|Pbrm1|Hdac3|Pdcd4|Efemp2|Tanc1|Kras|Camk1|Bmpr1a|Cdh2|Cd9	44	807	371	15175	5.5	2.4	m27
response to endogenous stimulus (GO:0009719)	biological_process	Up-regulated in Sertoli cells	6.03506e-06	top.enriched	Sulf1|Igfbp5|Sfrp1|Ramp1|Zfp36l1|Apoe|Gnas|Fst|Twsg1|Ezr|Actb|Hsp90ab1|Col5a2|Ybx1|Col3a1|Foxc1|Bambi|Slc1a3|Eef1a1|Id1|Lrp1|Wnt4|Cfl1|Tgfb2|Igf1|Grb10|Dnaja1|Timp2|Sulf2|Hmga2|Flna|Aqp1|Slc9a3r1|Ltbp1|Gpc3|Igf2|Ano1|Ppargc1a|Fbn2|Ccnd1|Rarres2|Fis1|Fgfr2|Ogt|Mmp14|Dbn1|Rxra|Arpc2|Nrep|Sesn3|Ndst1|Cdk4|C1qtnf12|Fstl1|Smad6|Socs5|Cd81|Akt1|Itga3|Wnt5a|Smad5|Fermt2|Palm|Pdgfc|Gata6|Fgf9|Park7|App|K…	106	807	1184	15175	13.1	7.8	m49
mitochondrial respirasome (GO:0005746)	cellular_component	Up-regulated in Sertoli cells	4.43745e-05	enriched	Cox4i1|Cox4i2|Ndufv2|Cox5a|Ndufs2|Ndufb9|Ndufv3|Ndufb8|Sdhb|Ndufb10|Ndufa8|Uqcrc1|Ndufa10|Ndufs8|Ndufb6|Uqcrc2	16	815	67	15298	2	0.4	m7
cellular macromolecule metabolic process (GO:0044260)	biological_process	DEGs in Sertoli cells	6.17243e-06	top.enriched	Peg3|Sulf1|Tmsb4x|Igfbp5|Sfrp1|Ramp1|Mdk|Cdkn1c|Zfp36l1|Nr2f2|Rbms3|Ssbp2|Apoe|H3f3a|Gnas|Fst|Itm2b|Macroh2a2|Gas1|Loxl1|Twsg1|Rspo1|Ezr|Nfib|Actb|Cryab|Uchl1|Hsp90ab1|Sox4|Pcp4|Ybx1|Col3a1|Foxc1|Fn1|Rplp0|Pmp22|Ssbp3|Bgn|Ptpn13|Nfix|Bambi|Hmgn1|Gria3|Adam10|Dcn|Eef1a1|Id1|Lrp1|Wnt4|Gxylt2|Itm2a|Serpinh1|Emx2|Hlf|Cfl1|Fbln1|Tgfb2|Wnt11|Gfra1|Rpl7|Id2|Igf1|Tgm2|Alad|Lum|Snta1|Pbx1|Coprs|Grb10|Rps4…	799	1616	6555	15175	49.4	43.2	m52
regulation of cell-substrate adhesion (GO:0010810)	biological_process	Up-regulated in Sertoli cells	4.46596e-05	enriched	Actg1|Mdk|S100a10|Fn1|Ptn|Lrp1|Wnt4|Cfl1|Fbln1|Flna|Ccdc80|Fbln2|Mmp14|Dbn1|Arpc2|Itga3|Fermt2|Rsu1|Ldb1|Kank1|Nid1|Nrp1|P4hb|St6gal1|Rras|Ilk|Dab2|Coro1c|Phldb2|Efemp2	30	807	207	15175	3.7	1.4	m45
negative regulation of cell population proliferation (GO:0008285)	biological_process	DEGs in Sertoli cells	6.31889e-06	top.enriched	Sulf1|Igfbp5|Sfrp1|Nr2f2|Apoe|Gas1|Twsg1|Nfib|Sox4|Pmp22|Ptn|Fbln1|Tgfb2|Wnt11|Igf1|Fth1|Meis1|Timp2|Slc9a3r1|Gpc3|Ppargc1a|Vgll4|Zbtb7c|Npm1|Mtss1|Fgfr2|Rxra|Aldh1a2|Ctnnbip1|Tes|Smad6|Atp5a1|Wdr6|Wnt5a|Ndn|Efnb2|Trp53inp1|Gata6|App|Ptpn14|Kifap3|Ctnna1|Hes1|Ptprk|Tgfbr1|Casp3|Ahr|Tgfb3|Tspo|Asph|Ilk|Ddah1|Cblb|Atpif1|Cebpb|Lmna|Dab2|Comt|Dlk1|Med25|Pbrm1|Pdcd4|Efemp2|Tax1bp3|Cd9|Prdx4|Lgals7|Ct…	110	1616	624	15175	6.8	4.1	m53
axon development (GO:0061564)	biological_process	Up-regulated in Sertoli cells	4.50834e-05	enriched	Ncam1|Apoe|Gas1|Nfib|Actb|Uchl1|Hsp90ab1|Fn1|Pmp22|Ptn|Lrp1|Plxna4|Tgfb2|Plxna2|Bsg|Sema6a|Ablim1|Flna|Lama5|Cdh11|Dclk1|Alcam|Myh10|Fgfr2|Dbn1|Nrep|Rtn4|Rpl24|Svbp|Smo|Wnt5a|Ndn|Efnb2|Emb|App|Nrp1|Agrn|Klf7|Apbb2|Casp3|Map2k2|Ilk|Efnb1|Ryk|Eif4g2|Vim|Foxp1|Actr3|Lgr4|Ext1|Igf1r|Cdh2	52	807	474	15175	6.4	3.1	m31
negative regulation of mesenchymal cell proliferation (GO:0072201)	biological_process	Up-regulated in Sertoli cells	4.66199e-05	enriched	Nfib|Ptn|Wnt11|Ctnnbip1|Wnt5a|Lmna	6	807	8	15175	0.7	0.1	m45
canonical Wnt signaling pathway (GO:0060070)	biological_process	Up-regulated in Sertoli cells	4.69684e-05	enriched	Sfrp1|Mdk|Rbms3|Apoe|Rspo1|Sox4|Bambi|Wnt4|Wls|Wnt11|Bicc1|Sulf2|Slc9a3r1|Gpc3|Fgfr2|Ift20|Pfdn5|Tcf7l1|Nkd1|Daam2|Wnt5a|Fzd2|Fgf9|App|Kank1|Vps35|Ilk|Zfp703|Dab2|Mllt3|Tcf7l2|Lgr4|Amer1|Ext1|Cdh2|Plpp3	36	807	276	15175	4.5	1.8	m45
cellular process (GO:0009987)	biological_process	Up-regulated in Sertoli cells	6.8368e-06	top.enriched	Peg3|Sulf1|Tmsb4x|Podxl|Igfbp5|Igfbp4|Sfrp1|Ramp1|Tmsb10|Ncam1|Kcne1l|Actg1|Mdk|Ftl1|Col6a6|Acot1|Mgp|S100a10|Cdkn1c|Zfp36l1|Nr2f2|Rbms3|Mfap2|Slc25a4|Cald1|Ssbp2|Apoe|H3f3a|S100a11|Gnas|Parvb|Fst|Itm2b|Macroh2a2|Gas1|Loxl1|Twsg1|Rspo1|Tkt|Ezr|Nfib|Actb|Cryab|Uchl1|Hsp90ab1|Tmem176b|Lsp1|Sox4|Pcp4|Arl4c|Col5a2|Ybx1|Col3a1|Foxc1|Fn1|Hmgcs2|Palld|Rplp0|Pmp22|Ssbp3|Bgn|Ptpn13|Dock11|Nfix|Bambi|Lamc1…	744	807	13096	15175	92.2	86.3	m50
respiratory chain complex (GO:0098803)	cellular_component	Up-regulated in Sertoli cells	4.82947e-05	enriched	Cox4i1|Cox4i2|Ndufv2|Cox5a|Ndufs2|Ndufb9|Ndufv3|Ndufb8|Sdhb|Ndufb10|Ndufa8|Uqcrc1|Ndufa10|Ndufs8|Ndufb6|Uqcrc2	16	815	68	15298	2	0.4	m7
angiogenesis (GO:0001525)	biological_process	Up-regulated in Sertoli cells	5.035e-05	enriched	Sulf1|Ramp1|Actg1|Mdk|Cald1|Foxc1|Fn1|Ptn|Dcn|Id1|Tgfb2|Bsg|Meis1|Sema6a|Hmga2|Flna|Aqp1|Col15a1|Cfh|Igf2|Anxa2|Fgfr2|Rxra|Klf2|Rtn4|Rnf213|Tcf4|Angptl4|Akt1|Glul|Wnt5a|Smad5|Efnb2|Parva|Gata6|Fgf9|Jam3|Nrp1|Tgfbr1|Emc10|Ahr|Rras|Hspg2|Ddah1|Pgk1|Ywhaz|Pkm|Atp5b|Col18a1|Jcad|Vezf1|Rhob|Mfge8	53	807	489	15175	6.6	3.2	m16
morphogenesis of an epithelium (GO:0002009)	biological_process	Up-regulated in Sertoli cells	5.99576e-05	enriched	Sulf1|Igfbp5|Sfrp1|Actg1|Mdk|Mgp|Fst|Actb|Sox4|Wnt4|Cfl1|Tgfb2|Wnt11|Igf1|Tgm2|Bsg|Pbx1|Fras1|Tead2|Hmga2|Flna|Slc9a3r1|Lama5|Gpc3|Mtss1|Fgfr2|Mmp14|Rxra|Aldh1a2|Ift20|Nkd1|Ctnnbip1|Smo|Wnt5a|Fzd2|Fermt2|Efnb2|Ppp1ca|Nrp1|Wnk4|Hes1|Casp3|Ahr|Pfn1|Pard3|Ilk|Ryk|Dab2|Mllt3|Phldb2|Lgr4|Kras|Ext1|Igf1r|Rhob|Tead1	56	807	532	15175	6.9	3.5	m43
blood vessel development (GO:0001568)	biological_process	DEGs in Sertoli cells	7.0771e-06	enriched	Sulf1|Ramp1|Actg1|Mdk|Zfp36l1|Nr2f2|Cald1|Apoe|Sox4|Col3a1|Foxc1|Fn1|Ptn|Dcn|Id1|Lrp1|Wnt4|Tgfb2|Wnt11|Bsg|Meis1|Sema6a|Tead2|Hmga2|Flna|Aqp1|Ltbp1|Col15a1|Gpc3|Cfh|Igf2|Anxa2|Myh10|Fgfr2|Rxra|Aldh1a2|Klf2|Rtn4|Rnf213|Ndst1|Tcf4|Smo|Angptl4|Smad6|Nedd4|Akt1|Glul|Wnt5a|Smad5|Efnb2|Parva|Gata6|Fgf9|Jam3|Nrp1|Hes1|Tgfbr1|Emc10|Ahr|Rras|Hspg2|Ddah1|Pgk1|Ywhaz|Pkm|Atp5b|Pbrm1|Tcf7l2|Col18a1|Efemp2|Jca…	117	1616	677	15175	7.2	4.5	m36
regulation of peptide transport (GO:0090087)	biological_process	Up-regulated in Sertoli cells	5.99576e-05	enriched	Sfrp1|Apoe|Ezr|Hsp90ab1|Sox4|Lrp1|Wls|Tgfb2|Igf1|Bsg|Dnaja1|Nnat|Ppp3ca|Hmga2|Flna|Rack1|Ano1|Fis1|Myh10|Ogt|Gas6|Arpc2|Hmgn3|C1qtnf12|Smo|Nedd4|Cd81|Glul|Pkdcc|Efnb2|Bnip3l|Ppia|Park7|App|Ptpn14|Ywhae|Nucb1|Tcaf1|Klf7|Sh3glb1|P3h1|Hnrnpm|Tgfb3|Vps35|Asph|Erp29|Stom|Atpif1|Txn1|Pck2|Bad|Actr3|Tcf7l2|Hdac3|Tardbp|Camk1	56	807	532	15175	6.9	3.5	m45
supramolecular polymer (GO:0099081)	cellular_component	DEGs in Sertoli cells	7.49151e-06	top.enriched	Actg1|Mfap2|Cald1|Apoe|Myl9|Ezr|Actb|Cryab|Pcp4|Col5a2|Col3a1|Palld|Dcn|Gdpd2|Fbln1|Rpl7|Lum|Ppp3ca|Flna|Tnni1|Ltbp1|Tpm1|Fbn2|Gabarap|Glrx3|Cct4|Myh10|Dbn1|Arpc2|Syne2|Ahnak|Mid1ip1|Dbi|Cct8|Cct5|Arpc3|Myo1b|Rpl6|Csrp2|Col4a5|Ppp2r5a|Tpgs2|Hspa8|Clip3|Krt18|Jam3|Nrp1|Kifap3|Tubb5|Tbca|Map2k2|Capzb|Ilk|Dync1i2|Lmna|Hook3|Bcl2l11|Vim|Atat1|Actr3|Arhgap18|Igbp1|Cct3|Krt79|Efemp2|Dctn2|Map1lc3a|Mta1…	135	1635	813	15298	8.3	5.3	m12
negative regulation of transcription, DNA-templated (GO:0045892)	biological_process	Up-regulated in Sertoli cells	8.48176e-06	enriched	Peg3|Sfrp1|Cdkn1c|Nr2f2|H3f3a|Fst|Macroh2a2|Ezr|Nfib|Cryab|Ybx1|Foxc1|Nfix|Id1|Wnt4|Wnt11|Id2|Hmga2|Flna|Id3|Igf2|Vgll4|Ccnd1|Hopx|Arid5b|Fgfr2|Rpl10|Gas6|Rxra|Klf2|Tcf4|Pfdn5|Dusp5|Tcf7l1|Naca|Maf|Sp5|Ctnnbip1|Smo|Nedd4|Satb1|Wnt5a|Ndn|Smad5|Mxd4|Klf3|Tsc22d3|Hspa8|Gata6|Fgf9|Ldb1|App|Dpf3|Nfic|Hes1|Cux1|Cbx1|Sap30|Ptprk|Tgfbr1|Cbx6|Klf7|Zfp608|Ahr|Irf2bpl|Sox5|Phf10|Dap|Wwc2|Nr2f6|Hnrnpk|Zfp703…	102	807	1134	15175	12.6	7.5	m51
embryo development ending in birth or egg hatching (GO:0009792)	biological_process	Up-regulated in Sertoli cells	6.06919e-05	enriched	Sulf1|Sfrp1|Cdkn1c|Zfp36l1|Nr2f2|Gnas|Gas1|Plac1|Sox4|Ybx1|Foxc1|Ssbp3|Adam10|Cfl1|Tgfb2|Plxna2|Igf1|Pbx1|Coprs|Tead2|Sulf2|Tpm1|Btf3|Igf2|Hopx|Mtss1|Myh10|Fgfr2|Mmp14|Dbn1|Rxra|Aldh1a2|Rcn1|Klf2|Rtn4|Ndst1|Smo|Akt1|Wnt5a|Fzd2|Gata6|Fgf9|Hes1|Tgfbr1|Phgdh|Casp3|Rad51b|Hspg2|Sox5|Pfn1|Gpi1|Tgfb3|Sf3b6|Sall2|Cebpb|Fkbp8|Hoxb9|Nxn|Mbd3|Dab2|Bcl2l11|Foxp1|Dlk1|Mbtd1|Pbrm1|Tcf7l2|Akirin2|Ifitm1|Smim14…	74	807	780	15175	9.2	5.1	m27
chordate embryonic development (GO:0043009)	biological_process	Up-regulated in Sertoli cells	6.07977e-05	enriched	Sulf1|Sfrp1|Cdkn1c|Zfp36l1|Nr2f2|Gnas|Gas1|Plac1|Sox4|Ybx1|Foxc1|Ssbp3|Adam10|Cfl1|Tgfb2|Plxna2|Igf1|Pbx1|Coprs|Tead2|Sulf2|Tpm1|Btf3|Igf2|Hopx|Mtss1|Myh10|Fgfr2|Mmp14|Dbn1|Rxra|Aldh1a2|Rcn1|Klf2|Rtn4|Ndst1|Smo|Akt1|Wnt5a|Fzd2|Gata6|Fgf9|Hes1|Tgfbr1|Phgdh|Casp3|Rad51b|Hspg2|Sox5|Pfn1|Gpi1|Tgfb3|Sf3b6|Sall2|Cebpb|Fkbp8|Hoxb9|Nxn|Mbd3|Dab2|Bcl2l11|Foxp1|Dlk1|Mbtd1|Pbrm1|Tcf7l2|Ifitm1|Smim14|Cmtm3|B…	73	807	766	15175	9	5	m27
negative regulation of cellular component movement (GO:0051271)	biological_process	Up-regulated in Sertoli cells	6.31103e-05	enriched	Sulf1|Igfbp5|Sfrp1|Nr2f2|Apoe|Col3a1|Ptn|Dcn|Lrp1|Wnt4|Cfl1|Fbln1|Wnt11|Abr|Stk26|Slc9a3r1|Tpm1|Ppargc1a|Srgap1|Dbn1|Svbp|Akt1|Trp53inp1|Kank1|Ctnna1|Tcaf1|Ptprk|Rras|Ilk|Ptprg|Cd63|Coro1c|Phldb2|Bmpr1a|Rhob|Cd9	36	807	280	15175	4.5	1.8	m45
positive regulation of cell-substrate adhesion (GO:0010811)	biological_process	Up-regulated in Sertoli cells	6.56906e-05	enriched	Mdk|S100a10|Fn1|Ptn|Wnt4|Cfl1|Fbln1|Flna|Ccdc80|Fbln2|Dbn1|Arpc2|Itga3|Fermt2|Rsu1|Nid1|Nrp1|P4hb|Rras|Ilk|Dab2|Efemp2	22	807	127	15175	2.7	0.8	m35
skeletal system development (GO:0001501)	biological_process	Up-regulated in Sertoli cells	6.59116e-05	enriched	Sulf1|Sfrp1|Mdk|Mgp|Cdkn1c|Gnas|Fst|Gas1|Nfib|Sox4|Col5a2|Foxc1|Bgn|Serpinh1|Tgfb2|Igf1|Pbx1|Meis1|Sulf2|Cfh|Vcan|Fbn2|Anxa2|Arid5b|Fgfr2|Mmp14|Ppib|Ndst1|Maf|Sp5|Wnt5a|Pkdcc|Smad5|Pdgfc|Fgf9|Tgfbr1|Hspg2|Sox5|P3h1|Tgfb3|Ryk|Hoxb9|Hspb11|Bmp1|Dlk1|Mbtd1|Nab1|Anxa6|Amer1|Bmpr1a|Ext1	51	807	468	15175	6.3	3.1	m19
connective tissue development (GO:0061448)	biological_process	Up-regulated in Sertoli cells	6.80451e-05	enriched	Sulf1|Mdk|Mgp|Gnas|Nfib|Bgn|Serpinh1|Tgfb2|Id2|Igf1|Sulf2|Hmga2|Cfh|Ppargc1a|Arid5b|Cdk4|Maf|Wnt5a|Pkdcc|Smad5|Ubb|Fgf9|Tgfbr1|Klf7|Hspg2|Sox5|Lmna|Bmp1|Anxa6|Zfp516|Amer1|Bmpr1a|Ext1	33	807	246	15175	4.1	1.6	m45
phosphorylation (GO:0016310)	biological_process	DEGs in Sertoli cells	8.8546e-06	enriched	Sfrp1|Cdkn1c|Nr2f2|Apoe|Gnas|Twsg1|Rspo1|Actb|Uchl1|Hsp90ab1|Pcp4|Fn1|Pmp22|Ptpn13|Adam10|Eef1a1|Cox4i1|Cfl1|Fbln1|Tgfb2|Wnt11|Gfra1|Igf1|Grb10|Dnaja1|Stk26|Igfbp6|Slc9a3r1|Igf2|Rack1|Ppargc1a|Cox4i2|Ccnd1|Dclk1|Anxa2|Rarres2|Npm1|Ndufv2|Fgfr2|Ogt|Rtraf|Atp5pb|Gas6|Ier3|Rbpms|Dusp5|Cdk4|Smad6|Cdc25b|Atp5d|Trf|Socs5|Atp5a1|Il6st|Cd81|Akt1|Aldoc|Eno3|Wnt5a|Pkdcc|Guk1|Smad5|Fermt2|Ppp2r5a|Pdgfc|Ppia…	252	1616	1742	15175	15.6	11.5	m70
collagen fibril organization (GO:0030199)	biological_process	Up-regulated in Sertoli cells	7.02649e-05	enriched	Loxl1|Col5a2|Col3a1|Foxc1|Serpinh1|Tgfb2|Lum|Anxa2|Tgfbr1|P3h1|Crtap|Efemp2|Ext1|Aebp1	14	807	56	15175	1.7	0.4	m19
positive regulation of transport (GO:0051050)	biological_process	Up-regulated in Sertoli cells	7.28147e-05	enriched	Kcne1l|Slc25a4|Apoe|Gnas|Ezr|Hsp90ab1|Sox4|Pcp4|Lrp1|Lbp|Wls|Cfl1|Tgfb2|Igf1|Bsg|Abr|Nnat|Ppp3ca|Flna|Aqp1|Slc9a3r1|Gpc3|Rack1|Ano1|Anxa2|Pltp|Fis1|Myh10|Siva1|Gas6|Abca1|Arpc2|Fhl1|Dbi|Rtn4|C1qtnf12|Smo|Trf|Cd81|Akt1|Glul|Wnt5a|Ppia|Hspa8|Park7|App|Clip3|Mex3b|Wnk4|Ywhae|Tcaf1|Sh3glb1|Gnai2|Hnrnpm|Tgfb3|Lamp1|Vps35|Pard3|Tspo|Asph|Hnrnpk|Stom|Prelid1|Atpif1|Cebpb|Snf8|Dab2|Pck2|Cd63|Bad|Actr3|Tc…	79	807	856	15175	9.8	5.6	m45
negative regulation of biosynthetic process (GO:0009890)	biological_process	Up-regulated in Sertoli cells	9.08334e-06	enriched	Peg3|Igfbp5|Sfrp1|Cdkn1c|Zfp36l1|Nr2f2|Apoe|H3f3a|Fst|Itm2b|Macroh2a2|Ezr|Nfib|Cryab|Ybx1|Foxc1|Fn1|Nfix|Eef1a1|Id1|Wnt4|Itm2a|Wnt11|Id2|Grb10|Hmga2|Flna|Id3|Igf2|Rack1|Vgll4|Ccnd1|Hopx|Arid5b|Fgfr2|Rpl10|Gas6|Rxra|Dbi|Klf2|Tcf4|Pfdn5|Dusp5|Tcf7l1|Naca|Maf|Sp5|Ctnnbip1|C1qtnf12|Smo|Nedd4|Satb1|Wnt5a|Ndn|Smad5|Mxd4|Klf3|Tsc22d3|Hspa8|Gata6|Fgf9|Park7|Ldb1|App|Dpf3|Acadl|Igf2bp1|Nfic|Hes1|Cux1|Cbx1…	121	807	1420	15175	15	9.4	m51
ameboidal-type cell migration (GO:0001667)	biological_process	Up-regulated in Sertoli cells	7.60263e-05	enriched	Nr2f2|Apoe|Fn1|Pmp22|Dcn|Cfl1|Tgfb2|Wnt11|Igf1|Bsg|Sema6a|Aqp1|Lama5|Igf2|Arid5b|Syne2|Rtn4|Svbp|Fstl1|Smo|Atp5a1|Akt1|Glul|Itga3|Wnt5a|Efnb2|Kank1|Nrp1|Tgfbr1|Emc10|Rras|Pfn1|Gpi1|Ilk|Efnb1|Ptprg|Cd63|Coro1c|Atp5b|Actr3|Ptp4a3|Jcad|Anxa6|Rhob|Cdh2|Plpp3	46	807	406	15175	5.7	2.7	m45
positive regulation of catalytic activity (GO:0043085)	biological_process	DEGs in Sertoli cells	9.28078e-06	enriched	S100a10|Apoe|Gnas|Hsp90ab1|Dock11|Hmgn1|Wnt4|Tgfb2|Wnt11|Igf1|Abr|Timp2|Igfbp6|Rcn3|Rgs10|Tpm1|Igf2|Rack1|Ccnd1|Arhgap29|Cct4|Npm1|Fis1|Perp|Fgfr2|Gas6|Mid1ip1|Dbi|Parm1|Psme2|Cdc25b|Trf|Cd81|Akt1|Wnt5a|Rpl5|Fermt2|Pdgfc|Ppia|Hspa8|Park7|Rsu1|App|Mex3b|Rps2|Agrn|Tgfbr1|Sh3glb1|Gnai2|Pfn1|Rhoc|Dap|Tgfb3|Map2k2|Gadd45b|Asph|Ilk|Erp29|Prelid1|Ryk|Dnajc10|Arf4|Dab2|Bcl2l11|Mmd|Fnta|Coro1c|Dipk2a|Bad|…	161	1616	1015	15175	10	6.7	m45
negative regulation of nucleic acid-templated transcription (GO:1903507)	biological_process	Up-regulated in Sertoli cells	9.5813e-06	enriched	Peg3|Sfrp1|Cdkn1c|Nr2f2|H3f3a|Fst|Macroh2a2|Ezr|Nfib|Cryab|Ybx1|Foxc1|Nfix|Id1|Wnt4|Wnt11|Id2|Hmga2|Flna|Id3|Igf2|Vgll4|Ccnd1|Hopx|Arid5b|Fgfr2|Rpl10|Gas6|Rxra|Klf2|Tcf4|Pfdn5|Dusp5|Tcf7l1|Naca|Maf|Sp5|Ctnnbip1|Smo|Nedd4|Satb1|Wnt5a|Ndn|Smad5|Mxd4|Klf3|Tsc22d3|Hspa8|Gata6|Fgf9|Ldb1|App|Dpf3|Nfic|Hes1|Cux1|Cbx1|Sap30|Ptprk|Tgfbr1|Cbx6|Klf7|Zfp608|Ahr|Irf2bpl|Sox5|Phf10|Dap|Wwc2|Nr2f6|Hnrnpk|Zfp703…	102	807	1138	15175	12.6	7.5	m51
phosphate-containing compound metabolic process (GO:0006796)	biological_process	DEGs in Sertoli cells	9.80573e-06	enriched	Sfrp1|Acot1|Cdkn1c|Nr2f2|Apoe|Gnas|Twsg1|Rspo1|Tkt|Actb|Uchl1|Hsp90ab1|Pcp4|Fn1|Hmgcs2|Pmp22|Ptpn13|Adam10|Eef1a1|Cox4i1|Cfl1|Fbln1|Tgfb2|Wnt11|Gfra1|Igf1|Isyna1|Aprt|Acaa2|Grb10|Dnaja1|Stk26|Igfbp6|Ppp3ca|Atp5g3|Slc9a3r1|Igf2|Rack1|Ppp2r2b|Ppargc1a|Vcan|Cox4i2|Ccnd1|Dclk1|Anxa2|Rarres2|Npm1|Ndufv2|Fgfr2|Ogt|Rtraf|Atp5pb|Gas6|Ier3|Hprt|Dbi|Rbpms|Dusp5|Cdk4|Chpt1|Gdpd1|Acot7|Smad6|Cdc25b|Atp5d|Trf…	335	1616	2437	15175	20.7	16.1	m51
negative regulation of RNA biosynthetic process (GO:1902679)	biological_process	Up-regulated in Sertoli cells	9.94267e-06	enriched	Peg3|Sfrp1|Cdkn1c|Nr2f2|H3f3a|Fst|Macroh2a2|Ezr|Nfib|Cryab|Ybx1|Foxc1|Nfix|Id1|Wnt4|Wnt11|Id2|Hmga2|Flna|Id3|Igf2|Vgll4|Ccnd1|Hopx|Arid5b|Fgfr2|Rpl10|Gas6|Rxra|Klf2|Tcf4|Pfdn5|Dusp5|Tcf7l1|Naca|Maf|Sp5|Ctnnbip1|Smo|Nedd4|Satb1|Wnt5a|Ndn|Smad5|Mxd4|Klf3|Tsc22d3|Hspa8|Gata6|Fgf9|Ldb1|App|Dpf3|Nfic|Hes1|Cux1|Cbx1|Sap30|Ptprk|Tgfbr1|Cbx6|Klf7|Zfp608|Ahr|Irf2bpl|Sox5|Phf10|Dap|Wwc2|Nr2f6|Hnrnpk|Zfp703…	102	807	1139	15175	12.6	7.5	m51
tissue morphogenesis (GO:0048729)	biological_process	DEGs in Sertoli cells	1.0089e-05	enriched	Sulf1|Igfbp5|Sfrp1|Actg1|Mdk|Mgp|Fst|Twsg1|Actb|Sox4|Col3a1|Foxc1|Wnt4|Wls|Cfl1|Tgfb2|Wnt11|Igf1|Tgm2|Bsg|Pbx1|Fras1|Tead2|Hmga2|Flna|Slc9a3r1|Lama5|Tnni1|Tpm1|Gpc3|Mtss1|Fgfr2|Mmp14|Rxra|Aldh1a2|Ift20|Tcf7l1|Nkd1|Ctnnbip1|Smo|Wnt5a|Fzd2|Fermt2|Efnb2|Ppp1ca|Nrp1|Wnk4|Hes1|Tgfbr1|Casp3|Ahr|Pfn1|Gpi1|Pard3|Ilk|Ryk|Dab2|Mllt3|Phldb2|Lgr4|Efemp2|Kras|Bmpr1a|Zfpm2|Ext1|Igf1r|Rhob|Tead1|Aldh1a1|Cited1|…	109	1616	623	15175	6.7	4.1	m31
nitrogen compound metabolic process (GO:0006807)	biological_process	DEGs in Sertoli cells	1.0089e-05	top.enriched	Peg3|Sulf1|Tmsb4x|Igfbp5|Sfrp1|Ramp1|Mdk|Acot1|Cdkn1c|Zfp36l1|Nr2f2|Rbms3|Ssbp2|Apoe|H3f3a|Gnas|Fst|Itm2b|Macroh2a2|Gas1|Loxl1|Twsg1|Rspo1|Ezr|Nfib|Actb|Cryab|Uchl1|Hsp90ab1|Sox4|Pcp4|Ybx1|Col3a1|Foxc1|Fn1|Hmgcs2|Rplp0|Pmp22|Ssbp3|Bgn|Ptpn13|Nfix|Bambi|Slc1a3|Hmgn1|Adam10|Dcn|Eef1a1|Id1|Lrp1|Wnt4|Gxylt2|Itm2a|Serpinh1|Emx2|Hlf|Cfl1|Fbln1|Tgfb2|Wnt11|Gfra1|Rpl7|Id2|Igf1|Tgm2|Aprt|Alad|Lum|Snta1|Ac…	936	1616	7858	15175	57.9	51.8	m54
transmembrane receptor protein tyrosine kinase signaling pathway (GO:0007169)	biological_process	Up-regulated in Sertoli cells	7.66445e-05	enriched	Sulf1|Igfbp5|Igfbp4|Ybx1|Foxc1|Dcn|Lrp1|Wnt4|Gfra1|Igf1|Grb10|Plat|Sema6a|Igfbp6|Sulf2|Igfbp2|Slc9a3r1|Igf2|Rarres2|Arid5b|Fgfr2|Ogt|Ift20|Sesn3|Rtn4|Ndst1|Tcf4|Cdk4|C1qtnf12|Nedd4|Socs5|Akt1|Wnt5a|Ndn|Col4a5|Efnb2|Pdgfc|Fgf9|Kank1|Nrp1|Ubash3b|Sh3glb1|Gnai2|Leprot|Casp3|Efnb1|Cblb|Ryk|Arf4|Cd63|Ptp4a3|Tcf7l2|Jcad|Ext1|Igf1r|Shisa2	56	807	537	15175	6.9	3.5	m23
regulation of multicellular organismal development (GO:2000026)	biological_process	DEGs in Sertoli cells	1.04874e-05	top.enriched	Sulf1|Sfrp1|Ncam1|Mdk|Mgp|Cdkn1c|Zfp36l1|Slc25a4|Apoe|Gnas|Fst|Macroh2a2|Tmem176b|Sox4|Foxc1|Fn1|Adam10|Ptn|Dcn|Id1|Lrp1|Rbp1|Wnt4|Plxna4|Cfl1|Tgfb2|Id2|Plxna2|Igf1|Meis1|Sema6a|Ppp3ca|Hmga2|Aqp1|Lama5|Myrf|Igf2|Vgll4|Fbn2|Ccnd1|Hopx|Fgfr2|Mmp14|Gas6|Dbn1|Rxra|Klf2|Rtn4|Tmem178|Tcf4|Maf|Ctnnbip1|Tmem176a|Smo|Trf|Socs5|Il6st|Akt1|Glul|Daam2|Wnt5a|Pkdcc|Meis2|Gata6|Fgf9|Ldb1|Nrp1|Ctnna1|Lrrn1|Agrn|…	196	1616	1293	15175	12.1	8.5	m55
regulation of substrate adhesion-dependent cell spreading (GO:1900024)	biological_process	Up-regulated in Sertoli cells	8.68659e-05	enriched	Mdk|S100a10|Fbln1|Flna|Dbn1|Arpc2|Fermt2|Kank1|Nrp1|P4hb|St6gal1|Ilk|Dab2|Coro1c	14	807	57	15175	1.7	0.4	m19
regulation of organ growth (GO:0046620)	biological_process	Up-regulated in Sertoli cells	8.85166e-05	enriched	Ncam1|Slc25a4|Foxc1|Igf1|Meis1|Igf2|Vgll4|Fgfr2|Smo|Akt1|Gata6|Fgf9|Tgfbr1|Ahr|Wwc2|Bcl2l11|Foxp1|Tcf7l2|Bmpr1a|Zfpm2	20	807	110	15175	2.5	0.7	m19
positive regulation of cellular protein localization (GO:1903829)	biological_process	Up-regulated in Sertoli cells	8.85166e-05	enriched	Ezr|Hsp90ab1|Ptn|Lrp1|Cfl1|Tgfb2|Flna|Rack1|Cct4|Npm1|Fis1|Ogt|Arpc2|Rtn4|Cct8|Cct5|Smo|Cd81|Akt1|Itga3|Fermt2|Park7|Clip3|Tcaf1|Sh3glb1|Hnrnpm|Hnrnpk|Stom|Actr3|Trim8|Hdac3|Rab11fip2|Cct3|Tardbp	34	807	261	15175	4.2	1.7	m45
developmental growth (GO:0048589)	biological_process	DEGs in Sertoli cells	1.15482e-05	enriched	Sfrp1|Ncam1|Mdk|Cdkn1c|Zfp36l1|Slc25a4|Apoe|H3f3a|Gnas|Gas1|Plac1|Ezr|Hsp90ab1|Foxc1|Fn1|Pmp22|Ptn|Lrp1|Plxna4|Cfl1|Tgfb2|Wnt11|Igf1|Meis1|Sema6a|Hmga2|Igf2|Vgll4|Dclk1|Hopx|Arid5b|Fgfr2|Dbn1|Rxra|Klf2|Rtn4|Ppib|Cdk4|Naca|Nkd1|Smo|Cd81|Akt1|Wnt5a|Ndn|Pkdcc|Gata6|Fgf9|App|Nrp1|Taf10|Rpl29|Agrn|Tgfbr1|Sh3glb1|Ahr|Rad51b|Wwc2|Ilk|Hnrnpk|Eif4h|Siah1a|Ryk|Fkbp8|Eif4g2|Bcl2l11|Pkm|Foxp1|Dipk2a|Actr3|Dl…	119	1616	699	15175	7.4	4.6	m39
cellular response to oxygen-containing compound (GO:1901701)	biological_process	DEGs in Sertoli cells	1.15482e-05	enriched	Igfbp5|Sfrp1|Zfp36l1|Gnas|Ezr|Actb|Sox4|Col5a2|Ybx1|Col3a1|Slc1a3|Lrp1|Lbp|Cfl1|Igf1|Grb10|Stk26|Tead2|Ppp3ca|Flna|Aqp1|Slc9a3r1|Id3|Rgs10|Cfh|Igf2|Rack1|Ano1|Rarres2|Fis1|Ogt|Gas6|Abca1|Arpc2|Aldh1a2|Sesn3|Hmgn3|Cdk4|C1qtnf12|Smo|Akt1|Palm|Pdgfc|Plscr3|Trp53inp1|Park7|App|Kank1|Col6a1|Dennd4c|Ctnna1|Esd|Cib2|Ptprk|Klf7|Gnai2|Leprot|Ahr|Aldh2|Vps35|Hnrnpk|Zfp703|Cebpb|Txn1|Pkm|Vim|Pck2|Zfp277|Lam…	147	1616	911	15175	9.1	6	m80
cardiac chamber development (GO:0003205)	biological_process	Up-regulated in Sertoli cells	9.01139e-05	enriched	Sox4|Foxc1|Lrp1|Tgfb2|Wnt11|Id2|Tnni1|Ltbp1|Tpm1|Myh10|Fgfr2|Rxra|Ndst1|Naca|Smo|Smad6|Wnt5a|Fzd2|Parva|Gata6|Fgf9|Nrp1|Hes1|Tgfbr1|Ahr|Bmpr1a|Zfpm2	27	807	182	15175	3.3	1.2	m27
cellular respiration (GO:0045333)	biological_process	Up-regulated in Sertoli cells	9.13885e-05	enriched	Slc1a3|Cox4i1|Ppargc1a|Cox4i2|Ndufv2|Atp5d|Akt1|Park7|Cox5a|Ndufs2|Ndufb9|Ndufv3|Ndufb8|Sdhb|Cat|Prelid1|Ndufa8|Uqcrc1|Ndufa10|Ndufs8|Ndufb6|Mtch2|Aco2	23	807	140	15175	2.9	0.9	m45
forebrain development (GO:0030900)	biological_process	Up-regulated in Sertoli cells	9.2624e-05	enriched	Ncam1|Mdk|Nr2f2|Twsg1|Nfib|Col3a1|Wnt4|Plxna4|Emx2|Id2|Hmga2|Aqp1|Dclk1|Myh10|Fgfr2|Aldh1a2|Hprt|Syne2|Dbi|Rtn4|Ndst1|Smo|Wnt5a|Ubb|App|Nrp1|Igf2bp1|Ywhae|Hes1|Hnrnpk|Ryk|Hook3|Lamb1|Atat1|Tcf7l2|Kras|Bmpr1a|Ext1|Cdh2|Aplp2	40	807	334	15175	5	2.2	m27
artery development (GO:0060840)	biological_process	Up-regulated in Sertoli cells	9.34716e-05	enriched	Mdk|Apoe|Sox4|Col3a1|Foxc1|Lrp1|Tgfb2|Wnt11|Ltbp1|Myh10|Rtn4|Ndst1|Smad6|Efnb2|Nrp1|Hes1|Tgfbr1|Efemp2|Bmpr1a	19	807	101	15175	2.4	0.7	m19
localization (GO:0051179)	biological_process	Up-regulated in Sertoli cells	1.27423e-05	top.enriched	Sulf1|Tmsb4x|Podxl|Igfbp5|Sfrp1|Ramp1|Tmsb10|Ncam1|Kcne1l|Actg1|Mdk|Ftl1|S100a10|Zfp36l1|Nr2f2|Slc25a4|Apoe|Gnas|Macroh2a2|Gas1|Rspo1|Ezr|Actb|Cryab|Uchl1|Hsp90ab1|Sox4|Pcp4|Arl4c|Ybx1|Col3a1|Foxc1|Fn1|Palld|Pmp22|Bambi|Lamc1|Slc1a3|Gria3|Adam10|Ptn|Dcn|Maged2|Lrp1|Wnt4|Lbp|Wls|Plxna4|Emx2|Colec12|Stard10|Plekho1|Cfl1|Fbln1|Rhou|Tgfb2|Wnt11|Gfra1|Plxna2|Igf1|Tgm2|Aprt|Fth1|Snta1|Bsg|Acaa2|Grb10|A…	346	807	5206	15175	42.9	34.3	m52
actin filament-based process (GO:0030029)	biological_process	Up-regulated in Sertoli cells	0.000101429	enriched	Tmsb4x|Sfrp1|Tmsb10|Kcne1l|Actg1|Mdk|S100a10|Cald1|Parvb|Ezr|Actb|Palld|Pmp22|Cdc42ep3|Id1|Lrp1|Wnt4|Gdpd2|Cfl1|Rhou|Tgfb2|Wnt11|Snta1|Abr|Myl6|Flna|Aqp1|Slc9a3r1|Tpm1|Mtss1|Myh10|Dbn1|Arpc2|Syne2|Mical2|Add3|Arpc5|Arhgap28|Trf|Abracl|Arpc3|Myo1b|Csrp2|Daam2|Fermt2|Parva|Kank1|Jam3|Nrp1|Cavin3|Dstn|Marcks|Tgfbr1|Prr5|Marcksl1|Apbb2|Pfn1|Rhoc|Tgfb3|Pard3|Capzb|Ilk|Coro1c|Foxp1|Actr3|Arhgap18|Phldb…	71	807	750	15175	8.8	4.9	m35
negative regulation of RNA metabolic process (GO:0051253)	biological_process	Up-regulated in Sertoli cells	1.41789e-05	enriched	Peg3|Sfrp1|Cdkn1c|Nr2f2|H3f3a|Fst|Macroh2a2|Ezr|Nfib|Cryab|Ybx1|Foxc1|Nfix|Id1|Wnt4|Wnt11|Id2|Ppp3ca|Hmga2|Flna|Id3|Igf2|Vgll4|Ccnd1|Hopx|Npm1|Arid5b|Fgfr2|Rpl10|Gas6|Rxra|Klf2|Tcf4|Pfdn5|Dusp5|Tcf7l1|Naca|Maf|Sp5|Ctnnbip1|Smo|Nedd4|Satb1|Wnt5a|Ndn|Smad5|Mxd4|Klf3|Tsc22d3|Hspa8|Gata6|Hnrnpa0|Fgf9|Ldb1|App|Dpf3|Igf2bp1|Nfic|Hes1|Cux1|Cbx1|Sap30|Ptprk|Tgfbr1|Cbx6|Klf7|Zfp608|Ahr|Irf2bpl|Sox5|Phf10|…	108	807	1237	15175	13.4	8.2	m51
positive regulation of nucleobase-containing compound metabolic process (GO:0045935)	biological_process	Up-regulated in Sertoli cells	1.43054e-05	top.enriched	Peg3|Tmsb4x|Sfrp1|Mdk|Zfp36l1|Nr2f2|Ssbp2|Apoe|Nfib|Hsp90ab1|Sox4|Ybx1|Foxc1|Ssbp3|Nfix|Bambi|Dcn|Wnt4|Hlf|Tgfb2|Wnt11|Id2|Igf1|Lum|Pbx1|Meis1|Tead2|Ablim1|Ppp3ca|Hmga2|Myrf|Igf2|Ier5|Ppargc1a|Zbtb7c|Cct4|Npm1|Fgfr2|Ogt|Rtraf|Rxra|Rbm3|Mical2|Parm1|Hmgn3|Klf2|Tcf4|Cct8|Tcf7l1|Naca|Cct5|Ptov1|Maf|Smo|Smad6|Trf|Cd81|Akt1|Wnt5a|Ndn|Fzd2|Smad5|Meis2|Hspa8|Trp53inp1|Gata6|Fgf9|Park7|Ldb1|App|Dpf3|Pcbd…	132	807	1602	15175	16.4	10.6	m30
cardiac muscle cell proliferation (GO:0060038)	biological_process	Up-regulated in Sertoli cells	0.000104292	enriched	Ncam1|Foxc1|Tgfb2|Meis1|Vgll4|Fgfr2|Rxra|Gata6|Fgf9|Tgfbr1|Foxp1|Dipk2a|Bmpr1a|Zfpm2	14	807	58	15175	1.7	0.4	m19
cell adhesion molecule binding (GO:0050839)	molecular_function	Up-regulated in Sertoli cells	0.000110368	enriched	Ezr|Col3a1|Fn1|Ptn|Fbln1|Gfra1|Igf1|Bsg|Timp2|Lama5|Igf2|Cdh11|Mmp14|Rtn4|Cd81|Itga3|Fermt2|Emb|Ppia|App|Ppp1ca|Jam3|Ctnna1|Tgfbi|Cib2|P4hb|Ilk|Dab2|Lamb1|Bcam|Ctnnal1|Cdh2|Cd9|Mfge8|Plpp3	35	793	258	15039	4.4	1.7	m5
cell projection morphogenesis (GO:0048858)	biological_process	Up-regulated in Sertoli cells	0.000112683	enriched	Ncam1|Mdk|Apoe|Gas1|Nfib|Actb|Uchl1|Hsp90ab1|Fn1|Pmp22|Adam10|Ptn|Id1|Lrp1|Plxna4|Plekho1|Cfl1|Tgfb2|Plxna2|Bsg|Sema6a|Ablim1|Ppp3ca|Lama5|Cdh11|Dclk1|Alcam|Myh10|Fgfr2|Dbn1|Hprt|Rtn4|Rpl24|Smo|Nedd4|Wnt5a|Ndn|Ubb|Efnb2|Emb|App|Kank1|Nrp1|Igf2bp1|Agrn|Cux1|Sdc2|Klf7|Sh3glb1|Apbb2|Map2k2|Ilk|Efnb1|Hnrnpk|Ryk|Eif4g2|Vim|Lifr|Coro1c|Foxp1|Actr3|Lgr4|Ext1|Igf1r|Cdh2	65	807	668	15175	8.1	4.4	m31
protein metabolic process (GO:0019538)	biological_process	DEGs in Sertoli cells	1.52454e-05	top.enriched	Sulf1|Igfbp5|Sfrp1|Ramp1|Cdkn1c|Zfp36l1|Nr2f2|Rbms3|Apoe|Gnas|Itm2b|Gas1|Loxl1|Twsg1|Rspo1|Ezr|Actb|Cryab|Uchl1|Hsp90ab1|Sox4|Pcp4|Col3a1|Fn1|Rplp0|Pmp22|Bgn|Ptpn13|Adam10|Dcn|Eef1a1|Lrp1|Gxylt2|Itm2a|Serpinh1|Cfl1|Fbln1|Tgfb2|Wnt11|Gfra1|Rpl7|Igf1|Tgm2|Alad|Snta1|Coprs|Rps4x|Lxn|Plat|Dnaja1|Timp2|Stk26|Igfbp6|Sulf2|Ppp3ca|Rcn3|Flna|Aqp1|Slc9a3r1|Ube2r2|Myrf|Hs6st2|Gpc3|Igf2|Rack1|Adamts5|Ppp2r2b…	561	1616	4421	15175	34.7	29.1	m56
embryonic morphogenesis (GO:0048598)	biological_process	Up-regulated in Sertoli cells	0.00011692	enriched	Sulf1|Sfrp1|Cdkn1c|Zfp36l1|Mfap2|Gnas|Gas1|Twsg1|Sox4|Col5a2|Foxc1|Fn1|Wnt4|Wls|Cfl1|Tgfb2|Wnt11|Id2|Pbx1|Abr|Fras1|Tead2|Slc9a3r1|Lama5|Gpc3|Igf2|Rack1|Fbn2|Aff3|Fgfr2|Mmp14|Aldh1a2|Ndst1|Dusp5|Smo|Wnt5a|Fzd2|Ugdh|Gata6|Fgf9|Ldb1|Hes1|Tgfbr1|Casp3|Hspg2|Pfn1|Gpi1|Tgfb3|Macroh2a1|Hoxb9|Bcl2l11|Pbx2|Tcf7l2|Phldb2|Bmpr1a|Tcf3|Ext1|Tead1|Plpp3	59	807	586	15175	7.3	3.9	m27
positive regulation of developmental growth (GO:0048639)	biological_process	Up-regulated in Sertoli cells	0.000119814	enriched	Ncam1|Slc25a4|Apoe|Ezr|Fn1|Lrp1|Igf1|Hmga2|Igf2|Hopx|Fgfr2|Dbn1|Rtn4|Ppib|Naca|Smo|Akt1|Gata6|Fgf9|Nrp1|Agrn|Sh3glb1|Ilk|Hnrnpk|Eif4g2|Bmpr1a|Zfpm2|Igf1r	28	807	196	15175	3.5	1.3	m45
regulation of membrane permeability (GO:0090559)	biological_process	Up-regulated in Sertoli cells	0.000121604	enriched	Slc25a4|Lbp|Acaa2|Siva1|Ier3|Bnip3l|Hspa8|Laptm4b|Jam3|Sh3glb1|Atpif1|Bcl2l11|Bad|Vdac2|Mtch2	15	807	67	15175	1.9	0.4	m19
regulation of canonical Wnt signaling pathway (GO:0060828)	biological_process	Up-regulated in Sertoli cells	0.000131443	enriched	Sfrp1|Mdk|Rbms3|Apoe|Rspo1|Sox4|Bambi|Wls|Wnt11|Bicc1|Sulf2|Slc9a3r1|Gpc3|Fgfr2|Ift20|Pfdn5|Nkd1|Daam2|Wnt5a|Fgf9|App|Kank1|Vps35|Ilk|Zfp703|Dab2|Mllt3|Tcf7l2|Lgr4|Amer1|Cdh2	31	807	231	15175	3.8	1.5	m45
cellular nitrogen compound biosynthetic process (GO:0044271)	biological_process	Up-regulated in Sertoli cells	1.70663e-05	enriched	Peg3|Tmsb4x|Igfbp5|Sfrp1|Mdk|Cdkn1c|Zfp36l1|Nr2f2|Rbms3|Ssbp2|Apoe|H3f3a|Gnas|Fst|Macroh2a2|Ezr|Nfib|Cryab|Hsp90ab1|Sox4|Ybx1|Foxc1|Rplp0|Ssbp3|Nfix|Bambi|Hmgn1|Dcn|Eef1a1|Id1|Wnt4|Emx2|Hlf|Tgfb2|Wnt11|Rpl7|Id2|Igf1|Aprt|Alad|Lum|Pbx1|Rps4x|Meis1|Sptssa|Tead2|Ablim1|Ppp3ca|Hmga2|Flna|Atp5g3|Id3|Myrf|Cers4|Igf2|Rack1|Ier5|Ppargc1a|Rps9|Vgll4|Zbtb7c|Zim1|Ccnd1|Cct4|Hopx|Npm1|Siva1|Aff3|Arid5b|Fgfr2…	270	807	3882	15175	33.5	25.6	m58
sulfur compound binding (GO:1901681)	molecular_function	Up-regulated in Sertoli cells	0.000137398	enriched	Sfrp1|Ncam1|Mdk|Apoe|Fst|Rspo1|Tkt|Fn1|Ptn|Eci2|Lxn|Ccdc80|Cfh|Adamts5|Fgfr2|Dbi|Acot7|Fstl1|Ppia|Fgf9|App|Nrp1|Acadl|Rpl29|Agrn|Tpmt|Pcsk6|Lrpap1|Lgr4|Efemp2|Anxa6|Aplp2	32	793	227	15039	4	1.5	m6
regulation of signal transduction (GO:0009966)	biological_process	Up-regulated in Sertoli cells	1.79362e-05	top.enriched	Sulf1|Igfbp5|Igfbp4|Sfrp1|Ramp1|Ncam1|Mdk|Rbms3|Apoe|Gnas|Fst|Gas1|Twsg1|Rspo1|Ezr|Uchl1|Hsp90ab1|Sox4|Ybx1|Col3a1|Fn1|Pmp22|Ptpn13|Bambi|Adam10|Dcn|Id1|Lrp1|Wnt4|Lbp|Wls|Stard10|Cfl1|Fbln1|Tgfb2|Wnt11|Igf1|Tgm2|Bicc1|Acaa2|Grb10|Abr|Dnaja1|Timp2|Sema6a|Igfbp6|Sulf2|Hmga2|Rcn3|Igfbp2|Flna|Slc9a3r1|Ltbp1|Rgs10|Gpc3|Igf2|Rack1|Ppargc1a|Vgll4|Fbn2|Rarres2|Npm1|Fis1|Fgfr2|Ogt|Mmp14|Gas6|Dbn1|Ier3|Abc…	189	807	2519	15175	23.4	16.6	m53
cell part morphogenesis (GO:0032990)	biological_process	Up-regulated in Sertoli cells	0.000148828	enriched	Ncam1|Mdk|Apoe|Gas1|Nfib|Actb|Uchl1|Hsp90ab1|Fn1|Pmp22|Adam10|Ptn|Id1|Lrp1|Plxna4|Plekho1|Cfl1|Tgfb2|Plxna2|Bsg|Sema6a|Ablim1|Ppp3ca|Lama5|Cdh11|Dclk1|Fis1|Alcam|Myh10|Fgfr2|Dbn1|Hprt|Rtn4|Rpl24|Smo|Nedd4|Wnt5a|Ndn|Ubb|Efnb2|Emb|App|Kank1|Nrp1|Igf2bp1|Agrn|Cux1|Sdc2|Klf7|Sh3glb1|Apbb2|Map2k2|Ilk|Efnb1|Hnrnpk|Ryk|Eif4g2|Vim|Lifr|Coro1c|Foxp1|Actr3|Lgr4|Ext1|Igf1r|Cdh2	66	807	688	15175	8.2	4.5	m31
negative regulation of macromolecule biosynthetic process (GO:0010558)	biological_process	Up-regulated in Sertoli cells	1.87716e-05	enriched	Peg3|Igfbp5|Sfrp1|Cdkn1c|Zfp36l1|Nr2f2|H3f3a|Fst|Itm2b|Macroh2a2|Ezr|Nfib|Cryab|Ybx1|Foxc1|Nfix|Id1|Wnt4|Itm2a|Wnt11|Id2|Grb10|Hmga2|Flna|Id3|Igf2|Rack1|Vgll4|Ccnd1|Hopx|Arid5b|Fgfr2|Rpl10|Gas6|Rxra|Dbi|Klf2|Tcf4|Pfdn5|Dusp5|Tcf7l1|Naca|Maf|Sp5|Ctnnbip1|Smo|Nedd4|Satb1|Wnt5a|Ndn|Smad5|Mxd4|Klf3|Tsc22d3|Hspa8|Gata6|Fgf9|Ldb1|App|Dpf3|Igf2bp1|Nfic|Hes1|Cux1|Cbx1|Sap30|Ptprk|Tgfbr1|Cbx6|Klf7|Zfp608|…	114	807	1335	15175	14.1	8.8	m51
muscle cell proliferation (GO:0033002)	biological_process	Up-regulated in Sertoli cells	0.000149212	enriched	Igfbp5|Ncam1|Foxc1|Tgfb2|Id2|Igf1|Tgm2|Meis1|Ppargc1a|Vgll4|Fgfr2|Rxra|Ctnnbip1|Akt1|Gata6|Fgf9|Tgfbr1|Gnai2|Tgfb3|Ilk|Foxp1|Dipk2a|Comt|Tcf7l2|Pdcd4|Efemp2|Bmpr1a|Zfpm2|Igf1r|Cyba	30	807	221	15175	3.7	1.5	m45
negative regulation of cellular macromolecule biosynthetic process (GO:2000113)	biological_process	Up-regulated in Sertoli cells	1.94307e-05	enriched	Peg3|Igfbp5|Sfrp1|Cdkn1c|Zfp36l1|Nr2f2|H3f3a|Fst|Itm2b|Macroh2a2|Ezr|Nfib|Cryab|Ybx1|Foxc1|Nfix|Id1|Wnt4|Itm2a|Wnt11|Id2|Grb10|Hmga2|Flna|Id3|Igf2|Rack1|Vgll4|Ccnd1|Hopx|Arid5b|Fgfr2|Rpl10|Gas6|Rxra|Dbi|Klf2|Tcf4|Pfdn5|Dusp5|Tcf7l1|Naca|Maf|Sp5|Ctnnbip1|Smo|Nedd4|Satb1|Wnt5a|Ndn|Smad5|Mxd4|Klf3|Tsc22d3|Hspa8|Gata6|Fgf9|Ldb1|App|Dpf3|Igf2bp1|Nfic|Hes1|Cux1|Cbx1|Sap30|Ptprk|Tgfbr1|Cbx6|Klf7|Zfp608|…	113	807	1321	15175	14	8.7	m51
heart morphogenesis (GO:0003007)	biological_process	Up-regulated in Sertoli cells	0.00015	enriched	Sox4|Foxc1|Tgfb2|Wnt11|Id2|Tead2|Flna|Tnni1|Tpm1|Fgfr2|Rxra|Aldh1a2|Rtn4|Naca|Smo|Smad6|Nedd4|Wnt5a|Fzd2|Parva|Gata6|Fgf9|Nrp1|Hes1|Tgfbr1|Ahr|Ilk|Pbrm1|Pdcd4|Bmpr1a|Zfpm2|Ext1|Tead1	33	807	256	15175	4.1	1.7	m45
regulation of protein stability (GO:0031647)	biological_process	Up-regulated in Sertoli cells	0.000151484	enriched	Cryab|Hsp90ab1|Sox4|Id1|Igf1|Flna|Cct4|Npm1|Rtn4|Ppib|Cct8|Cct5|Smo|Lamp2|Cd81|Rpl5|Hspa8|Park7|Apbb2|Casp3|Pfn1|P3h1|Lamp1|Vps35|Asph|Siah1a|Lmna|Crtap|Cdc37|Hdac3|Cct3|Kras|Tardbp|Tcf3|Plpp3	35	807	280	15175	4.3	1.8	m45
cell development (GO:0048468)	biological_process	Up-regulated in Sertoli cells	1.99838e-05	top.enriched	Sulf1|Sfrp1|Ncam1|Actg1|Mdk|S100a10|Cdkn1c|Mfap2|Slc25a4|Apoe|H3f3a|Parvb|Gas1|Ezr|Nfib|Actb|Uchl1|Hsp90ab1|Sox4|Pcp4|Foxc1|Fn1|Palld|Pmp22|Lamc1|Slc1a3|Adam10|Ptn|Eef1a1|Id1|Lrp1|Wnt4|Serpinh1|Plxna4|Cfl1|Fbln1|Tgfb2|Gfra1|Id2|Plxna2|Igf1|Bsg|Pbx1|Meis1|Sema6a|Ablim1|Sulf2|Ppp3ca|Hmga2|Flna|Slc9a3r1|Lama5|Col15a1|Myrf|Cfh|Cdh11|Dclk1|Anxa2|Alcam|Myh10|Arid5b|Fgfr2|Dbn1|Arpc2|Nrep|Aldh1a2|Hprt|If…	162	807	2086	15175	20.1	13.7	m54
homeostatic process (GO:0042592)	biological_process	DEGs in Sertoli cells	1.9987e-05	top.enriched	Igfbp5|Ftl1|Zfp36l1|Mfap2|Apoe|Gnas|Hsp90ab1|Sox4|Foxc1|Dock11|Slc1a3|Dcn|Id1|Lrp1|Rbp1|Tgfb2|Id2|Igf1|Tgm2|Fth1|Bsg|Grb10|Ppp3ca|Rcn3|Aqp1|Slc9a3r1|Cfh|Rack1|Adamts5|Ano1|Ppargc1a|Glrx3|Cct4|Npm1|Mtss1|Fis1|Siva1|Ogt|Gas6|Abca1|Sfxn1|Fhl1|Dbi|Sesn3|Hmgn3|Klf2|Rtn4|Tmem178|Cct8|Cct5|Npc2|C1qtnf12|Fstl1|Smo|Angptl4|Tmem165|Trf|Lamp2|Il6st|Akt1|Wnt5a|Ndn|Fzd2|Smad5|Ubb|Tsc22d3|Pdgfc|Plscr3|Park7|Ld…	243	1616	1687	15175	15	11.1	m57
positive regulation of multicellular organismal process (GO:0051240)	biological_process	DEGs in Sertoli cells	2.01141e-05	top.enriched	Sulf1|Ncam1|Mdk|Zfp36l1|Mfap2|Slc25a4|Apoe|Gnas|Fst|Macroh2a2|Ezr|Sox4|Foxc1|Fn1|Bambi|Ptn|Lrp1|Wnt4|Lbp|Plxna4|Cfl1|Tgfb2|Wnt11|Id2|Plxna2|Igf1|Lum|Bsg|Grb10|Plat|Sulf2|Ppp3ca|Hmga2|Aqp1|Tpm1|Myrf|Igf2|Ppargc1a|Fbn2|Ccnd1|Anxa2|Fgfr2|Ogt|Mmp14|Gas6|Dbn1|Abca1|Alb|Rtn4|Ppib|Naca|Ctnnbip1|Smo|Add3|Smad6|Trf|Socs5|Il6st|Cd81|Akt1|Wnt5a|Pkdcc|Fermt2|Efnb2|Pdgfc|Gata6|Fgf9|Park7|App|Nrp1|Acadl|Lrrn1|…	200	1616	1338	15175	12.4	8.8	m58
negative regulation of multicellular organismal process (GO:0051241)	biological_process	DEGs in Sertoli cells	2.01141e-05	top.enriched	Sulf1|Igfbp5|Sfrp1|Mdk|Nr2f2|Apoe|Gnas|Twsg1|Ezr|Nfib|Hsp90ab1|Tmem176b|Foxc1|Fn1|Ptn|Dcn|Id1|Wnt4|Lbp|Fbln1|Tgfb2|Wnt11|Id2|Igf1|Meis1|Abr|Sema6a|Ppp3ca|Hmga2|Adamts5|Vgll4|Anxa2|Glrx3|Gas6|Dbn1|Klf2|Rtn4|Tmem178|Tcf4|Dusp5|Svbp|Tmem176a|Smo|Smad6|Socs5|Dock4|Daam2|Wnt5a|Tsc22d3|Laptm4b|Gata6|App|Nrp1|Wnk4|Ctnna1|Cuedc2|Ubash3b|Hes1|Tgfbr1|Klf7|Gnai2|Zfp608|Ahr|Wwc2|Tgfb3|Tspo|Tmem98|Hnrnpk|Pgk1…	151	1616	951	15175	9.3	6.3	m59
neuron projection development (GO:0031175)	biological_process	Up-regulated in Sertoli cells	0.000152931	enriched	Sfrp1|Ncam1|Mdk|Apoe|Gas1|Nfib|Actb|Uchl1|Hsp90ab1|Pcp4|Fn1|Palld|Pmp22|Lamc1|Adam10|Ptn|Eef1a1|Id1|Lrp1|Plxna4|Cfl1|Tgfb2|Gfra1|Plxna2|Bsg|Sema6a|Ablim1|Ppp3ca|Flna|Slc9a3r1|Lama5|Cdh11|Dclk1|Alcam|Myh10|Fgfr2|Dbn1|Nrep|Hprt|Ift20|Rtn4|Rpl24|Svbp|Smo|Nedd4|Akt1|Itga3|Wnt5a|Ndn|Palm|Ubb|Efnb2|Emb|App|Kank1|Nrp1|Igf2bp1|Atxn10|Agrn|Hes1|Cux1|Ptprk|Sdc2|Phgdh|Klf7|Sh3glb1|Apbb2|Casp3|P3h1|Map2k2|Ca…	90	807	1037	15175	11.2	6.8	m31
response to stimulus (GO:0050896)	biological_process	Up-regulated in Sertoli cells	2.02386e-05	top.enriched	Sulf1|Igfbp5|Igfbp4|Sfrp1|Ramp1|Ncam1|Actg1|Mdk|S100a10|Zfp36l1|Rbms3|Slc25a4|Apoe|Gnas|Selenow|Fst|Itm2b|Gas1|Twsg1|Rspo1|Ezr|Nfib|Actb|Cryab|Uchl1|Hsp90ab1|Lsp1|Sox4|Pcp4|Col5a2|Ybx1|Col3a1|Foxc1|Fn1|Rplp0|Pmp22|Ptpn13|Dock11|Bambi|Slc1a3|Hmgn1|Adam10|Ptn|Cdc42ep3|Dcn|Eef1a1|Id1|Lrp1|Rbp1|Wnt4|Lbp|Tril|Itm2a|Wls|Plxna4|Emx2|Colec12|Stard10|Cfl1|Fbln1|Rhou|Tgfb2|Wnt11|Gfra1|Id2|Plxna2|Igf1|Tgm2|…	416	807	6507	15175	51.5	42.9	m55
cardiac chamber morphogenesis (GO:0003206)	biological_process	Up-regulated in Sertoli cells	0.000163214	enriched	Sox4|Foxc1|Tgfb2|Wnt11|Id2|Tnni1|Tpm1|Fgfr2|Rxra|Smo|Smad6|Wnt5a|Fzd2|Parva|Gata6|Fgf9|Nrp1|Hes1|Tgfbr1|Ahr|Bmpr1a|Zfpm2	22	807	135	15175	2.7	0.9	m19
plasma membrane bounded cell projection morphogenesis (GO:0120039)	biological_process	Up-regulated in Sertoli cells	0.000166142	enriched	Ncam1|Apoe|Gas1|Nfib|Actb|Uchl1|Hsp90ab1|Fn1|Pmp22|Adam10|Ptn|Id1|Lrp1|Plxna4|Plekho1|Cfl1|Tgfb2|Plxna2|Bsg|Sema6a|Ablim1|Ppp3ca|Lama5|Cdh11|Dclk1|Alcam|Myh10|Fgfr2|Dbn1|Hprt|Rtn4|Rpl24|Smo|Nedd4|Wnt5a|Ndn|Ubb|Efnb2|Emb|App|Kank1|Nrp1|Igf2bp1|Agrn|Cux1|Sdc2|Klf7|Sh3glb1|Apbb2|Map2k2|Ilk|Efnb1|Hnrnpk|Ryk|Eif4g2|Vim|Lifr|Coro1c|Foxp1|Actr3|Lgr4|Ext1|Igf1r|Cdh2	64	807	663	15175	7.9	4.4	m31
regulation of mesenchymal cell proliferation (GO:0010464)	biological_process	Up-regulated in Sertoli cells	0.000174472	enriched	Gas1|Nfib|Ptn|Wnt11|Fgfr2|Ctnnbip1|Smo|Wnt5a|Fgf9|Lmna|Foxp1|Bmpr1a	12	807	45	15175	1.5	0.3	m19
cellular response to organonitrogen compound (GO:0071417)	biological_process	Up-regulated in Sertoli cells	0.000176491	enriched	Igfbp5|Sfrp1|Zfp36l1|Gnas|Ezr|Actb|Col5a2|Ybx1|Col3a1|Slc1a3|Lrp1|Cfl1|Igf1|Grb10|Flna|Aqp1|Slc9a3r1|Igf2|Ano1|Rarres2|Fis1|Ogt|Arpc2|Sesn3|Cdk4|C1qtnf12|Akt1|Palm|Pdgfc|App|Kank1|Col6a1|Dennd4c|Ctnna1|Cib2|Gnai2|Leprot|Casp3|Ahr|Vps35|Hnrnpk|Cebpb|Pkm|Vim|Pck2|Lamtor4|Snx6|Atp2b1|Igf1r	49	807	460	15175	6.1	3	m63
negative regulation of biosynthetic process (GO:0009890)	biological_process	DEGs in Sertoli cells	2.13511e-05	enriched	Peg3|Igfbp5|Sfrp1|Cdkn1c|Zfp36l1|Nr2f2|Apoe|H3f3a|Fst|Itm2b|Macroh2a2|Ezr|Nfib|Cryab|Ybx1|Foxc1|Fn1|Nfix|Eef1a1|Id1|Wnt4|Itm2a|Wnt11|Id2|Grb10|Hmga2|Flna|Id3|Igf2|Rack1|Vgll4|Ccnd1|Hopx|Arid5b|Fgfr2|Rpl10|Gas6|Rxra|Dbi|Klf2|Tcf4|Pfdn5|Dusp5|Tcf7l1|Naca|Maf|Sp5|Ctnnbip1|C1qtnf12|Smo|Nedd4|Satb1|Wnt5a|Ndn|Smad5|Mxd4|Klf3|Tsc22d3|Hspa8|Gata6|Fgf9|Park7|Ldb1|App|Dpf3|Acadl|Igf2bp1|Nfic|Hes1|Cux1|Cbx1…	210	1616	1420	15175	13	9.4	m60
cardiac septum morphogenesis (GO:0060411)	biological_process	Up-regulated in Sertoli cells	0.000176989	enriched	Sox4|Tgfb2|Wnt11|Id2|Fgfr2|Smo|Smad6|Wnt5a|Fzd2|Parva|Gata6|Nrp1|Hes1|Tgfbr1|Bmpr1a|Zfpm2	16	807	78	15175	2	0.5	m19
supramolecular fiber (GO:0099512)	cellular_component	DEGs in Sertoli cells	2.14862e-05	enriched	Actg1|Mfap2|Cald1|Apoe|Myl9|Ezr|Actb|Cryab|Pcp4|Col5a2|Col3a1|Palld|Dcn|Gdpd2|Fbln1|Rpl7|Lum|Ppp3ca|Flna|Tnni1|Ltbp1|Tpm1|Fbn2|Gabarap|Glrx3|Cct4|Myh10|Dbn1|Arpc2|Syne2|Ahnak|Mid1ip1|Dbi|Cct8|Cct5|Arpc3|Myo1b|Rpl6|Csrp2|Ppp2r5a|Tpgs2|Hspa8|Clip3|Krt18|Jam3|Nrp1|Kifap3|Tubb5|Tbca|Map2k2|Capzb|Ilk|Dync1i2|Lmna|Hook3|Bcl2l11|Vim|Atat1|Actr3|Arhgap18|Igbp1|Cct3|Krt79|Efemp2|Dctn2|Map1lc3a|Mta1|Hspb1|…	132	1635	807	15298	8.1	5.3	m12
muscle cell migration (GO:0014812)	biological_process	Up-regulated in Sertoli cells	0.00018013	enriched	Tmsb4x|Igfbp5|Mdk|Lrp1|Plekho1|Igf1|Grb10|Plat|Ppargc1a|Arpc2|Naca|Smo|Arpc5|Il6st|Dock4|Parva|Fgf9|Ilk|Bmpr1a	19	807	106	15175	2.4	0.7	m19
non-canonical Wnt signaling pathway (GO:0035567)	biological_process	Up-regulated in Sertoli cells	0.000183874	enriched	Sfrp1|Rspo1|Wnt4|Wnt11|Gpc3|Rnf213|Nkd1|Daam2|Wnt5a|Fzd2|Ryk|Dab2|Mllt3	13	807	53	15175	1.6	0.3	m19
negative regulation of cell motility (GO:2000146)	biological_process	Up-regulated in Sertoli cells	0.000183874	enriched	Sulf1|Igfbp5|Sfrp1|Nr2f2|Apoe|Col3a1|Ptn|Dcn|Lrp1|Wnt4|Cfl1|Fbln1|Wnt11|Abr|Stk26|Slc9a3r1|Tpm1|Ppargc1a|Srgap1|Svbp|Akt1|Trp53inp1|Kank1|Ctnna1|Tcaf1|Ptprk|Rras|Ilk|Ptprg|Cd63|Coro1c|Phldb2|Bmpr1a|Rhob	34	807	271	15175	4.2	1.8	m45
positive regulation of non-canonical Wnt signaling pathway (GO:2000052)	biological_process	Up-regulated in Sertoli cells	0.000184879	enriched	Sfrp1|Rspo1|Gpc3|Nkd1|Wnt5a|Dab2|Mllt3	7	807	14	15175	0.9	0.1	m45
positive regulation of biosynthetic process (GO:0009891)	biological_process	DEGs in Sertoli cells	2.33574e-05	enriched	Peg3|Tmsb4x|Sfrp1|Ramp1|Mdk|Nr2f2|Rbms3|Ssbp2|Apoe|Nfib|Hsp90ab1|Sox4|Ybx1|Foxc1|Ssbp3|Nfix|Bambi|Dcn|Wnt4|Hlf|Tgfb2|Wnt11|Id2|Igf1|Lum|Pbx1|Meis1|Tead2|Ablim1|Ppp3ca|Hmga2|Ltbp1|Myrf|Igf2|Ier5|Ppargc1a|Rps9|Zbtb7c|Cct4|Npm1|Fgfr2|Ogt|Rtraf|Rxra|Rbm3|Mical2|Mid1ip1|Dbi|Parm1|Hmgn3|Klf2|Ddah2|Tcf4|Cct8|Tcf7l1|Rps3a1|Cdk4|Naca|Cct5|Ptov1|Maf|Smo|Smad6|Trf|Cd81|Akt1|Wnt5a|Rpl5|Ndn|Fzd2|Smad5|Eif3e|M…	243	1616	1691	15175	15	11.1	m61
positive regulation of cell population proliferation (GO:0008284)	biological_process	DEGs in Sertoli cells	2.41128e-05	top.enriched	Igfbp5|Sfrp1|Ncam1|Mdk|Gnas|Gas1|Sox4|Ybx1|Fn1|Ssbp3|Bambi|Adam10|Ptn|Id1|Crip2|Fbln1|Tgfb2|Id2|Igf1|Tgm2|Pbx1|Meis1|Hmga2|Il11ra1|Igfbp2|Flna|Aqp1|Igf2|Ppargc1a|Rps9|Ccnd1|Anxa2|Npm1|Fgfr2|Gas6|Aldh1a2|Rtn4|Rps3a1|Cdk4|Naca|Smo|Trf|Il6st|Cd81|Akt1|Glul|Wnt5a|Fermt2|Meis2|Efnb2|Pdgfc|Gata6|Fgf9|Rsu1|Hes1|Tgfbr1|Gnai2|Marcksl1|Emc10|St6gal1|Rad51b|Rassf10|Tgfb3|Tspo|Ilk|Efnb1|Zfp703|Vim|Fnta|Lifr|…	135	1616	831	15175	8.4	5.5	m62
axonogenesis (GO:0007409)	biological_process	Up-regulated in Sertoli cells	0.000186708	enriched	Ncam1|Apoe|Gas1|Nfib|Actb|Uchl1|Hsp90ab1|Fn1|Pmp22|Lrp1|Plxna4|Tgfb2|Plxna2|Bsg|Sema6a|Ablim1|Lama5|Cdh11|Dclk1|Alcam|Myh10|Fgfr2|Dbn1|Rtn4|Rpl24|Smo|Wnt5a|Ndn|Efnb2|Emb|App|Nrp1|Agrn|Klf7|Apbb2|Map2k2|Ilk|Efnb1|Ryk|Eif4g2|Vim|Foxp1|Actr3|Lgr4|Ext1|Igf1r|Cdh2	47	807	435	15175	5.8	2.9	m31
signaling receptor binding (GO:0005102)	molecular_function	Up-regulated in Sertoli cells	2.73498e-05	top.enriched	Sfrp1|Mdk|Apoe|Gnas|Fst|Rspo1|Uchl1|Hsp90ab1|Col3a1|Fn1|Bambi|Ptn|Wnt4|Lbp|Wls|Cfl1|Fbln1|Tgfb2|Wnt11|Gfra1|Igf1|Grb10|Plat|Dnaja1|Timp2|Sema6a|Flna|Aqp1|Slc9a3r1|Lama5|Igf2|Rack1|Ano1|Ppargc1a|Gabarap|Rarres2|Mtss1|Siva1|Mmp14|Gas6|Rxra|Abca1|Arpc2|Wif1|Dbi|Hsd17b10|C1qtnf12|Smo|Angptl4|Smad6|Nedd4|Trf|Socs5|Atp5a1|Il6st|Cd81|Dock4|Itga3|Wnt5a|Fermt2|Palm|Efnb2|Wipi1|Pdgfc|Ppia|Hspa8|Fgf9|Park7|…	114	793	1311	15039	14.4	8.7	m7
cellular response to oxygen-containing compound (GO:1901701)	biological_process	Up-regulated in Sertoli cells	0.000190126	top.enriched	Igfbp5|Sfrp1|Zfp36l1|Gnas|Ezr|Actb|Sox4|Col5a2|Ybx1|Col3a1|Slc1a3|Lrp1|Lbp|Cfl1|Igf1|Grb10|Stk26|Tead2|Ppp3ca|Flna|Aqp1|Slc9a3r1|Id3|Rgs10|Cfh|Igf2|Rack1|Ano1|Rarres2|Fis1|Ogt|Gas6|Abca1|Arpc2|Aldh1a2|Sesn3|Hmgn3|Cdk4|C1qtnf12|Smo|Akt1|Palm|Pdgfc|Plscr3|Trp53inp1|Park7|App|Kank1|Col6a1|Dennd4c|Ctnna1|Esd|Cib2|Ptprk|Klf7|Gnai2|Leprot|Ahr|Aldh2|Vps35|Hnrnpk|Zfp703|Cebpb|Txn1|Pkm|Vim|Pck2|Zfp277|Lam…	81	807	911	15175	10	6	m63
regulation of non-canonical Wnt signaling pathway (GO:2000050)	biological_process	Up-regulated in Sertoli cells	0.000191672	enriched	Sfrp1|Rspo1|Gpc3|Rnf213|Nkd1|Daam2|Wnt5a|Dab2|Mllt3	9	807	25	15175	1.1	0.2	m19
glial cell differentiation (GO:0010001)	biological_process	Up-regulated in Sertoli cells	0.000196601	enriched	Mdk|Nfib|Sox4|Pmp22|Nfix|Ptn|Lrp1|Id2|Igf1|Hmga2|Myrf|Rtn4|Smo|Il6st|Akt1|Daam2|App|Hes1|Phgdh|Sox5|Pard3|Tmem98|Ilk|Vim|Actr3|Tcf7l2|Nab1|Kras|Cdh2|Plpp3	30	807	225	15175	3.7	1.5	m45
negative regulation of cellular biosynthetic process (GO:0031327)	biological_process	Up-regulated in Sertoli cells	3.01659e-05	enriched	Peg3|Igfbp5|Sfrp1|Cdkn1c|Zfp36l1|Nr2f2|H3f3a|Fst|Itm2b|Macroh2a2|Ezr|Nfib|Cryab|Ybx1|Foxc1|Nfix|Id1|Wnt4|Itm2a|Wnt11|Id2|Grb10|Hmga2|Flna|Id3|Igf2|Rack1|Vgll4|Ccnd1|Hopx|Arid5b|Fgfr2|Rpl10|Gas6|Rxra|Dbi|Klf2|Tcf4|Pfdn5|Dusp5|Tcf7l1|Naca|Maf|Sp5|Ctnnbip1|C1qtnf12|Smo|Nedd4|Satb1|Wnt5a|Ndn|Smad5|Mxd4|Klf3|Tsc22d3|Hspa8|Gata6|Fgf9|Ldb1|App|Dpf3|Acadl|Igf2bp1|Nfic|Hes1|Cux1|Cbx1|Sap30|Ptprk|Tgfbr1|Cb…	116	807	1380	15175	14.4	9.1	m51
cell projection morphogenesis (GO:0048858)	biological_process	DEGs in Sertoli cells	3.04742e-05	enriched	Ncam1|Mdk|Apoe|Gas1|Nfib|Actb|Uchl1|Hsp90ab1|Fn1|Pmp22|Adam10|Ptn|Id1|Lrp1|Plxna4|Plekho1|Cfl1|Tgfb2|Plxna2|Bsg|Sema6a|Ablim1|Ppp3ca|Lama5|Cdh11|Dclk1|Alcam|Myh10|Fgfr2|Dbn1|Hprt|Rtn4|Rpl24|Smo|Nedd4|Wnt5a|Ndn|Ubb|Efnb2|Emb|App|Kank1|Nrp1|Igf2bp1|Agrn|Cux1|Sdc2|Klf7|Sh3glb1|Apbb2|Map2k2|Ilk|Efnb1|Hnrnpk|Ryk|Eif4g2|Vim|Lifr|Coro1c|Foxp1|Actr3|Lgr4|Ext1|Igf1r|Cdh2|Clu|Dst|Pak3|Gja1|Rnd2|Sema6c|Tnfr…	113	1616	668	15175	7	4.4	m39
respirasome (GO:0070469)	cellular_component	Up-regulated in Sertoli cells	0.000200849	enriched	Cox4i1|Cox4i2|Ndufv2|Cox5a|Ndufs2|Ndufb9|Ndufv3|Ndufb8|Sdhb|Ndufb10|Ndufa8|Uqcrc1|Ndufa10|Ndufs8|Ndufb6|Uqcrc2	16	815	76	15298	2	0.5	m7
actin cytoskeleton organization (GO:0030036)	biological_process	Up-regulated in Sertoli cells	0.000210433	enriched	Tmsb4x|Sfrp1|Tmsb10|Actg1|Mdk|S100a10|Cald1|Parvb|Ezr|Actb|Palld|Pmp22|Cdc42ep3|Id1|Lrp1|Wnt4|Gdpd2|Cfl1|Rhou|Tgfb2|Wnt11|Abr|Flna|Aqp1|Slc9a3r1|Tpm1|Mtss1|Myh10|Dbn1|Arpc2|Mical2|Add3|Arpc5|Arhgap28|Trf|Arpc3|Myo1b|Csrp2|Daam2|Fermt2|Parva|Kank1|Jam3|Nrp1|Cavin3|Dstn|Marcks|Tgfbr1|Prr5|Marcksl1|Pfn1|Rhoc|Tgfb3|Capzb|Ilk|Coro1c|Foxp1|Actr3|Arhgap18|Phldb2|Daam1|Kras|Atp2c1|Rhob	64	807	669	15175	7.9	4.4	m35
cell junction organization (GO:0034330)	biological_process	Up-regulated in Sertoli cells	0.000251776	enriched	Actg1|S100a10|Apoe|Actb|Fn1|Palld|Pmp22|Lamc1|Adam10|Ptn|Lrp1|Wnt4|Cfl1|Tgfb2|Wnt11|Snta1|Lrrc4|Flna|Cdh11|Mtss1|Myh10|Perp|Fgfr2|Mmp14|Dbn1|Nedd4|Itga3|Wnt5a|Col4a5|Fermt2|Palm|Efnb2|Hspa8|Ldb1|App|Jam3|Nrp1|Ctnna1|Lrrn1|Agrn|Ptprk|Tgfbr1|Tubb5|Pfn1|Rhoc|Tgfb3|Vps35|Pard3|Efnb1|Hnrnpk|Zfp703|Nfia|Ppfibp2|Arf4|Ywhaz|Coro1c|Actr3|Phldb2|Tanc1|Camk1|Ext1|Igf1r|Cdh2|Cd9|Chd4	65	807	687	15175	8.1	4.5	m45
neuron development (GO:0048666)	biological_process	Up-regulated in Sertoli cells	3.45522e-05	top.enriched	Sfrp1|Ncam1|Mdk|Cdkn1c|Apoe|Gas1|Nfib|Actb|Uchl1|Hsp90ab1|Pcp4|Fn1|Palld|Pmp22|Lamc1|Slc1a3|Adam10|Ptn|Eef1a1|Id1|Lrp1|Plxna4|Cfl1|Tgfb2|Gfra1|Id2|Plxna2|Bsg|Pbx1|Sema6a|Ablim1|Ppp3ca|Flna|Slc9a3r1|Lama5|Cfh|Cdh11|Dclk1|Alcam|Myh10|Fgfr2|Dbn1|Nrep|Hprt|Ift20|Rtn4|Rpl24|Svbp|Smo|Nedd4|Akt1|Itga3|Wnt5a|Ndn|Fzd2|Palm|Ubb|Efnb2|Emb|Ugdh|App|Kank1|Nrp1|Igf2bp1|Atxn10|Agrn|Hes1|Cux1|Ptprk|Sdc2|Phgdh|Kl…	101	807	1158	15175	12.5	7.6	m31
cell surface receptor signaling pathway (GO:0007166)	biological_process	Up-regulated in Sertoli cells	3.56861e-05	top.enriched	Sulf1|Igfbp5|Igfbp4|Sfrp1|Ncam1|Mdk|Rbms3|Apoe|Fst|Itm2b|Gas1|Twsg1|Rspo1|Ezr|Hsp90ab1|Sox4|Ybx1|Col3a1|Foxc1|Fn1|Bambi|Adam10|Ptn|Dcn|Id1|Lrp1|Wnt4|Lbp|Wls|Plxna4|Tgfb2|Wnt11|Gfra1|Plxna2|Igf1|Bicc1|Grb10|Plat|Sema6a|Igfbp6|Sulf2|Ppp3ca|Hmga2|Il11ra1|Igfbp2|Flna|Slc9a3r1|Lama5|Ltbp1|Gpc3|Igf2|Rack1|Vgll4|Fbn2|Ccnd1|Gabarap|Rarres2|Siva1|Perp|Arid5b|Fgfr2|Ogt|Mmp14|Gas6|Dbn1|Nrep|Wif1|Ift20|Sesn3…	164	807	2140	15175	20.3	14.1	m56
response to oxygen-containing compound (GO:1901700)	biological_process	Up-regulated in Sertoli cells	3.58737e-05	enriched	Igfbp5|Sfrp1|Ncam1|Zfp36l1|Gnas|Ezr|Actb|Cryab|Sox4|Col5a2|Ybx1|Col3a1|Slc1a3|Lrp1|Lbp|Cfl1|Tgfb2|Igf1|Alad|Grb10|Abr|Nnat|Stk26|Tead2|Ppp3ca|Flna|Aqp1|Slc9a3r1|Id3|Rgs10|Cfh|Igf2|Rack1|Ano1|Rarres2|Fis1|Ogt|Gas6|Rxra|Abca1|Arpc2|Aldh1a2|Sesn3|Hmgn3|Cdk4|C1qtnf12|Smo|Smad6|Akt1|Glul|Mest|Palm|Pdgfc|Plscr3|Trp53inp1|Gata6|Hnrnpa0|Park7|App|Kank1|Ildr2|Col6a1|Dennd4c|Ctnna1|Esd|Cib2|Cdo1|Ptprk|Tgfb…	105	807	1219	15175	13	8	m63
plasma membrane bounded cell projection morphogenesis (GO:0120039)	biological_process	DEGs in Sertoli cells	3.67314e-05	enriched	Ncam1|Apoe|Gas1|Nfib|Actb|Uchl1|Hsp90ab1|Fn1|Pmp22|Adam10|Ptn|Id1|Lrp1|Plxna4|Plekho1|Cfl1|Tgfb2|Plxna2|Bsg|Sema6a|Ablim1|Ppp3ca|Lama5|Cdh11|Dclk1|Alcam|Myh10|Fgfr2|Dbn1|Hprt|Rtn4|Rpl24|Smo|Nedd4|Wnt5a|Ndn|Ubb|Efnb2|Emb|App|Kank1|Nrp1|Igf2bp1|Agrn|Cux1|Sdc2|Klf7|Sh3glb1|Apbb2|Map2k2|Ilk|Efnb1|Hnrnpk|Ryk|Eif4g2|Vim|Lifr|Coro1c|Foxp1|Actr3|Lgr4|Ext1|Igf1r|Cdh2|Clu|Dst|Pak3|Gja1|Rnd2|Sema6c|Tnfrsf12…	112	1616	663	15175	6.9	4.4	m39
regulation of macromolecule metabolic process (GO:0060255)	biological_process	DEGs in Sertoli cells	3.6775e-05	top.enriched	Peg3|Sulf1|Tmsb4x|Igfbp5|Sfrp1|Ramp1|Actg1|Mdk|Cdkn1c|Zfp36l1|Nr2f2|Rbms3|Ssbp2|Apoe|H3f3a|Gnas|Fst|Itm2b|Macroh2a2|Gas1|Twsg1|Rspo1|Ezr|Nfib|Actb|Cryab|Uchl1|Hsp90ab1|Sox4|Pcp4|Ybx1|Foxc1|Fn1|Pmp22|Ssbp3|Ptpn13|Nfix|Bambi|Hmgn1|Gria3|Adam10|Dcn|Id1|Lrp1|Wnt4|Lbp|Tril|Itm2a|Serpinh1|Emx2|Hlf|Cfl1|Fbln1|Tgfb2|Wnt11|Gfra1|Id2|Igf1|Alad|Lum|Snta1|Bsg|Pbx1|Grb10|Meis1|Lxn|Plat|Dnaja1|Timp2|Igfbp6|Tea…	642	1616	5181	15175	39.7	34.1	m46
regulation of anion transport (GO:0044070)	biological_process	Up-regulated in Sertoli cells	0.000262213	enriched	Sfrp1|Apoe|Ezr|Actb|Hsp90ab1|Sox4|Pcp4|Lrp1|Wls|Tgfb2|Igf1|Bsg|Grb10|Dnaja1|Nnat|Ppp3ca|Hmga2|Flna|Gpc3|Rack1|Ano1|Anxa2|Pltp|Fis1|Myh10|Ogt|Gas6|Abca1|Arpc2|Dbi|Hmgn3|Rtn4|C1qtnf12|Smo|Nedd4|Cd81|Akt1|Glul|Pkdcc|Efnb2|Bnip3l|Ppia|Park7|App|Clip3|Ptpn14|Ywhae|Nucb1|Tcaf1|Klf7|Sh3glb1|P3h1|Hnrnpm|Tgfb3|Vps35|Asph|Erp29|Stom|Prelid1|Atpif1|Cebpb|Txn1|Dab2|Pck2|Bad|Actr3|Tcf7l2|Hdac3|Tardbp|Aspscr1|…	72	807	788	15175	8.9	5.2	m45
regulation of cellular macromolecule biosynthetic process (GO:2000112)	biological_process	Up-regulated in Sertoli cells	4.01615e-05	enriched	Peg3|Tmsb4x|Igfbp5|Sfrp1|Ramp1|Mdk|Cdkn1c|Zfp36l1|Nr2f2|Rbms3|Ssbp2|Apoe|H3f3a|Gnas|Fst|Itm2b|Macroh2a2|Ezr|Nfib|Cryab|Hsp90ab1|Sox4|Ybx1|Foxc1|Ssbp3|Nfix|Bambi|Hmgn1|Dcn|Id1|Wnt4|Itm2a|Emx2|Hlf|Tgfb2|Wnt11|Id2|Igf1|Lum|Pbx1|Grb10|Meis1|Tead2|Ablim1|Ppp3ca|Hmga2|Flna|Id3|Myrf|Igf2|Rack1|Ier5|Ppargc1a|Rps9|Vgll4|Zbtb7c|Zim1|Ccnd1|Cct4|Hopx|Npm1|Siva1|Aff3|Arid5b|Fgfr2|Ogt|Rtraf|Rpl10|Gas6|Rxra|Rbm…	229	807	3221	15175	28.4	21.2	m57
artery morphogenesis (GO:0048844)	biological_process	Up-regulated in Sertoli cells	0.000276076	enriched	Mdk|Apoe|Sox4|Col3a1|Foxc1|Lrp1|Tgfb2|Wnt11|Rtn4|Efnb2|Nrp1|Hes1|Tgfbr1|Efemp2|Bmpr1a	15	807	72	15175	1.9	0.5	m19
regulation of biosynthetic process (GO:0009889)	biological_process	Up-regulated in Sertoli cells	4.07315e-05	enriched	Peg3|Tmsb4x|Igfbp5|Sfrp1|Ramp1|Mdk|Cdkn1c|Zfp36l1|Nr2f2|Rbms3|Ssbp2|Apoe|H3f3a|Gnas|Fst|Itm2b|Macroh2a2|Ezr|Nfib|Cryab|Hsp90ab1|Sox4|Ybx1|Foxc1|Fn1|Ssbp3|Nfix|Bambi|Hmgn1|Dcn|Eef1a1|Id1|Wnt4|Itm2a|Emx2|Hlf|Tgfb2|Wnt11|Id2|Igf1|Lum|Pbx1|Grb10|Meis1|Tead2|Ablim1|Ppp3ca|Hmga2|Flna|Id3|Ltbp1|Myrf|Igf2|Rack1|Ier5|Ppargc1a|Rps9|Vgll4|Zbtb7c|Zim1|Ccnd1|Cct4|Hopx|Npm1|Siva1|Aff3|Arid5b|Fgfr2|Ogt|Rtraf|Rp…	243	807	3460	15175	30.1	22.8	m57
transmembrane receptor protein serine/threonine kinase signaling pathway (GO:0007178)	biological_process	Up-regulated in Sertoli cells	0.000293737	enriched	Sulf1|Sfrp1|Fst|Twsg1|Hsp90ab1|Col3a1|Bambi|Id1|Tgfb2|Ltbp1|Gpc3|Fbn2|Nrep|Rbpms|Fstl1|Smad6|Trf|Itga3|Wnt5a|Smad5|Fermt2|Gata6|Fgf9|Hes1|Ptprk|Tgfbr1|Tgfb3|Sub1|Ilk|Zfp703|Fkbp8|Dab2|Vim|Snx6|Tcf7l2|Pdcd4|Bmpr1a|Ext1	38	807	327	15175	4.7	2.2	m45
cardiac septum development (GO:0003279)	biological_process	Up-regulated in Sertoli cells	0.000295494	enriched	Sox4|Lrp1|Tgfb2|Wnt11|Id2|Ltbp1|Myh10|Fgfr2|Ndst1|Smo|Smad6|Wnt5a|Fzd2|Parva|Gata6|Nrp1|Hes1|Tgfbr1|Bmpr1a|Zfpm2	20	807	120	15175	2.5	0.8	m19
regulation of signal transduction (GO:0009966)	biological_process	DEGs in Sertoli cells	4.18037e-05	top.enriched	Sulf1|Igfbp5|Igfbp4|Sfrp1|Ramp1|Ncam1|Mdk|Rbms3|Apoe|Gnas|Fst|Gas1|Twsg1|Rspo1|Ezr|Uchl1|Hsp90ab1|Sox4|Ybx1|Col3a1|Fn1|Pmp22|Ptpn13|Bambi|Adam10|Dcn|Id1|Lrp1|Wnt4|Lbp|Wls|Stard10|Cfl1|Fbln1|Tgfb2|Wnt11|Igf1|Tgm2|Bicc1|Acaa2|Grb10|Abr|Dnaja1|Timp2|Sema6a|Igfbp6|Sulf2|Hmga2|Rcn3|Igfbp2|Flna|Slc9a3r1|Ltbp1|Rgs10|Gpc3|Igf2|Rack1|Ppargc1a|Vgll4|Fbn2|Rarres2|Npm1|Fis1|Fgfr2|Ogt|Mmp14|Gas6|Dbn1|Ier3|Abc…	340	1616	2519	15175	21	16.6	m63
supramolecular complex (GO:0099080)	cellular_component	DEGs in Sertoli cells	4.28902e-05	enriched	Actg1|Zfp36l1|Mfap2|Cald1|Apoe|Myl9|Ezr|Actb|Cryab|Pcp4|Col5a2|Ybx1|Col3a1|Palld|Rplp0|Dcn|Gdpd2|Fbln1|Rpl7|Lum|Ppp3ca|Flna|Tnni1|Ltbp1|Tpm1|Fbn2|Gabarap|Glrx3|Cct4|Myh10|Dbn1|Arpc2|Syne2|Ahnak|Mid1ip1|Dbi|Rbpms|Cct8|Cct5|Arpc3|Myo1b|Rpl6|Csrp2|Col4a5|Ppp2r5a|Tpgs2|Hspa8|Dctn6|Clip3|Krt18|Nynrin|Jam3|Nrp1|Mex3b|Kifap3|Igf2bp1|Tubb5|Mex3a|Tbca|Map2k2|Capzb|Ilk|Hnrnpk|Dync1i2|Lmna|Psma4|Hook3|Bcl2l…	169	1635	1106	15298	10.3	7.2	m12
positive regulation of macromolecule biosynthetic process (GO:0010557)	biological_process	DEGs in Sertoli cells	4.31919e-05	enriched	Peg3|Tmsb4x|Sfrp1|Ramp1|Mdk|Nr2f2|Rbms3|Ssbp2|Apoe|Nfib|Hsp90ab1|Sox4|Ybx1|Foxc1|Ssbp3|Nfix|Bambi|Dcn|Wnt4|Hlf|Tgfb2|Wnt11|Id2|Igf1|Lum|Pbx1|Meis1|Tead2|Ablim1|Ppp3ca|Hmga2|Myrf|Igf2|Ier5|Ppargc1a|Rps9|Zbtb7c|Cct4|Npm1|Fgfr2|Ogt|Rtraf|Rxra|Rbm3|Mical2|Parm1|Hmgn3|Klf2|Tcf4|Cct8|Tcf7l1|Rps3a1|Cdk4|Naca|Cct5|Ptov1|Maf|Smo|Smad6|Trf|Cd81|Akt1|Wnt5a|Rpl5|Ndn|Fzd2|Smad5|Eif3e|Meis2|Trp53inp1|Gata6|Fgf…	226	1616	1565	15175	14	10.3	m61
molecular function regulator (GO:0098772)	molecular_function	DEGs in Sertoli cells	4.32322e-05	top.enriched	Kcne1l|Mdk|Cdkn1c|Apoe|Gnas|Fst|Nfib|Hsp90ab1|Fn1|Ssbp3|Dock11|Ptn|Id1|Wnt4|Serpinh1|Fbln1|Tgfb2|Wnt11|Id2|Igf1|Rgl1|Snta1|Abr|Lxn|Dnaja1|Timp2|Sema6a|Hmga2|Flna|Slc9a3r1|Id3|Rgs10|Gpc3|Igf2|Rack1|Ppp2r2b|Ppargc1a|Srgap1|Ccnd1|Arhgap29|Anxa2|Npm1|Arid5b|Gas6|Gdi2|Rbpms|Tcf4|Psme2|Tspan13|Naca|C1qtnf12|Angptl4|Arhgap28|Smad6|Nedd4|Socs5|Dock4|Akt1|Wnt5a|Rpl5|Ppp2r5a|Pdgfc|Parva|Fgf9|Park7|Ldb1|App…	266	1597	1866	15039	16.7	12.4	m8
cellular component morphogenesis (GO:0032989)	biological_process	Up-regulated in Sertoli cells	0.000328224	enriched	Ncam1|Actg1|Mdk|Apoe|Gas1|Nfib|Actb|Uchl1|Hsp90ab1|Fn1|Pmp22|Adam10|Ptn|Id1|Lrp1|Plxna4|Plekho1|Cfl1|Tgfb2|Plxna2|Bsg|Sema6a|Ablim1|Ppp3ca|Lama5|Cdh11|Dclk1|Fis1|Alcam|Myh10|Fgfr2|Dbn1|Hprt|Rtn4|Rpl24|Ccdc136|Smo|Nedd4|Csrp2|Wnt5a|Ndn|Ubb|Efnb2|Emb|App|Kank1|Nrp1|Igf2bp1|Agrn|Cux1|Sdc2|Klf7|Sh3glb1|Apbb2|Map2k2|Ilk|Efnb1|Hnrnpk|Ryk|Eif4g2|Vim|Lifr|Coro1c|Foxp1|Actr3|Phldb2|Lgr4|Ext1|Igf1r|Cdh2|Cd9	71	807	779	15175	8.8	5.1	m31
mesenchymal cell proliferation (GO:0010463)	biological_process	Up-regulated in Sertoli cells	0.000331017	enriched	Gas1|Nfib|Ptn|Wnt11|Gpc3|Fgfr2|Ctnnbip1|Smo|Wnt5a|Fgf9|Lmna|Foxp1|Bmpr1a	13	807	56	15175	1.6	0.4	m19
regulation of cell adhesion (GO:0030155)	biological_process	DEGs in Sertoli cells	4.46478e-05	enriched	Podxl|Actg1|Mdk|S100a10|Twsg1|Sox4|Fn1|Adam10|Ptn|Lrp1|Wnt4|Plxna4|Cfl1|Fbln1|Tgfb2|Plxna2|Igf1|Tgm2|Sema6a|Ppp3ca|Igfbp2|Flna|Lama5|Tpm1|Ccdc80|Igf2|Fbln2|Mmp14|Dbn1|Arpc2|Socs5|Il6st|Cd81|Akt1|Itga3|Wnt5a|Fermt2|Efnb2|Rsu1|Ldb1|Kank1|Nid1|Jam3|Nrp1|Mex3b|Kifap3|Ubash3b|Hes1|P4hb|Zfp608|St6gal1|Casp3|Rras|Ilk|Efnb1|Zfp703|Cblb|Zfhx3|Cebpb|Magi1|Dab2|Lamb1|Cd63|Coro1c|Bad|Atp5b|Phldb2|Efemp2|Pnp|…	110	1616	651	15175	6.8	4.3	m21
cellular response to nitrogen compound (GO:1901699)	biological_process	Up-regulated in Sertoli cells	0.000358604	enriched	Igfbp5|Sfrp1|Zfp36l1|Gnas|Ezr|Actb|Col5a2|Ybx1|Col3a1|Slc1a3|Lrp1|Cfl1|Igf1|Grb10|Flna|Aqp1|Slc9a3r1|Rgs10|Igf2|Ano1|Rarres2|Npm1|Fis1|Ogt|Arpc2|Sesn3|Cdk4|C1qtnf12|Akt1|Palm|Pdgfc|App|Kank1|Col6a1|Dennd4c|Ctnna1|Cib2|Gnai2|Leprot|Casp3|Ahr|Vps35|Hnrnpk|Cebpb|Pkm|Vim|Pck2|Lamtor4|Snx6|Atp2b1|Igf1r|Zcchc3	52	807	514	15175	6.4	3.4	m63
smooth muscle cell migration (GO:0014909)	biological_process	Up-regulated in Sertoli cells	0.000412171	enriched	Tmsb4x|Igfbp5|Mdk|Lrp1|Igf1|Grb10|Plat|Ppargc1a|Arpc2|Smo|Arpc5|Il6st|Dock4|Parva|Fgf9|Ilk|Bmpr1a	17	807	93	15175	2.1	0.6	m19
cell periphery (GO:0071944)	cellular_component	Up-regulated in Sertoli cells	4.53315e-05	top.enriched	Sulf1|Podxl|Sfrp1|Ramp1|Ncam1|Kcne1l|Col6a6|Mgp|S100a10|Mfap2|Cald1|Apoe|S100a11|Gnas|Parvb|Selenow|Itm2b|Gas1|Loxl1|Ezr|Actb|Cryab|Uchl1|Hsp90ab1|Lsp1|Arl4c|Col5a2|Col3a1|Fn1|Palld|Pmp22|Bgn|Ptpn13|Bambi|Lamc1|Slc1a3|Gria3|Adam10|Ptn|Cdc42ep3|Dcn|Eef1a1|Lrp1|Wnt4|Crip2|Tril|Itm2a|Wls|Serpinh1|Plxna4|Gdpd2|Colec12|Plekho1|Cfl1|Fbln1|Rhou|Tgfb2|Wnt11|Gfra1|Plxna2|Igf1|Tgm2|Lum|Snta1|Tspan3|Bsg|Cop…	295	815	4336	15298	36.2	28.3	m10
regulation of supramolecular fiber organization (GO:1902903)	biological_process	Up-regulated in Sertoli cells	0.000422139	enriched	Tmsb4x|Tmsb10|Actg1|S100a10|Apoe|Cryab|Cdc42ep3|Id1|Wnt4|Cfl1|Wnt11|Flna|Tpm1|Mtss1|Dbn1|Arpc2|Mid1ip1|Pfdn5|Add3|Arpc5|Arhgap28|Arpc3|Fermt2|Hspa8|App|Kank1|Clip3|Nrp1|Dstn|Tgfbr1|Hspg2|Pfn1|Rhoc|Tgfb3|Capzb|Actr3|Arhgap18|Phldb2|Efemp2|Aebp1	40	807	358	15175	5	2.4	m35
cell leading edge (GO:0031252)	cellular_component	Up-regulated in Sertoli cells	0.000424614	top.enriched	Gnas|Parvb|Ezr|Actb|Palld|Ptpn13|Eef1a1|Wls|Gdpd2|Plekho1|Cfl1|Ablim1|Anxa2|Myh10|Dbn1|Arpc2|Syne2|Arpc5|Arpc3|Palm|Parva|Ldb1|App|Kank1|Ctnna1|Ptprk|P4hb|Capzb|Arhgap1|Ilk|Nradd|Arf4|Ywhaz|Vim|Coro1c|Actr3|Arhgap18|Cdc37|Phldb2|Atp2b1|Jcad|Cdh2	42	815	376	15298	5.2	2.5	m13
negative regulation of cellular biosynthetic process (GO:0031327)	biological_process	DEGs in Sertoli cells	4.80075e-05	enriched	Peg3|Igfbp5|Sfrp1|Cdkn1c|Zfp36l1|Nr2f2|H3f3a|Fst|Itm2b|Macroh2a2|Ezr|Nfib|Cryab|Ybx1|Foxc1|Nfix|Id1|Wnt4|Itm2a|Wnt11|Id2|Grb10|Hmga2|Flna|Id3|Igf2|Rack1|Vgll4|Ccnd1|Hopx|Arid5b|Fgfr2|Rpl10|Gas6|Rxra|Dbi|Klf2|Tcf4|Pfdn5|Dusp5|Tcf7l1|Naca|Maf|Sp5|Ctnnbip1|C1qtnf12|Smo|Nedd4|Satb1|Wnt5a|Ndn|Smad5|Mxd4|Klf3|Tsc22d3|Hspa8|Gata6|Fgf9|Ldb1|App|Dpf3|Acadl|Igf2bp1|Nfic|Hes1|Cux1|Cbx1|Sap30|Ptprk|Tgfbr1|Cb…	203	1616	1380	15175	12.6	9.1	m60
BMP signaling pathway (GO:0030509)	biological_process	Up-regulated in Sertoli cells	0.000425275	enriched	Sulf1|Sfrp1|Fst|Twsg1|Bambi|Id1|Tgfb2|Gpc3|Fstl1|Smad6|Itga3|Wnt5a|Smad5|Gata6|Hes1|Tgfb3|Ilk|Fkbp8|Tcf7l2|Pdcd4|Bmpr1a|Ext1	22	807	144	15175	2.7	0.9	m19
circadian regulation of gene expression (GO:0032922)	biological_process	Up-regulated in Sertoli cells	0.000438461	enriched	Id1|Id2|Id3|Ppargc1a|Ogt|Ppp1ca|Cavin3|Ahr|Zfhx3|Rbm4b|Hdac3|Lgr4|Mta1|Nrip1	14	807	66	15175	1.7	0.4	m19
positive regulation of cellular component organization (GO:0051130)	biological_process	DEGs in Sertoli cells	4.91478e-05	top.enriched	Mdk|S100a10|Apoe|Pcp4|Fn1|Palld|Dock11|Ptn|Cdc42ep3|Dcn|Eef1a1|Id1|Lrp1|Wnt4|Lbp|Plxna4|Cfl1|Tgfb2|Wnt11|Plxna2|Igf1|Ppp3ca|Flna|Aqp1|Tpm1|Gpc3|Igf2|Rack1|Ppargc1a|Anxa2|Cct4|Mtss1|Fis1|Siva1|Ogt|Dbn1|Abca1|Arpc2|Rtn4|Cct8|Cct5|Arpc5|Trf|Arpc3|Itga3|Wnt5a|Fermt2|Palm|Park7|App|Clip3|Nrp1|Dstn|Lrrn1|Agrn|Cux1|Tgfbr1|Sh3glb1|Ahr|Pfn1|P3h1|Rhoc|Tgfb3|Map2k2|Vps35|Pard3|Ilk|Hnrnpk|Atpif1|Psmc5|Macroh…	171	1616	1124	15175	10.6	7.4	m64
muscle tissue development (GO:0060537)	biological_process	Up-regulated in Sertoli cells	0.000438935	enriched	Igfbp5|Ncam1|Nr2f2|Slc25a4|Col3a1|Foxc1|Pmp22|Hlf|Tgfb2|Id2|Igf1|Meis1|Ppp3ca|Myl6|Tnni1|Tpm1|Igf2|Ppargc1a|Vgll4|Ndufv2|Myh10|Fgfr2|Rxra|Aldh1a2|Ift20|Naca|Smo|Csrp2|Wnt5a|Efnb2|Tsc22d3|Gata6|Fgf9|Sap30|Tgfbr1|Ahr|Hspg2|Lmna|Foxp1|Dipk2a|Tcf7l2|Hdac3|Efemp2|Bmpr1a|Zfpm2	45	807	424	15175	5.6	2.8	m27
positive regulation of gene expression (GO:0010628)	biological_process	Up-regulated in Sertoli cells	0.000438935	top.enriched	Sulf1|Actg1|Mdk|Rbms3|Ezr|Sox4|Ybx1|Foxc1|Fn1|Pmp22|Id1|Lrp1|Lbp|Fbln1|Tgfb2|Wnt11|Id2|Igf1|Lum|Bsg|Sulf2|Ppp3ca|Hmga2|Id3|Ppargc1a|Rps9|Npm1|Fgfr2|Ogt|Mmp14|Gas6|Rxra|Aldh1a2|Rbm3|Rtn4|Rps3a1|Cdk4|Maf|Smo|Cd81|Akt1|Itga3|Wnt5a|Rpl5|Eif3e|Hspa8|Trp53inp1|Gata6|Hnrnpa0|Fgf9|Park7|App|Igf2bp1|Hes1|Tgfbr1|Gpi1|Tgfb3|Map2k2|Vps35|Hnrnpk|Erp29|Macroh2a1|Cebpb|Upf3a|Eif4g2|Lmna|Snf8|Pkm|Vim|Foxp1|Dlk1|…	85	807	993	15175	10.5	6.5	m69
cytosol (GO:0005829)	cellular_component	Up-regulated in Sertoli cells	5.06956e-05	top.enriched	Tmsb4x|Sfrp1|Ncam1|Actg1|Acot1|Zfp36l1|Nr2f2|Rbms3|Apoe|Gnas|Selenow|Ezr|Actb|Cryab|Uchl1|Hsp90ab1|Arl4c|Ybx1|Foxc1|Palld|Rplp0|Ptpn13|Eef1a1|Maged2|Rbp1|Cox4i1|Wls|Stard10|Cfl1|Rpl7|Id2|Ankrd12|Tgm2|Aprt|Alad|Coprs|Grb10|Rps4x|Abr|Dnaja1|Hebp1|Stk26|Tead2|Ppp3ca|Flna|Rgs10|Btf3|Myrf|Rack1|Ppp2r2b|Ppargc1a|Rps9|Smox|Ccnd1|Gabarap|Anxa2|Glrx3|Cct4|Npm1|Ndufv2|Myh10|Aff3|Ogt|Rpl10|Mmp14|Dbn1|Aldh1a…	240	815	3397	15298	29.4	22.2	m11
biosynthetic process (GO:0009058)	biological_process	Up-regulated in Sertoli cells	5.13254e-05	enriched	Peg3|Tmsb4x|Igfbp5|Sfrp1|Ramp1|Mdk|Cdkn1c|Zfp36l1|Nr2f2|Rbms3|Ssbp2|Apoe|H3f3a|Gnas|Fst|Itm2b|Macroh2a2|Tkt|Ezr|Nfib|Cryab|Hsp90ab1|Sox4|Ybx1|Foxc1|Fn1|Hmgcs2|Rplp0|Ssbp3|Nfix|Bambi|Slc1a3|Hmgn1|Dcn|Eef1a1|Id1|Rbp1|Wnt4|Gxylt2|Itm2a|Serpinh1|Emx2|Hlf|Tgfb2|Wnt11|Rpl7|Id2|Igf1|Isyna1|Aprt|Alad|Lum|Pbx1|Grb10|Rps4x|Meis1|Sptssa|Tead2|Ablim1|Ppp3ca|Hmga2|Rcn3|Flna|Atp5g3|Id3|Ltbp1|Myrf|Hs6st2|Cers4|…	323	807	4869	15175	40	32.1	m58
cellular protein metabolic process (GO:0044267)	biological_process	DEGs in Sertoli cells	5.22052e-05	enriched	Igfbp5|Sfrp1|Ramp1|Cdkn1c|Zfp36l1|Nr2f2|Rbms3|Apoe|Gnas|Gas1|Loxl1|Twsg1|Rspo1|Ezr|Actb|Cryab|Uchl1|Hsp90ab1|Sox4|Pcp4|Col3a1|Fn1|Rplp0|Pmp22|Bgn|Ptpn13|Adam10|Dcn|Eef1a1|Lrp1|Gxylt2|Serpinh1|Cfl1|Fbln1|Tgfb2|Wnt11|Gfra1|Rpl7|Igf1|Tgm2|Alad|Snta1|Coprs|Rps4x|Lxn|Plat|Dnaja1|Timp2|Stk26|Igfbp6|Ppp3ca|Rcn3|Flna|Aqp1|Slc9a3r1|Ube2r2|Gpc3|Igf2|Rack1|Ppp2r2b|Ppargc1a|Vcan|Rps9|Vgll4|Ccnd1|Dclk1|Anxa2|…	506	1616	3973	15175	31.3	26.2	m56
negative regulation of transcription by RNA polymerase II (GO:0000122)	biological_process	Up-regulated in Sertoli cells	0.000446093	enriched	Peg3|Cdkn1c|Nr2f2|Fst|Macroh2a2|Ezr|Nfib|Ybx1|Foxc1|Nfix|Id1|Id2|Hmga2|Id3|Igf2|Ccnd1|Hopx|Arid5b|Fgfr2|Rpl10|Rxra|Klf2|Tcf4|Naca|Maf|Sp5|Ctnnbip1|Smo|Nedd4|Satb1|Ndn|Smad5|Mxd4|Klf3|Tsc22d3|Gata6|Fgf9|Ldb1|App|Nfic|Hes1|Cux1|Sap30|Tgfbr1|Cbx6|Klf7|Zfp608|Ahr|Irf2bpl|Wwc2|Nr2f6|Hnrnpk|Sall2|Zfhx3|Macroh2a1|Cebpb|Txn1|Mbd3|Dab2|Foxp1|Med25|Igbp1|Tcf7l2|Hdac3|Hmgn2|Akirin2|Ctbp1|Mta1|Tcf3|Zfpm2|Aeb…	73	807	816	15175	9	5.4	m51
enzyme binding (GO:0019899)	molecular_function	Up-regulated in Sertoli cells	5.25585e-05	top.enriched	Ncam1|Actg1|Slc25a4|Ezr|Actb|Uchl1|Hsp90ab1|Ybx1|Col3a1|Fn1|Dock11|Adam10|Ptn|Eef1a1|Lrp1|Cfl1|Snta1|Dnaja1|Timp2|Ppp3ca|Hmga2|Flna|Slc9a3r1|Hacd4|Rack1|Ppargc1a|Vcan|Srgap1|Ccnd1|Gabarap|Anxa2|Glrx3|Clta|Npm1|Rtraf|Gas6|Rxra|Abca1|Arpc2|Alb|Gdi2|Ift20|Rtn4|Psma3|Ppib|Dusp5|Npc2|Add3|Smad6|Cdc25b|Socs5|Atp5a1|Lamp2|Dock4|Akt1|Itga3|Daam2|Rpl5|Smad5|Fermt2|Ubb|Ppp2r5a|Hspa8|Laptm4b|Gata6|Hnrnpa0|P…	159	793	2033	15039	20.1	13.5	m8
positive regulation of cellular biosynthetic process (GO:0031328)	biological_process	DEGs in Sertoli cells	5.27584e-05	enriched	Peg3|Tmsb4x|Sfrp1|Ramp1|Mdk|Nr2f2|Rbms3|Ssbp2|Apoe|Nfib|Hsp90ab1|Sox4|Ybx1|Foxc1|Ssbp3|Nfix|Bambi|Dcn|Wnt4|Hlf|Tgfb2|Wnt11|Id2|Igf1|Lum|Pbx1|Meis1|Tead2|Ablim1|Ppp3ca|Hmga2|Myrf|Igf2|Ier5|Ppargc1a|Rps9|Zbtb7c|Cct4|Npm1|Fgfr2|Ogt|Rtraf|Rxra|Rbm3|Mical2|Mid1ip1|Parm1|Hmgn3|Klf2|Ddah2|Tcf4|Cct8|Tcf7l1|Rps3a1|Cdk4|Naca|Cct5|Ptov1|Maf|Smo|Smad6|Trf|Cd81|Akt1|Wnt5a|Rpl5|Ndn|Fzd2|Smad5|Eif3e|Meis2|Trp53…	236	1616	1652	15175	14.6	10.9	m61
negative regulation of nucleobase-containing compound metabolic process (GO:0045934)	biological_process	Up-regulated in Sertoli cells	5.4167e-05	top.enriched	Peg3|Sfrp1|Cdkn1c|Nr2f2|H3f3a|Fst|Macroh2a2|Ezr|Nfib|Cryab|Ybx1|Foxc1|Nfix|Id1|Wnt4|Wnt11|Id2|Ppp3ca|Hmga2|Flna|Id3|Igf2|Ppargc1a|Vgll4|Ccnd1|Hopx|Npm1|Arid5b|Fgfr2|Rpl10|Gas6|Rxra|Ier3|Klf2|Tcf4|Pfdn5|Dusp5|Tcf7l1|Naca|Maf|Sp5|Ctnnbip1|Smo|Nedd4|Satb1|Wnt5a|Ndn|Smad5|Mxd4|Klf3|Tsc22d3|Hspa8|Gata6|Hnrnpa0|Fgf9|Ldb1|App|Dpf3|Igf2bp1|Nfic|Hes1|Cux1|Cbx1|Sap30|Ptprk|Tgfbr1|Cbx6|Klf7|Zfp608|Ahr|Irf2b…	112	807	1337	15175	13.9	8.8	m51
regulation of macromolecule biosynthetic process (GO:0010556)	biological_process	Up-regulated in Sertoli cells	5.67007e-05	top.enriched	Peg3|Tmsb4x|Igfbp5|Sfrp1|Ramp1|Mdk|Cdkn1c|Zfp36l1|Nr2f2|Rbms3|Ssbp2|Apoe|H3f3a|Gnas|Fst|Itm2b|Macroh2a2|Ezr|Nfib|Cryab|Hsp90ab1|Sox4|Ybx1|Foxc1|Ssbp3|Nfix|Bambi|Hmgn1|Dcn|Id1|Wnt4|Itm2a|Emx2|Hlf|Tgfb2|Wnt11|Id2|Igf1|Lum|Pbx1|Grb10|Meis1|Tead2|Ablim1|Ppp3ca|Hmga2|Flna|Id3|Myrf|Igf2|Rack1|Ier5|Ppargc1a|Rps9|Vgll4|Zbtb7c|Zim1|Ccnd1|Cct4|Hopx|Npm1|Siva1|Aff3|Arid5b|Fgfr2|Ogt|Rtraf|Rpl10|Gas6|Rxra|Rbm…	230	807	3254	15175	28.5	21.4	m57
regulation of protein binding (GO:0043393)	biological_process	Up-regulated in Sertoli cells	0.000503304	enriched	Ramp1|Cald1|Apoe|Actb|Hsp90ab1|Bambi|Id1|Lrp1|Rack1|Anxa2|Hopx|Ctnnbip1|Akt1|Wnt5a|Park7|App|Pcbd1|Agrn|Ubash3b|Tgfbr1|Hnrnpk|Cblb|Dab2|Lrpap1|Actr3|Tcf7l2|Camk1|Aplp2	28	807	213	15175	3.5	1.4	m45
regulation of cellular biosynthetic process (GO:0031326)	biological_process	Up-regulated in Sertoli cells	5.88814e-05	enriched	Peg3|Tmsb4x|Igfbp5|Sfrp1|Ramp1|Mdk|Cdkn1c|Zfp36l1|Nr2f2|Rbms3|Ssbp2|Apoe|H3f3a|Gnas|Fst|Itm2b|Macroh2a2|Ezr|Nfib|Cryab|Hsp90ab1|Sox4|Ybx1|Foxc1|Ssbp3|Nfix|Bambi|Hmgn1|Dcn|Id1|Wnt4|Itm2a|Emx2|Hlf|Tgfb2|Wnt11|Id2|Igf1|Lum|Pbx1|Grb10|Meis1|Tead2|Ablim1|Ppp3ca|Hmga2|Flna|Id3|Myrf|Igf2|Rack1|Ier5|Ppargc1a|Rps9|Vgll4|Zbtb7c|Zim1|Ccnd1|Cct4|Hopx|Npm1|Siva1|Aff3|Arid5b|Fgfr2|Ogt|Rtraf|Rpl10|Gas6|Rxra|Rbm…	238	807	3392	15175	29.5	22.4	m57
cellular biosynthetic process (GO:0044249)	biological_process	Up-regulated in Sertoli cells	5.96967e-05	top.enriched	Peg3|Tmsb4x|Igfbp5|Sfrp1|Ramp1|Mdk|Cdkn1c|Zfp36l1|Nr2f2|Rbms3|Ssbp2|Apoe|H3f3a|Gnas|Fst|Itm2b|Macroh2a2|Tkt|Ezr|Nfib|Cryab|Hsp90ab1|Sox4|Ybx1|Foxc1|Hmgcs2|Rplp0|Ssbp3|Nfix|Bambi|Slc1a3|Hmgn1|Dcn|Eef1a1|Id1|Rbp1|Wnt4|Gxylt2|Itm2a|Emx2|Hlf|Tgfb2|Wnt11|Rpl7|Id2|Igf1|Isyna1|Aprt|Alad|Lum|Pbx1|Grb10|Rps4x|Meis1|Sptssa|Tead2|Ablim1|Ppp3ca|Hmga2|Flna|Atp5g3|Id3|Myrf|Hs6st2|Cers4|Igf2|Hacd4|Rack1|Ier5|Pp…	314	807	4717	15175	38.9	31.1	m58
kidney epithelium development (GO:0072073)	biological_process	Up-regulated in Sertoli cells	0.000562304	enriched	Sfrp1|Foxc1|Wnt4|Pbx1|Aqp1|Lama5|Gpc3|Vcan|Mtss1|Fgfr2|Ctnnbip1|Smo|Smad6|Smad5|Efnb2|Wnk4|Hes1|Ilk|Cat|Lgr4|Ext1	21	807	136	15175	2.6	0.9	m19
neuron projection morphogenesis (GO:0048812)	biological_process	Up-regulated in Sertoli cells	0.000570754	enriched	Ncam1|Apoe|Gas1|Nfib|Actb|Uchl1|Hsp90ab1|Fn1|Pmp22|Adam10|Ptn|Id1|Lrp1|Plxna4|Cfl1|Tgfb2|Plxna2|Bsg|Sema6a|Ablim1|Ppp3ca|Lama5|Cdh11|Dclk1|Alcam|Myh10|Fgfr2|Dbn1|Hprt|Rtn4|Rpl24|Smo|Nedd4|Wnt5a|Ndn|Ubb|Efnb2|Emb|App|Nrp1|Igf2bp1|Agrn|Cux1|Sdc2|Klf7|Sh3glb1|Apbb2|Map2k2|Ilk|Efnb1|Hnrnpk|Ryk|Eif4g2|Vim|Lifr|Foxp1|Actr3|Lgr4|Ext1|Igf1r|Cdh2	61	807	649	15175	7.6	4.3	m31
positive regulation of ion transport (GO:0043270)	biological_process	Up-regulated in Sertoli cells	0.000576355	enriched	Kcne1l|Apoe|Gnas|Ezr|Hsp90ab1|Sox4|Pcp4|Lrp1|Wls|Cfl1|Tgfb2|Igf1|Bsg|Nnat|Flna|Slc9a3r1|Gpc3|Rack1|Ano1|Anxa2|Pltp|Fis1|Myh10|Gas6|Abca1|Arpc2|Fhl1|Dbi|Rtn4|C1qtnf12|Smo|Cd81|Akt1|Glul|Ppia|App|Clip3|Wnk4|Ywhae|Tcaf1|Sh3glb1|Hnrnpm|Tgfb3|Vps35|Tspo|Asph|Stom|Prelid1|Cebpb|Dab2|Pck2|Bad|Actr3|Tcf7l2|Hdac3|Atp2b1|Tardbp|Camk1|Cyba	59	807	621	15175	7.3	4.1	m45
regulation of actin filament bundle assembly (GO:0032231)	biological_process	Up-regulated in Sertoli cells	0.000618364	enriched	Actg1|S100a10|Id1|Wnt4|Cfl1|Wnt11|Flna|Tpm1|Mtss1|Dbn1|Arhgap28|Fermt2|Nrp1|Tgfbr1|Pfn1|Rhoc|Tgfb3|Phldb2	18	807	106	15175	2.2	0.7	m19
regulation of ion transport (GO:0043269)	biological_process	Up-regulated in Sertoli cells	0.000668119	enriched	Sfrp1|Kcne1l|Slc25a4|Apoe|Gnas|Ezr|Actb|Hsp90ab1|Sox4|Pcp4|Lrp1|Wls|Cfl1|Tgfb2|Igf1|Snta1|Bsg|Grb10|Dnaja1|Nnat|Ppp3ca|Hmga2|Flna|Slc9a3r1|Gpc3|Rack1|Ano1|Ppargc1a|Anxa2|Pltp|Fis1|Myh10|Ogt|Gas6|Abca1|Arpc2|Fhl1|Ahnak|Dbi|Hmgn3|Rtn4|Tspan13|C1qtnf12|Smo|Tmem37|Nedd4|Trf|Cd81|Akt1|Glul|Pkdcc|Efnb2|Bnip3l|Ppia|Park7|App|Clip3|Ptpn14|Wnk4|Plcb4|Ywhae|Agrn|Ubash3b|Hes1|Nucb1|Tcaf1|Klf7|Sh3glb1|Gnai2|…	97	807	1188	15175	12	7.8	m45
heparin binding (GO:0008201)	molecular_function	Up-regulated in Sertoli cells	0.000675599	enriched	Sfrp1|Ncam1|Mdk|Apoe|Rspo1|Fn1|Ptn|Lxn|Ccdc80|Cfh|Adamts5|Fgfr2|Fstl1|Fgf9|App|Nrp1|Rpl29|Pcsk6|Lrpap1|Lgr4|Efemp2|Aplp2	22	793	134	15039	2.8	0.9	m6
negative regulation of protein metabolic process (GO:0051248)	biological_process	Up-regulated in Sertoli cells	0.000683489	enriched	Igfbp5|Sfrp1|Cdkn1c|Zfp36l1|Nr2f2|Apoe|Itm2b|Gas1|Actb|Cryab|Uchl1|Hsp90ab1|Sox4|Pcp4|Ptpn13|Itm2a|Serpinh1|Fbln1|Igf1|Alad|Snta1|Lxn|Plat|Dnaja1|Timp2|Flna|Aqp1|Gpc3|Rack1|Ppargc1a|Anxa2|Npm1|Ogt|Rtraf|Gas6|Dbi|Rtn4|Pfdn5|Dusp5|Svbp|Smad6|Socs5|Akt1|Rpl5|Eif3h|Ppia|Laptm4b|Park7|App|Igf2bp1|Ywhae|Ubash3b|Cstb|Gnai2|Casp3|Hspg2|P3h1|Gpi1|Vps35|Gadd45b|Pard3|Tspo|Tmem98|Ilk|Ctdsp2|Cblb|Macroh2a1|F…	78	807	901	15175	9.7	5.9	m73
regulation of mitochondrion organization (GO:0010821)	biological_process	Up-regulated in Sertoli cells	0.000684598	enriched	Dcn|Igf1|Acaa2|Ppargc1a|Fis1|Siva1|Ier3|Akt1|Bnip3l|Plscr3|Sh3glb1|Vps35|Tspo|Prelid1|Atpif1|Lmna|Bcl2l11|Vdac1|Bad	19	807	117	15175	2.4	0.8	m19
protein stabilization (GO:0050821)	biological_process	Up-regulated in Sertoli cells	0.000689733	enriched	Cryab|Hsp90ab1|Sox4|Igf1|Flna|Cct4|Npm1|Rtn4|Ppib|Cct8|Cct5|Smo|Lamp2|Rpl5|Park7|Apbb2|Pfn1|P3h1|Lamp1|Crtap|Cdc37|Cct3|Tcf3|Plpp3	24	807	171	15175	3	1.1	m19
columnar/cuboidal epithelial cell differentiation (GO:0002065)	biological_process	Up-regulated in Sertoli cells	0.000695629	enriched	Sox4|Wnt4|Wnt11|Fgfr2|Rxra|Smo|Il6st|Wnt5a|Gata6|Hes1|Cebpb|Foxp1|Bad|Ext1|Cdh2	15	807	78	15175	1.9	0.5	m19
identical protein binding (GO:0042802)	molecular_function	Up-regulated in Sertoli cells	6.77082e-05	top.enriched	Sfrp1|Ncam1|Actg1|Ftl1|S100a10|Nr2f2|Apoe|Tkt|Ezr|Actb|Cryab|Hsp90ab1|Fn1|Hmgcs2|Adam10|Eef1a1|Id1|Wls|Fbln1|Tgfb2|Rpl7|Plxna2|Tgm2|Alad|Grb10|Stk26|Sema6a|Igfbp6|Bri3|Flna|Aqp1|Tpm1|Myrf|Cfh|Rack1|Ano1|Ier5|Anxa2|Glrx3|Npm1|Mtss1|Fis1|Alcam|Myh10|Fgfr2|Ogt|Rtraf|Rxra|Hprt|Ahnak|Mid1ip1|Alb|Dbi|Rbpms|Rtn4|Tcf4|Psme2|Psma7|Maf|Hsd17b10|Acot7|Pts|Angptl4|Smad6|Il6st|Psat1|Akt1|Glul|Aldoc|Eno3|Fzd2|…	155	793	1980	15039	19.5	13.2	m9
actin cytoskeleton (GO:0015629)	cellular_component	Up-regulated in Sertoli cells	0.000716102	top.enriched	Actg1|Cald1|Myl9|Parvb|Ezr|Actb|Cryab|Palld|Cdc42ep3|Eef1a1|Gdpd2|Cfl1|Ablim1|Myl6|Flna|Tnni1|Tpm1|Gabarap|Anxa2|Mtss1|Myh10|Dbn1|Arpc2|Ahnak|Arpc5|Arpc3|Myo1b|Fermt2|Lasp1|Dctn6|Parva|Jam3|Dstn|Ctnna1|Marcks|Cib2|Dennd2a|Capzb|Ilk|Coro1c|Actr3|Daam1|Hnrnpc|Lpp|Dctn2|Tax1bp3|Cyba|Cdh2	48	815	464	15298	5.9	3	m15
positive regulation of molecular function (GO:0044093)	biological_process	Up-regulated in Sertoli cells	6.80451e-05	enriched	Ramp1|S100a10|Slc25a4|Cald1|Apoe|Gnas|Hsp90ab1|Foxc1|Dock11|Bambi|Hmgn1|Lrp1|Wnt4|Cfl1|Tgfb2|Wnt11|Igf1|Abr|Timp2|Igfbp6|Ppp3ca|Hmga2|Rcn3|Rgs10|Tpm1|Igf2|Rack1|Ppargc1a|Ccnd1|Arhgap29|Anxa2|Cct4|Npm1|Fis1|Perp|Arid5b|Fgfr2|Gas6|Mid1ip1|Dbi|Parm1|Hmgn3|Psme2|Smo|Cdc25b|Trf|Cd81|Akt1|Wnt5a|Rpl5|Fzd2|Fermt2|Eif3e|Pdgfc|Ppia|Hspa8|Park7|Rsu1|App|Mex3b|Wnk4|Rps2|Agrn|Hes1|Tcaf1|Tgfbr1|Sh3glb1|Gnai2|P…	113	807	1360	15175	14	9	m59
mmu04714 Thermogenesis	kegg_pathway	Up-regulated in Sertoli cells	0.000722899	enriched	Actg1|Gnas|Actb|Cox4i1|Atp5g3|Ppargc1a|Cox4i2|Ndufv2|Atp5pb|Atp5d|Atp5a1|Atp5h|Cox5a|Dpf3|Ndufs2|Ndufb9|Ndufv3|Ndufb8|Sdhb|Cox6c|Ndufb10|Atp5g2|Ndufa8|Uqcrc1|Ndufa10|Ndufs8|Atp5b|Ndufb6|Uqcrc2|Kras|Zfp516	31	429	206	6348	7.2	3.2	m2
cell part morphogenesis (GO:0032990)	biological_process	DEGs in Sertoli cells	7.13332e-05	enriched	Ncam1|Mdk|Apoe|Gas1|Nfib|Actb|Uchl1|Hsp90ab1|Fn1|Pmp22|Adam10|Ptn|Id1|Lrp1|Plxna4|Plekho1|Cfl1|Tgfb2|Plxna2|Bsg|Sema6a|Ablim1|Ppp3ca|Lama5|Cdh11|Dclk1|Fis1|Alcam|Myh10|Fgfr2|Dbn1|Hprt|Rtn4|Rpl24|Smo|Nedd4|Wnt5a|Ndn|Ubb|Efnb2|Emb|App|Kank1|Nrp1|Igf2bp1|Agrn|Cux1|Sdc2|Klf7|Sh3glb1|Apbb2|Map2k2|Ilk|Efnb1|Hnrnpk|Ryk|Eif4g2|Vim|Lifr|Coro1c|Foxp1|Actr3|Lgr4|Ext1|Igf1r|Cdh2|Clu|Dst|Pak3|Gja1|Rnd2|Sema6c…	114	1616	688	15175	7.1	4.5	m39
localization (GO:0051179)	biological_process	DEGs in Sertoli cells	7.14807e-05	top.enriched	Sulf1|Tmsb4x|Podxl|Igfbp5|Sfrp1|Ramp1|Tmsb10|Ncam1|Kcne1l|Actg1|Mdk|Ftl1|S100a10|Zfp36l1|Nr2f2|Slc25a4|Apoe|Gnas|Macroh2a2|Gas1|Rspo1|Ezr|Actb|Cryab|Uchl1|Hsp90ab1|Sox4|Pcp4|Arl4c|Ybx1|Col3a1|Foxc1|Fn1|Palld|Pmp22|Bambi|Lamc1|Slc1a3|Gria3|Adam10|Ptn|Dcn|Maged2|Lrp1|Wnt4|Lbp|Wls|Plxna4|Emx2|Colec12|Stard10|Plekho1|Cfl1|Fbln1|Rhou|Tgfb2|Wnt11|Gfra1|Plxna2|Igf1|Tgm2|Aprt|Fth1|Snta1|Bsg|Acaa2|Grb10|A…	642	1616	5206	15175	39.7	34.3	m65
regulation of protein localization to membrane (GO:1905475)	biological_process	Up-regulated in Sertoli cells	0.000727911	enriched	Ezr|Actb|Adam10|Ptn|Lrp1|Gpc3|Rack1|Fis1|Ogt|Mmp14|Dbn1|Arpc2|Cd81|Akt1|Itga3|Pkdcc|Ppp2r5a|Clip3|Tcaf1|Sh3glb1|Stom|Dab2|Actr3|Rab11fip2|Cdh2	25	807	183	15175	3.1	1.2	m45
regulation of ion transport (GO:0043269)	biological_process	DEGs in Sertoli cells	7.43673e-05	enriched	Sfrp1|Kcne1l|Slc25a4|Apoe|Gnas|Ezr|Actb|Hsp90ab1|Sox4|Pcp4|Lrp1|Wls|Cfl1|Tgfb2|Igf1|Snta1|Bsg|Grb10|Dnaja1|Nnat|Ppp3ca|Hmga2|Flna|Slc9a3r1|Gpc3|Rack1|Ano1|Ppargc1a|Anxa2|Pltp|Fis1|Myh10|Ogt|Gas6|Abca1|Arpc2|Fhl1|Ahnak|Dbi|Hmgn3|Rtn4|Tspan13|C1qtnf12|Smo|Tmem37|Nedd4|Trf|Cd81|Akt1|Glul|Pkdcc|Efnb2|Bnip3l|Ppia|Park7|App|Clip3|Ptpn14|Wnk4|Plcb4|Ywhae|Agrn|Ubash3b|Hes1|Nucb1|Tcaf1|Klf7|Sh3glb1|Gnai2|…	178	1616	1188	15175	11	7.8	m66
mitochondrion organization (GO:0007005)	biological_process	Up-regulated in Sertoli cells	0.00074735	enriched	Slc25a4|Dcn|Igf1|Acaa2|Cfh|Ppp2r2b|Ppargc1a|Gabarap|Fis1|Siva1|Ogt|Ier3|Hsd17b10|Atp5d|Akt1|Bnip3l|Wipi1|Plscr3|Dctn6|Park7|Atg3|Ndufb9|Sh3glb1|Ndufb8|Vps35|Tspo|Ndufb10|Prelid1|Atpif1|Ndufa8|Cisd2|Lmna|Ywhaz|Bcl2l11|Ndufa10|Ndufs8|Vdac1|Fundc2|Bad|Vdac2|Cdc37|Ndufb6|Chchd3|Gclm|Mtch2|Pnp|Map1lc3a	47	807	461	15175	5.8	3	m19
actin filament bundle assembly (GO:0051017)	biological_process	Up-regulated in Sertoli cells	0.000760732	enriched	Actg1|S100a10|Cald1|Ezr|Id1|Wnt4|Cfl1|Wnt11|Flna|Tpm1|Mtss1|Myh10|Dbn1|Arhgap28|Myo1b|Fermt2|Nrp1|Marcks|Tgfbr1|Pfn1|Rhoc|Tgfb3|Phldb2	23	807	161	15175	2.9	1.1	m35
actin filament-based process (GO:0030029)	biological_process	DEGs in Sertoli cells	7.65651e-05	top.enriched	Tmsb4x|Sfrp1|Tmsb10|Kcne1l|Actg1|Mdk|S100a10|Cald1|Parvb|Ezr|Actb|Palld|Pmp22|Cdc42ep3|Id1|Lrp1|Wnt4|Gdpd2|Cfl1|Rhou|Tgfb2|Wnt11|Snta1|Abr|Myl6|Flna|Aqp1|Slc9a3r1|Tpm1|Mtss1|Myh10|Dbn1|Arpc2|Syne2|Mical2|Add3|Arpc5|Arhgap28|Trf|Abracl|Arpc3|Myo1b|Csrp2|Daam2|Fermt2|Parva|Kank1|Jam3|Nrp1|Cavin3|Dstn|Marcks|Tgfbr1|Prr5|Marcksl1|Apbb2|Pfn1|Rhoc|Tgfb3|Pard3|Capzb|Ilk|Coro1c|Foxp1|Actr3|Arhgap18|Phldb…	122	1616	750	15175	7.5	4.9	m67
neural crest cell differentiation (GO:0014033)	biological_process	Up-regulated in Sertoli cells	0.000856998	enriched	Sfrp1|Foxc1|Fn1|Cfl1|Sema6a|Lama5|Aldh1a2|Smo|Nrp1|Hes1|Efnb1|Coro1c|Anxa6|Bmpr1a|Ext1|Cdh2	16	807	89	15175	2	0.6	m19
cell morphogenesis involved in neuron differentiation (GO:0048667)	biological_process	DEGs in Sertoli cells	7.71883e-05	enriched	Ncam1|Apoe|Gas1|Nfib|Actb|Uchl1|Hsp90ab1|Fn1|Pmp22|Slc1a3|Adam10|Ptn|Id1|Lrp1|Plxna4|Cfl1|Tgfb2|Id2|Plxna2|Bsg|Sema6a|Ablim1|Ppp3ca|Slc9a3r1|Lama5|Cdh11|Dclk1|Alcam|Myh10|Fgfr2|Dbn1|Hprt|Rtn4|Rpl24|Smo|Nedd4|Wnt5a|Ndn|Efnb2|Emb|App|Nrp1|Igf2bp1|Agrn|Hes1|Cux1|Sdc2|Klf7|Sh3glb1|Apbb2|Map2k2|Ilk|Efnb1|Ryk|Eif4g2|Vim|Foxp1|Actr3|Lgr4|Ext1|Igf1r|Cdh2|Dst|Pak3|Rnd2|Sema6c|Tnfrsf12a|Islr2|Rtn4rl1|Sema5…	101	1616	592	15175	6.2	3.9	m39
cell periphery (GO:0071944)	cellular_component	DEGs in Sertoli cells	7.91205e-05	top.enriched	Sulf1|Podxl|Sfrp1|Ramp1|Ncam1|Kcne1l|Col6a6|Mgp|S100a10|Mfap2|Cald1|Apoe|S100a11|Gnas|Parvb|Selenow|Itm2b|Gas1|Loxl1|Ezr|Actb|Cryab|Uchl1|Hsp90ab1|Lsp1|Arl4c|Col5a2|Col3a1|Fn1|Palld|Pmp22|Bgn|Ptpn13|Bambi|Lamc1|Slc1a3|Gria3|Adam10|Ptn|Cdc42ep3|Dcn|Eef1a1|Lrp1|Wnt4|Crip2|Tril|Itm2a|Wls|Serpinh1|Plxna4|Gdpd2|Colec12|Plekho1|Cfl1|Fbln1|Rhou|Tgfb2|Wnt11|Gfra1|Plxna2|Igf1|Tgm2|Lum|Snta1|Tspan3|Bsg|Cop…	546	1635	4336	15298	33.4	28.3	m16
negative regulation of protein modification process (GO:0031400)	biological_process	Up-regulated in Sertoli cells	0.000856998	enriched	Sfrp1|Cdkn1c|Nr2f2|Apoe|Actb|Uchl1|Sox4|Pcp4|Ptpn13|Fbln1|Igf1|Snta1|Dnaja1|Rack1|Ppargc1a|Npm1|Ogt|Rtraf|Dbi|Dusp5|Svbp|Smad6|Socs5|Akt1|Rpl5|Ppia|Park7|Ywhae|Ubash3b|Gnai2|Casp3|P3h1|Gadd45b|Pard3|Tspo|Ilk|Ctdsp2|Cblb|Macroh2a1|Fkbp8|Dnajc10|Nxn|Crtap|Coro1c|Igbp1|Ctbp1|Tardbp|Igf1r|Plpp3	49	807	491	15175	6.1	3.2	m73
endocrine system development (GO:0035270)	biological_process	Up-regulated in Sertoli cells	0.000871274	enriched	Mdk|Cdkn1c|Sox4|Wnt4|Pbx1|Hmga2|Arid5b|Smo|Wnt5a|Gata6|Hes1|Tgfbr1|Map2k2|Bad|Tcf7l2|Bmpr1a|Igf1r|Cdh2	18	807	109	15175	2.2	0.7	m19
glandular epithelial cell differentiation (GO:0002067)	biological_process	Up-regulated in Sertoli cells	0.000907508	enriched	Wnt4|Fgfr2|Rxra|Smo|Wnt5a|Gata6|Hes1|Foxp1|Bad|Ext1|Cdh2	11	807	45	15175	1.4	0.3	m19
signal transduction (GO:0007165)	biological_process	Up-regulated in Sertoli cells	8.68659e-05	top.enriched	Sulf1|Igfbp5|Igfbp4|Sfrp1|Ramp1|Ncam1|Mdk|Zfp36l1|Rbms3|Apoe|Gnas|Fst|Itm2b|Gas1|Twsg1|Rspo1|Ezr|Cryab|Uchl1|Hsp90ab1|Lsp1|Sox4|Pcp4|Ybx1|Col3a1|Foxc1|Fn1|Pmp22|Ptpn13|Dock11|Bambi|Adam10|Ptn|Cdc42ep3|Dcn|Id1|Lrp1|Wnt4|Lbp|Tril|Wls|Plxna4|Colec12|Stard10|Cfl1|Fbln1|Rhou|Tgfb2|Wnt11|Gfra1|Plxna2|Igf1|Tgm2|Rgl1|Bicc1|Acaa2|Grb10|Abr|Plat|Dnaja1|Timp2|Sema6a|Igfbp6|Tead2|Sulf2|Ppp3ca|Hmga2|Il11ra1|R…	281	807	4156	15175	34.8	27.4	m60
response to BMP (GO:0071772)	biological_process	Up-regulated in Sertoli cells	0.000915594	enriched	Sulf1|Sfrp1|Fst|Twsg1|Bambi|Id1|Tgfb2|Gpc3|Fstl1|Smad6|Itga3|Wnt5a|Smad5|Gata6|Hes1|Tgfb3|Ilk|Fkbp8|Tcf7l2|Pdcd4|Bmpr1a|Ext1	22	807	152	15175	2.7	1	m19
cellular response to BMP stimulus (GO:0071773)	biological_process	Up-regulated in Sertoli cells	0.000915594	enriched	Sulf1|Sfrp1|Fst|Twsg1|Bambi|Id1|Tgfb2|Gpc3|Fstl1|Smad6|Itga3|Wnt5a|Smad5|Gata6|Hes1|Tgfb3|Ilk|Fkbp8|Tcf7l2|Pdcd4|Bmpr1a|Ext1	22	807	152	15175	2.7	1	m19
protein localization (GO:0008104)	biological_process	Up-regulated in Sertoli cells	8.82673e-05	enriched	Tmsb4x|Sfrp1|Ramp1|Tmsb10|Actg1|S100a10|Apoe|Macroh2a2|Ezr|Actb|Hsp90ab1|Sox4|Arl4c|Ybx1|Adam10|Ptn|Lrp1|Wls|Cfl1|Tgfb2|Wnt11|Igf1|Bsg|Lrrc4|Sptssa|Fras1|Dnaja1|Nnat|Ppp3ca|Rcn3|Flna|Slc9a3r1|Lama5|Ltbp1|Btf3|Gpc3|Rack1|Ano1|Ppp2r2b|Fbn2|Gabarap|Anxa2|Clta|Cct4|Npm1|Fis1|Myh10|Ogt|Mmp14|Gas6|Dbn1|Abca1|Arpc2|Syne2|Gdi2|Ift20|Hmgn3|Rtn4|Cct8|Naca|Cct5|Svbp|C1qtnf12|Smo|Arl4d|Selenbp1|Nedd4|Lamp2|M…	176	807	2372	15175	21.8	15.6	m62
intracellular anatomical structure (GO:0005622)	cellular_component	Up-regulated in Sertoli cells	8.8468e-05	top.enriched	Peg3|Sulf1|Tmsb4x|Sfrp1|Tmsb10|Ncam1|Actg1|Mdk|Ftl1|Acot1|Mgp|S100a10|Cdkn1c|Zfp36l1|Nr2f2|Rbms3|Slc25a4|Cald1|Ssbp2|Apoe|H3f3a|S100a11|Gnas|Myl9|Parvb|Selenow|Fst|Itm2b|Macroh2a2|Loxl1|Rspo1|Tkt|Ezr|Nfib|Actb|Cryab|Uchl1|Hsp90ab1|Tmem176b|Sox4|Pcp4|Arl4c|Ybx1|Foxc1|Fn1|Hmgcs2|Palld|Rplp0|Pmp22|Ssbp3|Bgn|Ptpn13|Nfix|Bambi|Slc1a3|Hmgn1|Adam10|Ptn|Cdc42ep3|Eef1a1|Id1|Maged2|Lrp1|Rbp1|Wnt4|Golm1|Cri…	702	815	12203	15298	86.1	79.8	m12
positive regulation of actin filament bundle assembly (GO:0032233)	biological_process	Up-regulated in Sertoli cells	0.000942497	enriched	S100a10|Id1|Wnt4|Wnt11|Flna|Tpm1|Mtss1|Fermt2|Nrp1|Tgfbr1|Pfn1|Rhoc|Tgfb3	13	807	62	15175	1.6	0.4	m19
negative regulation of cell migration (GO:0030336)	biological_process	Up-regulated in Sertoli cells	0.000963202	enriched	Sulf1|Igfbp5|Sfrp1|Nr2f2|Apoe|Col3a1|Ptn|Dcn|Lrp1|Wnt4|Wnt11|Abr|Stk26|Slc9a3r1|Tpm1|Ppargc1a|Srgap1|Svbp|Akt1|Trp53inp1|Kank1|Tcaf1|Ptprk|Rras|Ilk|Ptprg|Cd63|Coro1c|Phldb2|Bmpr1a|Rhob	31	807	258	15175	3.8	1.7	m45
regulation of protein modification process (GO:0031399)	biological_process	DEGs in Sertoli cells	8.86648e-05	enriched	Sfrp1|Ramp1|Cdkn1c|Nr2f2|Apoe|Gnas|Twsg1|Rspo1|Actb|Uchl1|Hsp90ab1|Sox4|Pcp4|Fn1|Pmp22|Ptpn13|Fbln1|Tgfb2|Gfra1|Igf1|Snta1|Dnaja1|Igfbp6|Slc9a3r1|Igf2|Rack1|Ppp2r2b|Ppargc1a|Vcan|Ccnd1|Anxa2|Rarres2|Npm1|Ogt|Rtraf|Gas6|Dbi|Rbpms|Dusp5|Svbp|Smad6|Cdc25b|Trf|Socs5|Il6st|Cd81|Akt1|Wnt5a|Rpl5|Ndn|Fermt2|Ppp2r5a|Pdgfc|Ppia|Fgf9|Park7|App|Clip3|Nrp1|Rps2|Ywhae|Agrn|Ubash3b|Hes1|Tgfbr1|Gnai2|Prr5|Casp3|…	204	1616	1402	15175	12.6	9.2	m70
actin filament bundle organization (GO:0061572)	biological_process	Up-regulated in Sertoli cells	0.00098597	enriched	Actg1|S100a10|Cald1|Ezr|Id1|Wnt4|Cfl1|Wnt11|Flna|Tpm1|Mtss1|Myh10|Dbn1|Arhgap28|Myo1b|Fermt2|Nrp1|Marcks|Tgfbr1|Pfn1|Rhoc|Tgfb3|Phldb2	23	807	164	15175	2.9	1.1	m35
axon guidance (GO:0007411)	biological_process	Up-regulated in Sertoli cells	0.00098597	enriched	Ncam1|Gas1|Nfib|Lrp1|Plxna4|Tgfb2|Plxna2|Bsg|Sema6a|Ablim1|Lama5|Alcam|Myh10|Rpl24|Smo|Wnt5a|Efnb2|Emb|App|Nrp1|Agrn|Klf7|Apbb2|Efnb1|Ryk|Foxp1|Lgr4|Ext1	28	807	222	15175	3.5	1.5	m45
mmu05205 Proteoglycans in cancer	kegg_pathway	Up-regulated in Sertoli cells	0.0010162	top.enriched	Actg1|Ezr|Actb|Fn1|Dcn|Wnt4|Tgfb2|Wnt11|Igf1|Lum|Flna|Gpc3|Igf2|Ccnd1|Rras2|Smo|Akt1|Wnt5a|Fzd2|Ppp1ca|Sdc2|Casp3|Rras|Hspg2|Map2k2|Cd63|Pdcd4|Kras|Igf1r	29	429	191	6348	6.8	3	m3
outflow tract morphogenesis (GO:0003151)	biological_process	Up-regulated in Sertoli cells	0.00103982	enriched	Foxc1|Tgfb2|Wnt11|Fgfr2|Smad6|Nedd4|Wnt5a|Fzd2|Parva|Gata6|Nrp1|Hes1|Ilk|Bmpr1a|Zfpm2	15	807	81	15175	1.9	0.5	m19
neuron projection guidance (GO:0097485)	biological_process	Up-regulated in Sertoli cells	0.00105586	enriched	Ncam1|Gas1|Nfib|Lrp1|Plxna4|Tgfb2|Plxna2|Bsg|Sema6a|Ablim1|Lama5|Alcam|Myh10|Rpl24|Smo|Wnt5a|Efnb2|Emb|App|Nrp1|Agrn|Klf7|Apbb2|Efnb1|Ryk|Foxp1|Lgr4|Ext1	28	807	223	15175	3.5	1.5	m45
central nervous system development (GO:0007417)	biological_process	DEGs in Sertoli cells	9.41721e-05	top.enriched	Sfrp1|Ncam1|Mdk|Nr2f2|Macroh2a2|Gas1|Twsg1|Nfib|Hsp90ab1|Sox4|Col3a1|Foxc1|Ssbp3|Nfix|Ptn|Lrp1|Wnt4|Wls|Plxna4|Emx2|Id2|Plxna2|Igf1|Pbx1|Meis1|Abr|Nnat|Hmga2|Flna|Aqp1|Id3|Myrf|Vcan|Cdh11|Dclk1|Myh10|Fgfr2|Aldh1a2|Hprt|Syne2|Dbi|Rtn4|Ndst1|Smo|Il6st|Akt1|Daam2|Wnt5a|Ndn|Ubb|Meis2|Selenop|Ldb1|App|Nrp1|Igf2bp1|Marcks|Ywhae|Hes1|Phgdh|Marcksl1|Hspg2|Sox5|Tmem98|Hnrnpk|Pbx3|Zfhx3|Ryk|Hook3|Lamb1|Pbx…	130	1616	815	15175	8	5.4	m68
negative regulation of epithelial cell proliferation (GO:0050680)	biological_process	Up-regulated in Sertoli cells	0.00106626	enriched	Sulf1|Sfrp1|Nr2f2|Apoe|Gas1|Nfib|Ptn|Tgfb2|Gpc3|Npm1|Mtss1|Fgfr2|Atp5a1|Wnt5a|Efnb2|Ptprk|Tgfbr1|Atpif1|Dab2|Dlk1	20	807	132	15175	2.5	0.9	m19
organelle organization (GO:0006996)	biological_process	DEGs in Sertoli cells	9.60741e-05	top.enriched	Tmsb4x|Sfrp1|Tmsb10|Actg1|Mdk|S100a10|Cdkn1c|Slc25a4|Cald1|H3f3a|Parvb|Macroh2a2|Rspo1|Ezr|Actb|Cryab|Hsp90ab1|Lsp1|Palld|Rplp0|Pmp22|Hmgn1|Cdc42ep3|Dcn|Id1|Lrp1|Wnt4|Golm1|Gdpd2|Cfl1|Rhou|Tgfb2|Wnt11|Igf1|Acaa2|Coprs|Abr|Lrrc4|Ablim1|Hmga2|Flna|Aqp1|Slc9a3r1|Lama5|Tpm1|Cfh|Igf2|Ppp2r2b|Ppargc1a|Gabarap|Anxa2|Cct4|Hopx|Npm1|Mtss1|Fis1|Myh10|Siva1|Fgfr2|Ogt|Rpl10|Dbn1|Ier3|Abca1|Arpc2|Syne2|Mical2…	449	1616	3491	15175	27.8	23	m69
synapse (GO:0045202)	cellular_component	DEGs in Sertoli cells	9.63362e-05	top.enriched	Ncam1|Actg1|Cald1|Apoe|Actb|Cryab|Palld|Rplp0|Lamc1|Slc1a3|Gria3|Adam10|Ptn|Lrp1|Cfl1|Rpl7|Snta1|Rps4x|Abr|Lrrc4|Plat|Ablim1|Ppp3ca|Flna|Aqp1|Lama5|Rgs10|Vcan|Rps9|Cdh11|Dclk1|Clta|Myh10|Fgfr2|Rpl10|Dbn1|Arpc2|Dbi|Gdi2|Rtn4|Psma3|Rpl24|Mpdz|Psma7|Rps3a1|Smo|Add3|Nedd4|Rpl6|Glul|Itga3|Aldoc|Wnt5a|Rpl5|Col4a5|Palm|Efnb2|Emb|Hspa8|Plekha5|App|Prss12|Ppp1ca|Nrp1|Rpl7a|Igf2bp1|Cib2|Rps2|Plcb4|Rpl29|Yw…	193	1635	1315	15298	11.8	8.6	m17
mitochondrion (GO:0005739)	cellular_component	DEGs in Sertoli cells	9.63362e-05	top.enriched	Acot1|Slc25a4|Cryab|Hsp90ab1|Sox4|Hmgcs2|Slc1a3|Cox4i1|Eci2|Cfl1|Tgm2|Fth1|Bsg|Acaa2|Dnaja1|Hebp1|Ppp3ca|Atp5g3|Ltbp1|Rack1|Ppp2r2b|Ppargc1a|Cox4i2|Fis1|Ndufv2|Siva1|Perp|Ogt|Atp5pb|Rxra|Sfxn1|Syne2|Slc25a3|Dbi|Ddah2|Mrrf|Ccdc136|Hsd17b10|Etfb|Pts|Atp5d|Cyb5r3|Atp5a1|Akt1|Glul|Aldoc|Ubb|Dhrs4|Bnip3l|Acot2|Plscr3|Dctn6|Atp5h|Park7|Snn|Cox5a|App|Nrp1|Acadl|Ldhb|Tmem14c|Ndufs2|Ywhae|Ndufb9|Sh3glb1|A…	240	1635	1700	15298	14.7	11.1	m18
negative regulation of protein metabolic process (GO:0051248)	biological_process	DEGs in Sertoli cells	9.68158e-05	enriched	Igfbp5|Sfrp1|Cdkn1c|Zfp36l1|Nr2f2|Apoe|Itm2b|Gas1|Actb|Cryab|Uchl1|Hsp90ab1|Sox4|Pcp4|Ptpn13|Itm2a|Serpinh1|Fbln1|Igf1|Alad|Snta1|Lxn|Plat|Dnaja1|Timp2|Flna|Aqp1|Gpc3|Rack1|Ppargc1a|Anxa2|Npm1|Ogt|Rtraf|Gas6|Dbi|Rtn4|Pfdn5|Dusp5|Svbp|Smad6|Socs5|Akt1|Rpl5|Eif3h|Ppia|Laptm4b|Park7|App|Igf2bp1|Ywhae|Ubash3b|Cstb|Gnai2|Casp3|Hspg2|P3h1|Gpi1|Vps35|Gadd45b|Pard3|Tspo|Tmem98|Ilk|Ctdsp2|Cblb|Macroh2a1|F…	141	1616	901	15175	8.7	5.9	m76
positive regulation of Wnt signaling pathway (GO:0030177)	biological_process	Up-regulated in Sertoli cells	0.00106626	enriched	Sulf1|Sfrp1|Rspo1|Sox4|Bambi|Wls|Sulf2|Gpc3|Fgfr2|Nkd1|Daam2|Wnt5a|Fgf9|Kank1|Vps35|Ilk|Dab2|Mllt3|Lgr4|Amer1	20	807	132	15175	2.5	0.9	m19
cell recognition (GO:0008037)	biological_process	Up-regulated in Sertoli cells	0.00106626	enriched	Ncam1|Colec12|Bsg|Cct4|Rtn4|Cct8|Cct5|Cd81|Wnt5a|Ndn|Emb|App|Nrp1|Casp3|Ywhaz|Vdac2|Cct3|Ext1|Cd9|Mfge8	20	807	132	15175	2.5	0.9	m19
organ growth (GO:0035265)	biological_process	Up-regulated in Sertoli cells	0.00107667	enriched	Ncam1|Slc25a4|Foxc1|Tgfb2|Igf1|Meis1|Igf2|Vgll4|Fgfr2|Rxra|Smo|Akt1|Gata6|Fgf9|Tgfbr1|Ahr|Wwc2|Bcl2l11|Foxp1|Dipk2a|Tcf7l2|Anxa6|Bmpr1a|Zfpm2|Ext1	25	807	188	15175	3.1	1.2	m19
ATP synthesis coupled proton transport (GO:0015986)	biological_process	Up-regulated in Sertoli cells	0.00110411	enriched	Atp5g3|Atp5pb|Atp5d|Atp5a1|Atp5h|Atp5g2|Atp5b	7	807	18	15175	0.9	0.1	m19
cell junction (GO:0030054)	cellular_component	DEGs in Sertoli cells	0.000102727	enriched	Podxl|Ncam1|Actg1|Cald1|Apoe|Parvb|Ezr|Actb|Cryab|Palld|Rplp0|Pmp22|Lamc1|Slc1a3|Gria3|Adam10|Ptn|Lrp1|Stard10|Cfl1|Rhou|Rpl7|Snta1|Rps4x|Abr|Lrrc4|Plat|Ablim1|Ppp3ca|Flna|Aqp1|Lama5|Rgs10|Vcan|Rps9|Cdh11|Ccnd1|Dclk1|Anxa2|Clta|Mtss1|Myh10|Perp|Fgfr2|Rpl10|Dbn1|Arpc2|Syne2|Ahnak|Dbi|Gdi2|Rtn4|Psma3|Rpl24|Mpdz|Psma7|Rps3a1|Nhs|Cdk4|Smo|Add3|Tes|Nedd4|Rpl6|Akt1|Glul|Itga3|Aldoc|Wnt5a|Rpl5|Col4a5|Fe…	259	1635	1860	15298	15.8	12.2	m17
energy coupled proton transport, down electrochemical gradient (GO:0015985)	biological_process	Up-regulated in Sertoli cells	0.00110411	enriched	Atp5g3|Atp5pb|Atp5d|Atp5a1|Atp5h|Atp5g2|Atp5b	7	807	18	15175	0.9	0.1	m19
neuron projection morphogenesis (GO:0048812)	biological_process	DEGs in Sertoli cells	0.000103693	enriched	Ncam1|Apoe|Gas1|Nfib|Actb|Uchl1|Hsp90ab1|Fn1|Pmp22|Adam10|Ptn|Id1|Lrp1|Plxna4|Cfl1|Tgfb2|Plxna2|Bsg|Sema6a|Ablim1|Ppp3ca|Lama5|Cdh11|Dclk1|Alcam|Myh10|Fgfr2|Dbn1|Hprt|Rtn4|Rpl24|Smo|Nedd4|Wnt5a|Ndn|Ubb|Efnb2|Emb|App|Nrp1|Igf2bp1|Agrn|Cux1|Sdc2|Klf7|Sh3glb1|Apbb2|Map2k2|Ilk|Efnb1|Hnrnpk|Ryk|Eif4g2|Vim|Lifr|Foxp1|Actr3|Lgr4|Ext1|Igf1r|Cdh2|Clu|Dst|Pak3|Gja1|Rnd2|Sema6c|Tnfrsf12a|Islr2|Rtn4rl1|Bcan|…	108	1616	649	15175	6.7	4.3	m39
mitochondrial proton-transporting ATP synthase complex (GO:0005753)	cellular_component	Up-regulated in Sertoli cells	0.00117956	enriched	Atp5g3|Atp5pb|Atp5d|Atp5a1|Atp5h|Atp5g2|Atp5b	7	815	17	15298	0.9	0.1	m7
regulation of plasma membrane bounded cell projection organization (GO:0120035)	biological_process	DEGs in Sertoli cells	0.000104438	enriched	Podxl|Sfrp1|Mdk|Apoe|Ezr|Pcp4|Fn1|Pmp22|Dock11|Adam10|Ptn|Cdc42ep3|Eef1a1|Id1|Lrp1|Plxna4|Cfl1|Plxna2|Sema6a|Ppp3ca|Flna|Aqp1|Dbn1|Arpc2|Syne2|Ift20|Rtn4|Nedd4|Akt1|Itga3|Wnt5a|Palm|Efnb2|App|Kank1|Nrp1|Atg3|Agrn|Hes1|Cux1|Sdc2|Tgfbr1|Sh3glb1|Pfn1|P3h1|Tgfb3|Map2k2|Vps35|Capzb|Ilk|Hnrnpk|Dync1i2|Ryk|Eif4g2|Ptprg|Dab2|Vim|Coro1c|Actr3|Camk1|Igf1r|Cdh2|Hspb1|Serpine2|Pak3|Rnd2|Adamts16|Itga6|Vdac3|…	113	1616	687	15175	7	4.5	m39
positive regulation of protein metabolic process (GO:0051247)	biological_process	DEGs in Sertoli cells	0.000104438	enriched	Ramp1|Rbms3|Apoe|Gnas|Twsg1|Rspo1|Ezr|Hsp90ab1|Sox4|Lrp1|Cfl1|Tgfb2|Gfra1|Igf1|Igfbp6|Rcn3|Gpc3|Igf2|Rack1|Rps9|Vgll4|Ccnd1|Anxa2|Rarres2|Npm1|Fis1|Perp|Ogt|Mmp14|Gas6|Rxra|Ier3|Rbm3|Rbpms|Klf2|Psme2|Rps3a1|Cdk4|Nkd1|Cdc25b|Nedd4|Trf|Socs5|Il6st|Cd81|Akt1|Wnt5a|Rpl5|Ndn|Fermt2|Eif3e|Ppp2r5a|Pdgfc|Ppia|Hspa8|Fgf9|Park7|Ldb1|App|Clip3|Nrp1|Rps2|Agrn|Hes1|Tgfbr1|Prr5|Ddb1|Casp3|Dap|Tgfb3|Map2k2|Vps3…	195	1616	1333	15175	12.1	8.8	m70
mitotic cell cycle (GO:0000278)	biological_process	DEGs in Sertoli cells	0.000106034	enriched	Cdkn1c|Zfp36l1|Gas1|Sox4|Foxc1|Cfl1|Rhou|Id2|Igf1|Pbx1|Timp2|Ppp3ca|Flna|Slc9a3r1|Igf2|Ccnd1|Myh10|Fgfr2|Ier3|Fhl1|Fbxl7|Rpl24|Psme2|Cdk4|Cdc25b|Akt1|Meis2|Dctn6|App|Taf10|Hes1|Tubb5|Ttc28|Ddb1|Rad51b|Rhoc|Ctdsp2|Macroh2a1|Hdac3|Dctn2|Tcf3|Igf1r|Rhob|Gja1|Unc119|Ttyh1|Rgcc|Tacc1|Eif4ebp1|Gadd45gip1|Eps8|Tuba1c|Insc|Nabp1|Tubb3|Tpd52l1|Hspa1a|Ywhah|Asns|E2f6|Mta3|Slf2|Wee1|Anp32b|Rfwd3|Scrib|Tpx2|…	128	1616	802	15175	7.9	5.3	m71
autolysosome (GO:0044754)	cellular_component	Up-regulated in Sertoli cells	0.00123473	enriched	Ftl1|Fth1|Lamp2|Lamp1|Ncoa4|Map1lc3a	6	815	12	15298	0.7	0.1	m5
coronary vasculature development (GO:0060976)	biological_process	Up-regulated in Sertoli cells	0.0012541	enriched	Lrp1|Ltbp1|Gpc3|Myh10|Fgfr2|Rxra|Ndst1|Smad6|Gata6|Fgf9|Nrp1|Tgfbr1|Pbrm1|Zfpm2	14	807	73	15175	1.7	0.5	m19
apoptotic signaling pathway (GO:0097190)	biological_process	Up-regulated in Sertoli cells	0.00129121	top.enriched	Sfrp1|Itm2b|Gas1|Pmp22|Wnt4|Tgfb2|Igf1|Acaa2|Dnaja1|Slc9a3r1|Rack1|Gabarap|Fis1|Siva1|Perp|Ier3|Akt1|Ubb|Bnip3l|Plscr3|Ppia|Trp53inp1|Park7|Ppp1ca|Krt18|Nrp1|Ctnna1|Tgfbr1|P4hb|Sh3glb1|Gnai2|Casp3|Aldh2|Dap|Hnrnpk|Erp29|Prelid1|Atpif1|Cebpb|Siah1a|Dnajc10|Lmna|Dab2|Bcl2l11|Bad|Vdac2|Igbp1|Tcf7l2|Mknk2|Gclm|Mtch2|Pnp|Anxa6	53	807	556	15175	6.6	3.7	m25
cell surface (GO:0009986)	cellular_component	Up-regulated in Sertoli cells	0.00129129	top.enriched	Sulf1|Sfrp1|Ramp1|Ncam1|Apoe|Cryab|Hsp90ab1|Pmp22|Bgn|Slc1a3|Adam10|Ptn|Lrp1|Wnt4|Lbp|Tgfb2|Gfra1|Plat|Timp2|Sulf2|Il11ra1|Nid2|Gpc3|Cfh|Ano1|Vcan|Anxa2|Alcam|Fgfr2|Abca1|Arpc2|Wif1|Fcgrt|Trf|Atp5a1|Il6st|Itga3|Wnt5a|Pdgfc|Hspa8|App|Krt18|Jam3|Nrp1|Cd302|Agrn|Ptprk|Sdc2|Tgfbr1|P4hb|Pcsk6|Hnrnpm|Tgfb3|Lamp1|Erp29|Nradd|Atpif1|Cd63|Lifr|Atp5b|Dlk1|Bcam|Bmpr1a|Cdh2|Cd9|Mfge8	66	815	731	15298	8.1	4.8	m17
cardiac ventricle development (GO:0003231)	biological_process	Up-regulated in Sertoli cells	0.00129388	enriched	Sox4|Foxc1|Tgfb2|Wnt11|Id2|Tnni1|Ltbp1|Tpm1|Fgfr2|Rxra|Naca|Smad6|Wnt5a|Fzd2|Fgf9|Hes1|Tgfbr1|Ahr|Bmpr1a|Zfpm2	20	807	134	15175	2.5	0.9	m19
regulation of mitochondrial membrane permeability involved in apoptotic process (GO:1902108)	biological_process	Up-regulated in Sertoli cells	0.00129388	enriched	Slc25a4|Acaa2|Siva1|Ier3|Bnip3l|Sh3glb1|Atpif1|Bcl2l11|Vdac2|Mtch2	10	807	39	15175	1.2	0.3	m19
neuron recognition (GO:0008038)	biological_process	Up-regulated in Sertoli cells	0.0012977	enriched	Ncam1|Bsg|Rtn4|Wnt5a|Ndn|Emb|App|Nrp1|Casp3|Ywhaz|Ext1	11	807	47	15175	1.4	0.3	m45
negative regulation of phosphorylation (GO:0042326)	biological_process	Up-regulated in Sertoli cells	0.00132779	enriched	Sfrp1|Cdkn1c|Nr2f2|Apoe|Actb|Uchl1|Pcp4|Ptpn13|Fbln1|Igf1|Grb10|Dnaja1|Rack1|Ppargc1a|Npm1|Ogt|Rtraf|Ier3|Dusp5|Smad6|Socs5|Akt1|Ppp2r5a|Ppia|Park7|Ubash3b|Casp3|Gadd45b|Pard3|Ilk|Ctdsp2|Cblb|Macroh2a1|Fkbp8|Dnajc10|Coro1c|Tardbp|Mtch2|Igf1r|Plpp3	40	807	379	15175	5	2.5	m73
regulation of signaling (GO:0023051)	biological_process	Up-regulated in Sertoli cells	0.000135712	enriched	Sulf1|Igfbp5|Igfbp4|Sfrp1|Ramp1|Ncam1|Mdk|Rbms3|Apoe|Gnas|Fst|Gas1|Twsg1|Rspo1|Ezr|Uchl1|Hsp90ab1|Sox4|Ybx1|Col3a1|Fn1|Pmp22|Ptpn13|Bambi|Slc1a3|Gria3|Adam10|Ptn|Dcn|Id1|Lrp1|Wnt4|Lbp|Wls|Stard10|Cfl1|Fbln1|Tgfb2|Wnt11|Igf1|Tgm2|Bicc1|Acaa2|Grb10|Abr|Lrrc4|Dnaja1|Timp2|Nnat|Sema6a|Igfbp6|Sulf2|Ppp3ca|Hmga2|Rcn3|Igfbp2|Flna|Slc9a3r1|Ltbp1|Rgs10|Gpc3|Igf2|Rack1|Ano1|Ppargc1a|Vgll4|Cdh11|Fbn2|Anxa2|…	205	807	2873	15175	25.4	18.9	m53
mmu04390 Hippo signaling pathway	kegg_pathway	Up-regulated in Sertoli cells	0.00137751	top.enriched	Actg1|Actb|Id1|Wnt4|Tgfb2|Wnt11|Id2|Tead2|Ppp2r2b|Ccnd1|Tcf7l1|Nkd1|Wnt5a|Fzd2|Ppp1ca|Ctnna1|Ywhae|Tgfbr1|Tgfb3|Pard3|Ywhaz|Tcf7l2|Bmpr1a|Tead1	24	429	147	6348	5.6	2.3	m4
actin cytoskeleton organization (GO:0030036)	biological_process	DEGs in Sertoli cells	0.000144432	enriched	Tmsb4x|Sfrp1|Tmsb10|Actg1|Mdk|S100a10|Cald1|Parvb|Ezr|Actb|Palld|Pmp22|Cdc42ep3|Id1|Lrp1|Wnt4|Gdpd2|Cfl1|Rhou|Tgfb2|Wnt11|Abr|Flna|Aqp1|Slc9a3r1|Tpm1|Mtss1|Myh10|Dbn1|Arpc2|Mical2|Add3|Arpc5|Arhgap28|Trf|Arpc3|Myo1b|Csrp2|Daam2|Fermt2|Parva|Kank1|Jam3|Nrp1|Cavin3|Dstn|Marcks|Tgfbr1|Prr5|Marcksl1|Pfn1|Rhoc|Tgfb3|Capzb|Ilk|Coro1c|Foxp1|Actr3|Arhgap18|Phldb2|Daam1|Kras|Atp2c1|Rhob|Ctsl|Pdlim4|Pak3|M…	110	1616	669	15175	6.8	4.4	m67
regulation of plasma membrane bounded cell projection organization (GO:0120035)	biological_process	Up-regulated in Sertoli cells	0.00141649	enriched	Podxl|Sfrp1|Mdk|Apoe|Ezr|Pcp4|Fn1|Pmp22|Dock11|Adam10|Ptn|Cdc42ep3|Eef1a1|Id1|Lrp1|Plxna4|Cfl1|Plxna2|Sema6a|Ppp3ca|Flna|Aqp1|Dbn1|Arpc2|Syne2|Ift20|Rtn4|Nedd4|Akt1|Itga3|Wnt5a|Palm|Efnb2|App|Kank1|Nrp1|Atg3|Agrn|Hes1|Cux1|Sdc2|Tgfbr1|Sh3glb1|Pfn1|P3h1|Tgfb3|Map2k2|Vps35|Capzb|Ilk|Hnrnpk|Dync1i2|Ryk|Eif4g2|Ptprg|Dab2|Vim|Coro1c|Actr3|Camk1|Igf1r|Cdh2	62	807	687	15175	7.7	4.5	m35
positive regulation of epithelial cell proliferation (GO:0050679)	biological_process	Up-regulated in Sertoli cells	0.00142513	enriched	Sfrp1|Mdk|Gas1|Ptn|Id1|Igf1|Hmga2|Igf2|Ccnd1|Fgfr2|Rtn4|Smo|Akt1|Glul|Wnt5a|Fgf9|Emc10|Zfp703|Foxp1|Bad|Tcf7l2|Jcad|Bmpr1a|Cyba	24	807	180	15175	3	1.2	m19
striated muscle cell proliferation (GO:0014855)	biological_process	Up-regulated in Sertoli cells	0.00142513	enriched	Ncam1|Foxc1|Tgfb2|Meis1|Vgll4|Fgfr2|Rxra|Gata6|Fgf9|Tgfbr1|Foxp1|Dipk2a|Bmpr1a|Zfpm2	14	807	74	15175	1.7	0.5	m19
regulation of cell projection organization (GO:0031344)	biological_process	DEGs in Sertoli cells	0.000150067	enriched	Podxl|Sfrp1|Mdk|Apoe|Ezr|Pcp4|Fn1|Pmp22|Dock11|Adam10|Ptn|Cdc42ep3|Eef1a1|Id1|Lrp1|Plxna4|Cfl1|Plxna2|Sema6a|Ppp3ca|Flna|Aqp1|Dbn1|Arpc2|Syne2|Ift20|Rtn4|Nedd4|Akt1|Itga3|Wnt5a|Palm|Efnb2|App|Kank1|Nrp1|Atg3|Agrn|Hes1|Cux1|Sdc2|Tgfbr1|Sh3glb1|Pfn1|P3h1|Tgfb3|Map2k2|Vps35|Capzb|Ilk|Hnrnpk|Dync1i2|Ryk|Eif4g2|Ptprg|Dab2|Vim|Coro1c|Actr3|Camk1|Igf1r|Cdh2|Hspb1|Serpine2|Pak3|Rnd2|Adamts16|Itga6|Vdac3|…	114	1616	700	15175	7.1	4.6	m39
negative regulation of protein phosphorylation (GO:0001933)	biological_process	Up-regulated in Sertoli cells	0.00143064	enriched	Sfrp1|Cdkn1c|Nr2f2|Apoe|Actb|Uchl1|Pcp4|Ptpn13|Fbln1|Igf1|Dnaja1|Rack1|Ppargc1a|Npm1|Ogt|Rtraf|Dusp5|Smad6|Socs5|Akt1|Ppia|Park7|Ubash3b|Casp3|Gadd45b|Pard3|Ilk|Ctdsp2|Cblb|Macroh2a1|Fkbp8|Dnajc10|Coro1c|Tardbp|Igf1r|Plpp3	36	807	328	15175	4.5	2.2	m45
regulation of cell morphogenesis involved in differentiation (GO:0010769)	biological_process	Up-regulated in Sertoli cells	0.00146155	enriched	Mdk|S100a10|Fbln1|Flna|Dbn1|Arpc2|Ttc3|Fermt2|Kank1|Nrp1|Cux1|P4hb|Sh3glb1|St6gal1|Ilk|Dab2|Coro1c|Actr3	18	807	114	15175	2.2	0.8	m19
organic substance biosynthetic process (GO:1901576)	biological_process	Up-regulated in Sertoli cells	0.000152931	enriched	Peg3|Tmsb4x|Igfbp5|Sfrp1|Ramp1|Mdk|Cdkn1c|Zfp36l1|Nr2f2|Rbms3|Ssbp2|Apoe|H3f3a|Gnas|Fst|Itm2b|Macroh2a2|Tkt|Ezr|Nfib|Cryab|Hsp90ab1|Sox4|Ybx1|Foxc1|Hmgcs2|Rplp0|Ssbp3|Nfix|Bambi|Slc1a3|Hmgn1|Dcn|Eef1a1|Id1|Rbp1|Wnt4|Gxylt2|Itm2a|Emx2|Hlf|Tgfb2|Wnt11|Rpl7|Id2|Igf1|Isyna1|Aprt|Alad|Lum|Pbx1|Grb10|Rps4x|Meis1|Sptssa|Tead2|Ablim1|Ppp3ca|Hmga2|Flna|Atp5g3|Id3|Myrf|Hs6st2|Cers4|Igf2|Hacd4|Rack1|Ier5|Pp…	315	807	4788	15175	39	31.6	m58
cellular component organization (GO:0016043)	biological_process	Up-regulated in Sertoli cells	0.000153128	top.enriched	Sulf1|Tmsb4x|Podxl|Igfbp5|Igfbp4|Sfrp1|Tmsb10|Ncam1|Actg1|Mdk|Mgp|S100a10|Cdkn1c|Slc25a4|Cald1|Apoe|H3f3a|Parvb|Macroh2a2|Gas1|Loxl1|Rspo1|Ezr|Nfib|Actb|Cryab|Uchl1|Hsp90ab1|Lsp1|Pcp4|Col5a2|Col3a1|Foxc1|Fn1|Palld|Rplp0|Pmp22|Ssbp3|Dock11|Lamc1|Hmgn1|Adam10|Ptn|Cdc42ep3|Dcn|Eef1a1|Id1|Lrp1|Wnt4|Lbp|Golm1|Serpinh1|Plxna4|Gdpd2|Plekho1|Cfl1|Fbln1|Rhou|Tgfb2|Wnt11|Gfra1|Plxna2|Igf1|Alad|Lum|Snta1|Bs…	350	807	5417	15175	43.4	35.7	m61
cellular metabolic process (GO:0044237)	biological_process	Up-regulated in Sertoli cells	0.000153128	enriched	Peg3|Sulf1|Tmsb4x|Igfbp5|Igfbp4|Sfrp1|Ramp1|Mdk|Acot1|Cdkn1c|Zfp36l1|Nr2f2|Rbms3|Ssbp2|Apoe|H3f3a|Gnas|Fst|Itm2b|Macroh2a2|Gas1|Loxl1|Twsg1|Rspo1|Tkt|Ezr|Nfib|Actb|Cryab|Uchl1|Hsp90ab1|Sox4|Pcp4|Ybx1|Col3a1|Foxc1|Fn1|Hmgcs2|Rplp0|Pmp22|Ssbp3|Bgn|Ptpn13|Nfix|Bambi|Slc1a3|Hmgn1|Gria3|Adam10|Dcn|Eef1a1|Id1|Lrp1|Rbp1|Wnt4|Gxylt2|Cox4i1|Itm2a|Serpinh1|Emx2|Eci2|Hlf|Cfl1|Fbln1|Tgfb2|Wnt11|Gfra1|Rpl7|Id…	517	807	8540	15175	64.1	56.3	m67
negative regulation of cellular protein metabolic process (GO:0032269)	biological_process	DEGs in Sertoli cells	0.000153638	enriched	Igfbp5|Sfrp1|Cdkn1c|Zfp36l1|Nr2f2|Apoe|Gas1|Actb|Cryab|Uchl1|Hsp90ab1|Sox4|Pcp4|Ptpn13|Serpinh1|Fbln1|Igf1|Alad|Snta1|Lxn|Plat|Dnaja1|Timp2|Aqp1|Gpc3|Rack1|Ppargc1a|Anxa2|Npm1|Ogt|Rtraf|Gas6|Dbi|Dusp5|Svbp|Smad6|Socs5|Akt1|Rpl5|Eif3h|Ppia|Laptm4b|Park7|App|Igf2bp1|Ywhae|Ubash3b|Cstb|Gnai2|Casp3|P3h1|Gpi1|Vps35|Gadd45b|Pard3|Tspo|Tmem98|Ilk|Ctdsp2|Cblb|Macroh2a1|Fkbp8|Dnajc10|Nxn|Crtap|Coro1c|Igbp…	132	1616	839	15175	8.2	5.5	m76
negative regulation of signal transduction (GO:0009968)	biological_process	Up-regulated in Sertoli cells	0.00148995	top.enriched	Sulf1|Igfbp5|Sfrp1|Mdk|Rbms3|Apoe|Fst|Gas1|Twsg1|Ezr|Uchl1|Ybx1|Bambi|Dcn|Lrp1|Wnt4|Fbln1|Tgfb2|Wnt11|Igf1|Bicc1|Acaa2|Grb10|Dnaja1|Timp2|Sema6a|Sulf2|Hmga2|Slc9a3r1|Ltbp1|Rgs10|Gpc3|Rack1|Vgll4|Fbn2|Mmp14|Gas6|Ier3|Wif1|Sesn3|Rnf213|Pfdn5|Dusp5|Nkd1|Ctnnbip1|Smad6|Nedd4|Socs5|Il6st|Akt1|Itga3|Wnt5a|Palm|Ppia|Fgf9|Park7|App|Kank1|Nrp1|Cavin3|Ctnna1|Ubash3b|Tgfbr1|Sh3glb1|Gnai2|Leprot|Wwc2|Tgfb3|C…	91	807	1124	15175	11.3	7.4	m74
positive regulation of nucleic acid-templated transcription (GO:1903508)	biological_process	DEGs in Sertoli cells	0.000158413	enriched	Peg3|Tmsb4x|Sfrp1|Mdk|Nr2f2|Ssbp2|Apoe|Nfib|Sox4|Ybx1|Foxc1|Ssbp3|Nfix|Bambi|Dcn|Wnt4|Hlf|Tgfb2|Wnt11|Id2|Igf1|Lum|Pbx1|Meis1|Tead2|Ablim1|Ppp3ca|Hmga2|Myrf|Igf2|Ier5|Ppargc1a|Zbtb7c|Npm1|Fgfr2|Ogt|Rtraf|Rxra|Mical2|Hmgn3|Klf2|Tcf4|Tcf7l1|Naca|Ptov1|Maf|Smo|Smad6|Trf|Cd81|Akt1|Wnt5a|Ndn|Fzd2|Smad5|Meis2|Trp53inp1|Gata6|Fgf9|Park7|Ldb1|App|Dpf3|Pcbd1|Agrn|Nfic|Hes1|Tgfbr1|Klf7|Ahr|Aamdc|Mpnd|Irf2b…	195	1616	1342	15175	12.1	8.8	m61
positive regulation of transcription, DNA-templated (GO:0045893)	biological_process	DEGs in Sertoli cells	0.000158413	enriched	Peg3|Tmsb4x|Sfrp1|Mdk|Nr2f2|Ssbp2|Apoe|Nfib|Sox4|Ybx1|Foxc1|Ssbp3|Nfix|Bambi|Dcn|Wnt4|Hlf|Tgfb2|Wnt11|Id2|Igf1|Lum|Pbx1|Meis1|Tead2|Ablim1|Ppp3ca|Hmga2|Myrf|Igf2|Ier5|Ppargc1a|Zbtb7c|Npm1|Fgfr2|Ogt|Rtraf|Rxra|Mical2|Hmgn3|Klf2|Tcf4|Tcf7l1|Naca|Ptov1|Maf|Smo|Smad6|Trf|Cd81|Akt1|Wnt5a|Ndn|Fzd2|Smad5|Meis2|Trp53inp1|Gata6|Fgf9|Park7|Ldb1|App|Dpf3|Pcbd1|Agrn|Nfic|Hes1|Tgfbr1|Klf7|Ahr|Aamdc|Mpnd|Irf2b…	195	1616	1342	15175	12.1	8.8	m61
epithelial cell migration (GO:0010631)	biological_process	Up-regulated in Sertoli cells	0.0015275	enriched	Nr2f2|Apoe|Dcn|Tgfb2|Igf1|Bsg|Aqp1|Igf2|Rtn4|Svbp|Fstl1|Atp5a1|Akt1|Glul|Itga3|Wnt5a|Efnb2|Kank1|Nrp1|Tgfbr1|Emc10|Rras|Pfn1|Gpi1|Ptprg|Cd63|Coro1c|Atp5b|Ptp4a3|Jcad|Rhob|Plpp3	32	807	278	15175	4	1.8	m45
mitochondrial envelope (GO:0005740)	cellular_component	Up-regulated in Sertoli cells	0.00154582	enriched	Slc25a4|Hmgcs2|Slc1a3|Cox4i1|Cfl1|Acaa2|Atp5g3|Ppp2r2b|Cox4i2|Fis1|Ndufv2|Atp5pb|Sfxn1|Slc25a3|Hsd17b10|Atp5d|Cyb5r3|Atp5a1|Bnip3l|Plscr3|Atp5h|Park7|Snn|Cox5a|Acadl|Tmem14c|Ndufs2|Ndufb9|Sh3glb1|Ndufv3|Armcx2|Ndufb8|Sdhb|Cox6c|Tspo|Ndufb10|Atp5g2|Cat|Prelid1|Eci1|Fkbp8|Ndufa8|Cisd2|Uqcrc1|Ndufa10|Ndufs8|Vdac1|Fundc2|Bad|Atp5b|Vdac2|Ndufb6|Ccs|Uqcrc2|Chchd3|Mtch1|Mtch2|Nme4	58	815	621	15298	7.1	4.1	m7
proton-transporting ATP synthase complex (GO:0045259)	cellular_component	Up-regulated in Sertoli cells	0.00157852	enriched	Atp5g3|Atp5pb|Atp5d|Atp5a1|Atp5h|Atp5g2|Atp5b	7	815	18	15298	0.9	0.1	m7
negative regulation of biological process (GO:0048519)	biological_process	Down-regulated in Sertoli cells	0.00016005	top.enriched	Aldh1a1|Cst8|Cited1|Gstm7|Ctsl|Hspb1|Serpinb6a|Clu|Tspan15|Amh|Serpine2|Tesc|Hmgb3|Inhbb|Inha|Spp1|Sin3b|Gja1|Mt3|Jam2|Sh3bp5|Ptgds|Adgrg1|Unc119|Cst9|Ppp1r16b|Itga6|Maged1|Rgcc|Basp1|Ndfip1|Npr1|Sox9|Sparc|Ucp2|Atp1a1|Jsrp1|Atp1b2|Bok|Akr1b3|1810037I17Rik|Sema6c|Sfn|Slc24a5|Rgs11|Grem2|Slc7a5|Fabp5|Eif4ebp1|Pdgfa|Gadd45gip1|Srsf9|Gpm6b|Grb14|Pgp|Rtn4rl1|Dusp15|Zc3h7b|Atp2a2|Lpl|Tafa5|Eps8|Hk2|My…	324	809	4761	15175	40	31.4	m2
plasma membrane bounded cell projection organization (GO:0120036)	biological_process	DEGs in Sertoli cells	0.000160942	enriched	Podxl|Sfrp1|Ncam1|Mdk|Apoe|Parvb|Gas1|Ezr|Nfib|Actb|Uchl1|Hsp90ab1|Pcp4|Fn1|Palld|Pmp22|Dock11|Lamc1|Adam10|Ptn|Cdc42ep3|Eef1a1|Id1|Lrp1|Plxna4|Plekho1|Cfl1|Tgfb2|Gfra1|Plxna2|Bsg|Stk26|Sema6a|Ablim1|Ppp3ca|Flna|Aqp1|Slc9a3r1|Lama5|Tpm1|Cdh11|Dclk1|Alcam|Myh10|Fgfr2|Dbn1|Arpc2|Nrep|Hprt|Syne2|Ift20|Rtn4|Rpl24|Svbp|Smo|Arpc5|Nedd4|Akt1|Itga3|Wnt5a|Ndn|Palm|Ubb|Efnb2|Emb|Parva|App|Kank1|Nrp1|Kifap3…	210	1616	1465	15175	13	9.7	m39
establishment or maintenance of cell polarity (GO:0007163)	biological_process	Up-regulated in Sertoli cells	0.00160355	enriched	Parvb|Ezr|Actb|Hsp90ab1|Cfl1|Wnt11|Igf1|Aqp1|Slc9a3r1|Syne2|Ift20|Arpc5|Wnt5a|Parva|Kank1|Jam3|Ctnna1|Hes1|Rhoc|Pard3|Ilk|Lmna|Arf4|Actr3|Rab11fip2|Igf1r|Rhob	27	807	217	15175	3.3	1.4	m19
positive regulation of cellular protein metabolic process (GO:0032270)	biological_process	Up-regulated in Sertoli cells	0.00166293	enriched	Ramp1|Rbms3|Apoe|Gnas|Twsg1|Rspo1|Ezr|Hsp90ab1|Sox4|Lrp1|Cfl1|Tgfb2|Gfra1|Igf1|Igfbp6|Rcn3|Igf2|Rack1|Rps9|Vgll4|Ccnd1|Anxa2|Rarres2|Npm1|Fis1|Perp|Ogt|Mmp14|Gas6|Rxra|Rbm3|Rbpms|Psme2|Rps3a1|Cdk4|Cdc25b|Trf|Socs5|Il6st|Cd81|Akt1|Wnt5a|Rpl5|Ndn|Fermt2|Eif3e|Ppp2r5a|Pdgfc|Ppia|Hspa8|Fgf9|Park7|App|Clip3|Nrp1|Rps2|Agrn|Hes1|Tgfbr1|Prr5|Dap|Tgfb3|Map2k2|Vps35|Gadd45b|Asph|Ilk|Erp29|Cblb|Prelid1|Atpi…	99	807	1252	15175	12.3	8.3	m65
cellular macromolecule localization (GO:0070727)	biological_process	Up-regulated in Sertoli cells	0.000163214	enriched	Tmsb4x|Ramp1|Tmsb10|S100a10|Zfp36l1|Apoe|Macroh2a2|Ezr|Actb|Hsp90ab1|Arl4c|Ybx1|Adam10|Ptn|Lrp1|Wls|Cfl1|Tgfb2|Wnt11|Bsg|Lrrc4|Dnaja1|Ppp3ca|Flna|Slc9a3r1|Lama5|Gpc3|Rack1|Ppp2r2b|Anxa2|Clta|Cct4|Npm1|Fis1|Ogt|Mmp14|Gas6|Dbn1|Arpc2|Syne2|Ift20|Rtn4|Cct8|Naca|Cct5|Smo|Arl4d|Nedd4|Lamp2|Cd81|Akt1|Glul|Itga3|Wnt5a|Pkdcc|Fermt2|Palm|Efnb2|Ppp2r5a|Bnip3l|Wipi1|Arf5|Hspa8|Fgf9|Park7|App|Clip3|Krt18|Ptp…	134	807	1718	15175	16.6	11.3	m62
positive regulation of RNA biosynthetic process (GO:1902680)	biological_process	DEGs in Sertoli cells	0.000164354	enriched	Peg3|Tmsb4x|Sfrp1|Mdk|Nr2f2|Ssbp2|Apoe|Nfib|Sox4|Ybx1|Foxc1|Ssbp3|Nfix|Bambi|Dcn|Wnt4|Hlf|Tgfb2|Wnt11|Id2|Igf1|Lum|Pbx1|Meis1|Tead2|Ablim1|Ppp3ca|Hmga2|Myrf|Igf2|Ier5|Ppargc1a|Zbtb7c|Npm1|Fgfr2|Ogt|Rtraf|Rxra|Mical2|Hmgn3|Klf2|Tcf4|Tcf7l1|Naca|Ptov1|Maf|Smo|Smad6|Trf|Cd81|Akt1|Wnt5a|Ndn|Fzd2|Smad5|Meis2|Trp53inp1|Gata6|Fgf9|Park7|Ldb1|App|Dpf3|Pcbd1|Agrn|Nfic|Hes1|Tgfbr1|Klf7|Ahr|Aamdc|Mpnd|Irf2b…	195	1616	1343	15175	12.1	8.9	m61
negative regulation of cellular protein metabolic process (GO:0032269)	biological_process	Up-regulated in Sertoli cells	0.00167763	enriched	Igfbp5|Sfrp1|Cdkn1c|Zfp36l1|Nr2f2|Apoe|Gas1|Actb|Cryab|Uchl1|Hsp90ab1|Sox4|Pcp4|Ptpn13|Serpinh1|Fbln1|Igf1|Alad|Snta1|Lxn|Plat|Dnaja1|Timp2|Aqp1|Gpc3|Rack1|Ppargc1a|Anxa2|Npm1|Ogt|Rtraf|Gas6|Dbi|Dusp5|Svbp|Smad6|Socs5|Akt1|Rpl5|Eif3h|Ppia|Laptm4b|Park7|App|Igf2bp1|Ywhae|Ubash3b|Cstb|Gnai2|Casp3|P3h1|Gpi1|Vps35|Gadd45b|Pard3|Tspo|Tmem98|Ilk|Ctdsp2|Cblb|Macroh2a1|Fkbp8|Dnajc10|Nxn|Crtap|Coro1c|Igbp…	72	807	839	15175	8.9	5.5	m73
cell communication (GO:0007154)	biological_process	Up-regulated in Sertoli cells	0.000168031	enriched	Sulf1|Igfbp5|Igfbp4|Sfrp1|Ramp1|Ncam1|Kcne1l|Mdk|Zfp36l1|Rbms3|Apoe|Gnas|Fst|Itm2b|Gas1|Twsg1|Rspo1|Ezr|Cryab|Uchl1|Hsp90ab1|Lsp1|Sox4|Pcp4|Ybx1|Col3a1|Foxc1|Fn1|Pmp22|Ptpn13|Dock11|Bambi|Slc1a3|Adam10|Ptn|Cdc42ep3|Dcn|Id1|Lrp1|Wnt4|Lbp|Tril|Wls|Plxna4|Colec12|Stard10|Cfl1|Fbln1|Rhou|Tgfb2|Wnt11|Gfra1|Plxna2|Igf1|Tgm2|Rgl1|Bicc1|Acaa2|Grb10|Abr|Lrrc4|Plat|Fras1|Dnaja1|Timp2|Nnat|Stk26|Sema6a|Igfb…	305	807	4616	15175	37.8	30.4	m60
digestive tract development (GO:0048565)	biological_process	Up-regulated in Sertoli cells	0.0016983	enriched	Sfrp1|Col3a1|Id2|Rarres2|Fgfr2|Aldh1a2|Smo|Il6st|Wnt5a|Pkdcc|Pdgfc|Gata6|Fgf9|Hes1|Tcf7l2|Lgr4|Ext1	17	807	105	15175	2.1	0.7	m19
regulation of phosphorylation (GO:0042325)	biological_process	DEGs in Sertoli cells	0.000171217	enriched	Sfrp1|Cdkn1c|Nr2f2|Apoe|Gnas|Twsg1|Rspo1|Actb|Uchl1|Hsp90ab1|Pcp4|Fn1|Pmp22|Ptpn13|Eef1a1|Fbln1|Tgfb2|Gfra1|Igf1|Grb10|Dnaja1|Igfbp6|Slc9a3r1|Igf2|Rack1|Ppargc1a|Ccnd1|Anxa2|Rarres2|Npm1|Fgfr2|Ogt|Rtraf|Gas6|Ier3|Rbpms|Dusp5|Smad6|Cdc25b|Trf|Socs5|Il6st|Cd81|Akt1|Wnt5a|Fermt2|Ppp2r5a|Pdgfc|Ppia|Fgf9|Park7|Ldb1|App|Clip3|Nrp1|Agrn|Ubash3b|Hes1|Tgfbr1|Sh3glb1|Prr5|Casp3|Tgfb3|Map2k2|Gadd45b|Pard3|I…	175	1616	1182	15175	10.8	7.8	m70
epithelium migration (GO:0090132)	biological_process	Up-regulated in Sertoli cells	0.00173466	enriched	Nr2f2|Apoe|Dcn|Tgfb2|Igf1|Bsg|Aqp1|Igf2|Rtn4|Svbp|Fstl1|Atp5a1|Akt1|Glul|Itga3|Wnt5a|Efnb2|Kank1|Nrp1|Tgfbr1|Emc10|Rras|Pfn1|Gpi1|Ptprg|Cd63|Coro1c|Atp5b|Ptp4a3|Jcad|Rhob|Plpp3	32	807	280	15175	4	1.8	m45
extracellular exosome (GO:0070062)	cellular_component	Up-regulated in Sertoli cells	0.00176222	enriched	Actg1|Ybx1|Fn1|Aqp1|Anxa2|Ahnak|Alb|Lamp2|Cd81|Hspa8|Tmem98|Cd63|Rbmx|Cd9	14	815	73	15298	1.7	0.5	m5
regulation of signaling (GO:0023051)	biological_process	DEGs in Sertoli cells	0.000172086	enriched	Sulf1|Igfbp5|Igfbp4|Sfrp1|Ramp1|Ncam1|Mdk|Rbms3|Apoe|Gnas|Fst|Gas1|Twsg1|Rspo1|Ezr|Uchl1|Hsp90ab1|Sox4|Ybx1|Col3a1|Fn1|Pmp22|Ptpn13|Bambi|Slc1a3|Gria3|Adam10|Ptn|Dcn|Id1|Lrp1|Wnt4|Lbp|Wls|Stard10|Cfl1|Fbln1|Tgfb2|Wnt11|Igf1|Tgm2|Bicc1|Acaa2|Grb10|Abr|Lrrc4|Dnaja1|Timp2|Nnat|Sema6a|Igfbp6|Sulf2|Ppp3ca|Hmga2|Rcn3|Igfbp2|Flna|Slc9a3r1|Ltbp1|Rgs10|Gpc3|Igf2|Rack1|Ano1|Ppargc1a|Vgll4|Cdh11|Fbn2|Anxa2|…	376	1616	2873	15175	23.3	18.9	m63
regulation of transport (GO:0051049)	biological_process	DEGs in Sertoli cells	0.000172086	enriched	Sfrp1|Kcne1l|Actg1|Slc25a4|Apoe|Gnas|Gas1|Rspo1|Ezr|Actb|Cryab|Hsp90ab1|Sox4|Pcp4|Lrp1|Lbp|Wls|Cfl1|Tgfb2|Igf1|Snta1|Bsg|Acaa2|Grb10|Abr|Dnaja1|Nnat|Ppp3ca|Hmga2|Flna|Aqp1|Slc9a3r1|Gpc3|Rack1|Ano1|Ppargc1a|Anxa2|Pltp|Fis1|Myh10|Siva1|Ogt|Gas6|Dbn1|Ier3|Abca1|Arpc2|Fhl1|Ahnak|Dbi|Hmgn3|Rtn4|Tspan13|C1qtnf12|Smo|Tmem37|Nedd4|Trf|Cd81|Akt1|Glul|Wnt5a|Pkdcc|Efnb2|Bnip3l|Ppia|Hspa8|Park7|App|Clip3|Ptp…	226	1616	1599	15175	14	10.5	m66
mmu04979 Cholesterol metabolism	kegg_pathway	Up-regulated in Sertoli cells	0.00176975	top.enriched	Apoe|Lrp1|Pltp|Abca1|Npc2|Angptl4|Tspo|Lipa|Lrpap1|Vdac1|Vdac2	11	429	41	6348	2.6	0.6	m5
regulation of transmembrane receptor protein serine/threonine kinase signaling pathway (GO:0090092)	biological_process	Up-regulated in Sertoli cells	0.00183467	enriched	Sulf1|Sfrp1|Fst|Twsg1|Hsp90ab1|Bambi|Tgfb2|Ltbp1|Gpc3|Fbn2|Nrep|Rbpms|Fstl1|Smad6|Itga3|Wnt5a|Gata6|Fgf9|Hes1|Tgfbr1|Tgfb3|Ilk|Zfp703|Fkbp8|Dab2|Snx6|Tcf7l2|Bmpr1a	28	807	231	15175	3.5	1.5	m45
mitochondrial transport (GO:0006839)	biological_process	Up-regulated in Sertoli cells	0.00184617	top.enriched	Slc25a4|Slc1a3|Acaa2|Ppp2r2b|Fis1|Siva1|Atp5pb|Ier3|Sfxn1|Atp5d|Atp5a1|Akt1|Bnip3l|Atp5h|Tmem14c|Sh3glb1|Vps35|Atpif1|Ywhaz|Bcl2l11|Vdac1|Bad|Atp5b|Vdac2|Mtch2	25	807	195	15175	3.1	1.3	m19
regulation of epithelial cell migration (GO:0010632)	biological_process	Up-regulated in Sertoli cells	0.00184617	enriched	Nr2f2|Apoe|Dcn|Tgfb2|Igf1|Bsg|Aqp1|Igf2|Rtn4|Svbp|Atp5a1|Akt1|Glul|Itga3|Wnt5a|Nrp1|Emc10|Rras|Pfn1|Gpi1|Ptprg|Cd63|Coro1c|Atp5b|Jcad|Rhob|Plpp3	27	807	219	15175	3.3	1.4	m45
protein folding (GO:0006457)	biological_process	Up-regulated in Sertoli cells	0.00185065	enriched	Cryab|Hsp90ab1|Dnaja1|Cct4|Ppib|Pfdn5|Cct8|Cct5|Fkbp9|Ppia|Hspa8|P4hb|Sh3glb1|P3h1|Tbca|Ppic|Fkbp8|Dnajc10|Cdc37|Cct3|Prdx4	21	807	149	15175	2.6	1	m19
exocrine system development (GO:0035272)	biological_process	Up-regulated in Sertoli cells	0.00185226	enriched	Twsg1|Nfib|Foxc1|Wls|Igf1|Tgm2|Lama5|Igf2|Fgfr2|Nrp1|Igf1r	11	807	49	15175	1.4	0.3	m45
gland morphogenesis (GO:0022612)	biological_process	Up-regulated in Sertoli cells	0.0018601	enriched	Sulf1|Igfbp5|Sfrp1|Mdk|Twsg1|Nfib|Ptn|Wnt4|Igf1|Tgm2|Sulf2|Slc9a3r1|Lama5|Fgfr2|Rxra|Rtn4|Wnt5a|Nrp1|Cebpb|Igf1r	20	807	138	15175	2.5	0.9	m19
muscle organ development (GO:0007517)	biological_process	Up-regulated in Sertoli cells	0.00187306	enriched	Nr2f2|Cryab|Col3a1|Foxc1|Pmp22|Hlf|Tgfb2|Coprs|Ppp3ca|Myl6|Lama5|Tnni1|Id3|Tpm1|Igf2|Mtss1|Arid5b|Fgfr2|Rxra|Naca|Smo|Wnt5a|Fzd2|Tsc22d3|Sap30|Tgfbr1|Zfhx3|Lmna|Foxp1|Tcf7l2|Efemp2|Bmpr1a|Zfpm2|Chd2	34	807	307	15175	4.2	2	m45
positive regulation of membrane permeability (GO:1905710)	biological_process	Up-regulated in Sertoli cells	0.00191559	enriched	Acaa2|Siva1|Ier3|Bnip3l|Hspa8|Jam3|Sh3glb1|Atpif1|Bcl2l11|Vdac2	10	807	41	15175	1.2	0.3	m19
cellular protein localization (GO:0034613)	biological_process	Up-regulated in Sertoli cells	0.000186708	top.enriched	Tmsb4x|Ramp1|Tmsb10|S100a10|Apoe|Macroh2a2|Ezr|Actb|Hsp90ab1|Arl4c|Ybx1|Adam10|Ptn|Lrp1|Wls|Cfl1|Tgfb2|Wnt11|Bsg|Lrrc4|Dnaja1|Ppp3ca|Flna|Slc9a3r1|Lama5|Gpc3|Rack1|Ppp2r2b|Anxa2|Clta|Cct4|Npm1|Fis1|Ogt|Mmp14|Gas6|Dbn1|Arpc2|Syne2|Ift20|Rtn4|Cct8|Naca|Cct5|Smo|Arl4d|Nedd4|Lamp2|Cd81|Akt1|Glul|Itga3|Wnt5a|Pkdcc|Fermt2|Palm|Efnb2|Ppp2r5a|Bnip3l|Wipi1|Arf5|Hspa8|Fgf9|Park7|App|Clip3|Krt18|Ptpn14|Jam3…	133	807	1708	15175	16.5	11.3	m62
establishment of protein localization (GO:0045184)	biological_process	Up-regulated in Sertoli cells	0.000187216	top.enriched	Sfrp1|Ramp1|Apoe|Macroh2a2|Ezr|Hsp90ab1|Sox4|Arl4c|Lrp1|Wls|Cfl1|Tgfb2|Igf1|Bsg|Fras1|Dnaja1|Nnat|Ppp3ca|Rcn3|Flna|Btf3|Rack1|Ano1|Ppp2r2b|Gabarap|Clta|Cct4|Npm1|Fis1|Myh10|Ogt|Gas6|Abca1|Arpc2|Gdi2|Ift20|Hmgn3|Cct8|Naca|Cct5|Svbp|C1qtnf12|Smo|Arl4d|Selenbp1|Nedd4|Lamp2|Myo1b|Cd81|Akt1|Glul|Pkdcc|Guk1|Efnb2|Bnip3l|Arf5|Ppia|Hspa8|Fgf9|Park7|App|Clip3|Krt18|Ildr2|Ptpn14|Dennd4c|Atg3|Gga2|Ywhae|Nuc…	128	807	1629	15175	15.9	10.7	m64
response to stress (GO:0006950)	biological_process	DEGs in Sertoli cells	0.000189372	top.enriched	Sfrp1|Ncam1|Actg1|Mdk|Zfp36l1|Rbms3|Apoe|Gnas|Ezr|Cryab|Uchl1|Hsp90ab1|Lsp1|Sox4|Ybx1|Col3a1|Fn1|Pmp22|Slc1a3|Hmgn1|Ptn|Lrp1|Wnt4|Lbp|Tril|Colec12|Cfl1|Fbln1|Tgfb2|Id2|Igf1|Tgm2|Acaa2|Abr|Lxn|Plat|Dnaja1|Stk26|Sulf2|Ppp3ca|Hmga2|Rcn3|Flna|Aqp1|Tpm1|Cfh|Igf2|Rack1|Adamts5|Ano1|Ier5|Ppargc1a|Ccnd1|Gabarap|Anxa2|Rarres2|Npm1|Mtss1|Myh10|Ogt|Gas6|Ier3|Abca1|Nrep|Rbm3|Alb|Dbi|Sesn3|Rbpms|Klf2|Rtn4|Nds…	390	1616	2998	15175	24.1	19.8	m72
lamellipodium (GO:0030027)	cellular_component	Up-regulated in Sertoli cells	0.00192174	enriched	Parvb|Actb|Palld|Ptpn13|Gdpd2|Cfl1|Ablim1|Myh10|Dbn1|Arpc2|Syne2|Arpc5|Arpc3|Parva|App|Ctnna1|P4hb|Capzb|Ilk|Nradd|Coro1c|Actr3|Cdh2	23	815	168	15298	2.8	1.1	m5
tissue migration (GO:0090130)	biological_process	Up-regulated in Sertoli cells	0.00193918	enriched	Nr2f2|Apoe|Dcn|Tgfb2|Igf1|Bsg|Aqp1|Igf2|Rtn4|Svbp|Fstl1|Atp5a1|Akt1|Glul|Itga3|Wnt5a|Efnb2|Kank1|Nrp1|Tgfbr1|Emc10|Rras|Pfn1|Gpi1|Ptprg|Cd63|Coro1c|Atp5b|Ptp4a3|Jcad|Rhob|Plpp3	32	807	282	15175	4	1.9	m45
positive regulation of osteoblast differentiation (GO:0045669)	biological_process	Up-regulated in Sertoli cells	0.00194244	enriched	Gnas|Wnt4|Gdpd2|Igf1|Fbn2|Ctnnbip1|Il6st|Smad5|Fermt2|Ilk|Cebpb|Lmna|Bmpr1a	13	807	67	15175	1.6	0.4	m19
positive regulation of protein metabolic process (GO:0051247)	biological_process	Up-regulated in Sertoli cells	0.000190126	top.enriched	Ramp1|Rbms3|Apoe|Gnas|Twsg1|Rspo1|Ezr|Hsp90ab1|Sox4|Lrp1|Cfl1|Tgfb2|Gfra1|Igf1|Igfbp6|Rcn3|Gpc3|Igf2|Rack1|Rps9|Vgll4|Ccnd1|Anxa2|Rarres2|Npm1|Fis1|Perp|Ogt|Mmp14|Gas6|Rxra|Ier3|Rbm3|Rbpms|Klf2|Psme2|Rps3a1|Cdk4|Nkd1|Cdc25b|Nedd4|Trf|Socs5|Il6st|Cd81|Akt1|Wnt5a|Rpl5|Ndn|Fermt2|Eif3e|Ppp2r5a|Pdgfc|Ppia|Hspa8|Fgf9|Park7|Ldb1|App|Clip3|Nrp1|Rps2|Agrn|Hes1|Tgfbr1|Prr5|Ddb1|Casp3|Dap|Tgfb3|Map2k2|Vps3…	109	807	1333	15175	13.5	8.8	m65
positive regulation of steroid hormone biosynthetic process (GO:0090031)	biological_process	Up-regulated in Sertoli cells	0.00197528	enriched	Wnt4|Igf1|Igf2|Dab2|Igf1r	5	807	9	15175	0.6	0.1	m45
anatomical structure formation involved in morphogenesis (GO:0048646)	biological_process	DEGs in Sertoli cells	0.000196401	top.enriched	Sulf1|Sfrp1|Ramp1|Actg1|Mdk|Mfap2|Cald1|Gnas|Twsg1|Nfib|Sox4|Col5a2|Foxc1|Fn1|Pmp22|Ssbp3|Nfix|Ptn|Dcn|Id1|Wnt4|Wls|Plekho1|Cfl1|Tgfb2|Wnt11|Plxna2|Tgm2|Bsg|Meis1|Sema6a|Tead2|Hmga2|Flna|Aqp1|Col15a1|Cfh|Igf2|Fbn2|Anxa2|Hopx|Myh10|Perp|Fgfr2|Rxra|Aldh1a2|Klf2|Rtn4|Rnf213|Tcf4|Dusp5|Ccdc136|Smo|Angptl4|Cd81|Csrp2|Akt1|Glul|Wnt5a|Fzd2|Smad5|Efnb2|Parva|Gata6|Fgf9|Ldb1|Ptpn14|Jam3|Nrp1|Hes1|Tgfbr1|E…	162	1616	1081	15175	10	7.1	m73
neural precursor cell proliferation (GO:0061351)	biological_process	Up-regulated in Sertoli cells	0.00202748	enriched	Mdk|Ptn|Emx2|Id2|Igf1|Hmga2|Flna|Fgfr2|Dbn1|Ift20|Smo|Trf|Wnt5a|Rsu1|Igf2bp1|Ctnna1|Gnai2|Rassf10|Sox5|Ilk|Hook3|Nap1l1|Cdh2	23	807	173	15175	2.9	1.1	m19
positive regulation of hormone biosynthetic process (GO:0046886)	biological_process	Up-regulated in Sertoli cells	0.00204234	enriched	Wnt4|Igf1|Igf2|Ppargc1a|Dab2|Igf1r	6	807	14	15175	0.7	0.1	m45
regulation of intracellular transport (GO:0032386)	biological_process	Up-regulated in Sertoli cells	0.00209019	top.enriched	Gas1|Ezr|Cryab|Hsp90ab1|Flna|Anxa2|Fis1|Ogt|Gas6|Dbn1|Ier3|Arpc2|Smo|Cd81|Bnip3l|Park7|Ptpn14|Ywhae|Nucb1|Tcaf1|Sh3glb1|Lamp1|Map2k2|Arhgap1|Asph|Stom|Atpif1|Txn1|Dab2|Actr3|Tcf7l2|Hdac3|Tardbp|Camk1	34	807	309	15175	4.2	2	m45
regulation of cell communication (GO:0010646)	biological_process	Up-regulated in Sertoli cells	0.000210642	enriched	Sulf1|Igfbp5|Igfbp4|Sfrp1|Ramp1|Ncam1|Mdk|Rbms3|Apoe|Gnas|Fst|Gas1|Twsg1|Rspo1|Ezr|Uchl1|Hsp90ab1|Sox4|Ybx1|Col3a1|Fn1|Pmp22|Ptpn13|Bambi|Slc1a3|Adam10|Ptn|Dcn|Id1|Lrp1|Wnt4|Lbp|Wls|Stard10|Cfl1|Fbln1|Tgfb2|Wnt11|Igf1|Tgm2|Bicc1|Acaa2|Grb10|Abr|Lrrc4|Dnaja1|Timp2|Nnat|Sema6a|Igfbp6|Sulf2|Ppp3ca|Hmga2|Rcn3|Igfbp2|Flna|Slc9a3r1|Ltbp1|Rgs10|Gpc3|Igf2|Rack1|Ano1|Ppargc1a|Vgll4|Cdh11|Fbn2|Rarres2|Npm1…	203	807	2862	15175	25.2	18.9	m53
cell surface (GO:0009986)	cellular_component	DEGs in Sertoli cells	0.000218012	top.enriched	Sulf1|Sfrp1|Ramp1|Ncam1|Apoe|Cryab|Hsp90ab1|Pmp22|Bgn|Slc1a3|Adam10|Ptn|Lrp1|Wnt4|Lbp|Tgfb2|Gfra1|Plat|Timp2|Sulf2|Il11ra1|Nid2|Gpc3|Cfh|Ano1|Vcan|Anxa2|Alcam|Fgfr2|Abca1|Arpc2|Wif1|Fcgrt|Trf|Atp5a1|Il6st|Itga3|Wnt5a|Pdgfc|Hspa8|App|Krt18|Jam3|Nrp1|Cd302|Agrn|Ptprk|Sdc2|Tgfbr1|P4hb|Pcsk6|Hnrnpm|Tgfb3|Lamp1|Erp29|Nradd|Atpif1|Cd63|Lifr|Atp5b|Dlk1|Bcam|Bmpr1a|Cdh2|Cd9|Mfge8|Cst8|Ctsl|Clu|Wnt6|Tspan…	117	1635	731	15298	7.2	4.8	m20
mesonephric tubule development (GO:0072164)	biological_process	Up-regulated in Sertoli cells	0.00213902	enriched	Sfrp1|Foxc1|Wnt4|Pbx1|Lama5|Gpc3|Vcan|Fgfr2|Ctnnbip1|Smo|Smad6|Smad5|Hes1|Ilk|Cat|Lgr4	16	807	97	15175	2	0.6	m19
ureteric bud development (GO:0001657)	biological_process	Up-regulated in Sertoli cells	0.00213902	enriched	Sfrp1|Foxc1|Wnt4|Pbx1|Lama5|Gpc3|Vcan|Fgfr2|Ctnnbip1|Smo|Smad6|Smad5|Hes1|Ilk|Cat|Lgr4	16	807	97	15175	2	0.6	m19
negative regulation of macromolecule biosynthetic process (GO:0010558)	biological_process	DEGs in Sertoli cells	0.000234918	enriched	Peg3|Igfbp5|Sfrp1|Cdkn1c|Zfp36l1|Nr2f2|H3f3a|Fst|Itm2b|Macroh2a2|Ezr|Nfib|Cryab|Ybx1|Foxc1|Nfix|Id1|Wnt4|Itm2a|Wnt11|Id2|Grb10|Hmga2|Flna|Id3|Igf2|Rack1|Vgll4|Ccnd1|Hopx|Arid5b|Fgfr2|Rpl10|Gas6|Rxra|Dbi|Klf2|Tcf4|Pfdn5|Dusp5|Tcf7l1|Naca|Maf|Sp5|Ctnnbip1|Smo|Nedd4|Satb1|Wnt5a|Ndn|Smad5|Mxd4|Klf3|Tsc22d3|Hspa8|Gata6|Fgf9|Ldb1|App|Dpf3|Igf2bp1|Nfic|Hes1|Cux1|Cbx1|Sap30|Ptprk|Tgfbr1|Cbx6|Klf7|Zfp608|…	193	1616	1335	15175	11.9	8.8	m60
mesonephric epithelium development (GO:0072163)	biological_process	Up-regulated in Sertoli cells	0.00213902	enriched	Sfrp1|Foxc1|Wnt4|Pbx1|Lama5|Gpc3|Vcan|Fgfr2|Ctnnbip1|Smo|Smad6|Smad5|Hes1|Ilk|Cat|Lgr4	16	807	97	15175	2	0.6	m19
nephron development (GO:0072006)	biological_process	Up-regulated in Sertoli cells	0.00221182	enriched	Sulf1|Foxc1|Wnt4|Pbx1|Sulf2|Aqp1|Lama5|Gpc3|Cfh|Mtss1|Ctnnbip1|Smo|Itga3|Nid1|Wnk4|Hes1|Ahr|Ilk|Lgr4|Ext1	20	807	140	15175	2.5	0.9	m19
negative regulation of gene expression (GO:0010629)	biological_process	DEGs in Sertoli cells	0.000247753	top.enriched	Igfbp5|Sfrp1|Zfp36l1|Rbms3|Apoe|H3f3a|Macroh2a2|Gas1|Twsg1|Ezr|Cryab|Hsp90ab1|Ybx1|Fn1|Pmp22|Adam10|Id1|Wnt4|Lbp|Fbln1|Tgfb2|Wnt11|Id2|Igf1|Ppp3ca|Id3|Rack1|Npm1|Gas6|Rxra|Rbm3|Klf2|Tcf4|Smo|Socs5|Akt1|Eif3e|Trp53inp1|Laptm4b|Gata6|Hnrnpa0|Park7|App|Igf2bp1|Cuedc2|Hes1|Hnrnpm|Tgfb3|Map2k2|Vps35|Tspo|Tmem98|Hnrnpk|Erp29|H2az2|Macroh2a1|Cnpy2|Vim|Hdac3|Hnrnpc|Pdcd4|Atp2b1|Lgr4|Akirin2|Ctbp1|Tardbp|…	139	1616	903	15175	8.6	6	m74
regulation of cell cycle (GO:0051726)	biological_process	DEGs in Sertoli cells	0.00024866	enriched	Sfrp1|Cdkn1c|Zfp36l1|Nr2f2|Gas1|Actb|Hsp90ab1|Sox4|Foxc1|Pmp22|Wnt4|Tgfb2|Id2|Igf1|Pbx1|Timp2|Hmga2|Slc9a3r1|Id3|Igf2|Rack1|Ccnd1|Npm1|Fgfr2|Ier3|Fhl1|Rpl24|Psme2|Cdk4|Cdc25b|Akt1|Wdr6|Wnt5a|Meis2|Hspa8|Trp53inp1|Gata6|App|Hes1|Ptprk|Sh3glb1|Ttc28|Ddb1|Apbb2|Casp3|Rad51b|Plpp2|Gadd45b|Ilk|Zfp703|Ctdsp2|Macroh2a1|Bcl2l11|Fnta|Med25|Tcf7l2|Hdac3|Ctbp1|Tardbp|Tcf3|Igf1r|Rhob|Inha|Sin3b|Jund|Rgcc|Sox…	140	1616	911	15175	8.7	6	m71
organonitrogen compound metabolic process (GO:1901564)	biological_process	Up-regulated in Sertoli cells	0.000250435	top.enriched	Sulf1|Igfbp5|Sfrp1|Ramp1|Acot1|Cdkn1c|Zfp36l1|Nr2f2|Rbms3|Apoe|Gnas|Itm2b|Gas1|Loxl1|Twsg1|Rspo1|Ezr|Actb|Cryab|Uchl1|Hsp90ab1|Sox4|Pcp4|Col3a1|Foxc1|Fn1|Hmgcs2|Rplp0|Pmp22|Bgn|Ptpn13|Slc1a3|Adam10|Dcn|Eef1a1|Lrp1|Gxylt2|Itm2a|Serpinh1|Cfl1|Fbln1|Tgfb2|Wnt11|Gfra1|Rpl7|Igf1|Tgm2|Aprt|Alad|Snta1|Acaa2|Coprs|Rps4x|Lxn|Sptssa|Plat|Dnaja1|Timp2|Hebp1|Stk26|Igfbp6|Sulf2|Ppp3ca|Rcn3|Flna|Atp5g3|Aqp1|Sl…	332	807	5122	15175	41.1	33.8	m66
Wnt signaling pathway, planar cell polarity pathway (GO:0060071)	biological_process	Up-regulated in Sertoli cells	0.00222436	enriched	Sfrp1|Wnt11|Gpc3|Nkd1|Wnt5a|Fzd2|Ryk|Dab2|Mllt3	9	807	34	15175	1.1	0.2	m19
small molecule metabolic process (GO:0044281)	biological_process	DEGs in Sertoli cells	0.000253126	top.enriched	Igfbp4|Acot1|Apoe|Hmgcs2|Pmp22|Slc1a3|Lrp1|Rbp1|Wnt4|Eci2|Igf1|Isyna1|Aprt|Acaa2|Grb10|Atp5g3|Igf2|Hacd4|Ppargc1a|Pltp|Fads3|Ogt|Atp5pb|Ier3|Abca1|Sfxn1|Aldh1a2|Hprt|Mid1ip1|Dbi|Ddah2|Glo1|Chpt1|Npc2|Hsd17b10|Gdpd1|Acot7|Etfb|C1qtnf12|Pts|Atp5d|Cyb5r3|Atp5a1|Psat1|Akt1|Glul|Aldoc|Eno3|Guk1|Dhrs4|Acot2|Atp5h|Ugdh|Park7|App|Elovl1|Ppp1ca|Pcbd1|Acadl|Ldhb|Esd|Cdo1|Phgdh|Ddb1|St6gal1|Plpp2|Gpi1|Naaa|…	199	1616	1386	15175	12.3	9.1	m75
regulation of transforming growth factor beta production (GO:0071634)	biological_process	Up-regulated in Sertoli cells	0.00222436	enriched	Hsp90ab1|Fn1|Fbln1|Tgfb2|Wnt11|Lum|Ltbp1|Laptm4b|Gata6	9	807	34	15175	1.1	0.2	m45
negative regulation of cellular macromolecule biosynthetic process (GO:2000113)	biological_process	DEGs in Sertoli cells	0.000255836	enriched	Peg3|Igfbp5|Sfrp1|Cdkn1c|Zfp36l1|Nr2f2|H3f3a|Fst|Itm2b|Macroh2a2|Ezr|Nfib|Cryab|Ybx1|Foxc1|Nfix|Id1|Wnt4|Itm2a|Wnt11|Id2|Grb10|Hmga2|Flna|Id3|Igf2|Rack1|Vgll4|Ccnd1|Hopx|Arid5b|Fgfr2|Rpl10|Gas6|Rxra|Dbi|Klf2|Tcf4|Pfdn5|Dusp5|Tcf7l1|Naca|Maf|Sp5|Ctnnbip1|Smo|Nedd4|Satb1|Wnt5a|Ndn|Smad5|Mxd4|Klf3|Tsc22d3|Hspa8|Gata6|Fgf9|Ldb1|App|Dpf3|Igf2bp1|Nfic|Hes1|Cux1|Cbx1|Sap30|Ptprk|Tgfbr1|Cbx6|Klf7|Zfp608|…	191	1616	1321	15175	11.8	8.7	m60
regulation of cell projection organization (GO:0031344)	biological_process	Up-regulated in Sertoli cells	0.00223113	enriched	Podxl|Sfrp1|Mdk|Apoe|Ezr|Pcp4|Fn1|Pmp22|Dock11|Adam10|Ptn|Cdc42ep3|Eef1a1|Id1|Lrp1|Plxna4|Cfl1|Plxna2|Sema6a|Ppp3ca|Flna|Aqp1|Dbn1|Arpc2|Syne2|Ift20|Rtn4|Nedd4|Akt1|Itga3|Wnt5a|Palm|Efnb2|App|Kank1|Nrp1|Atg3|Agrn|Hes1|Cux1|Sdc2|Tgfbr1|Sh3glb1|Pfn1|P3h1|Tgfb3|Map2k2|Vps35|Capzb|Ilk|Hnrnpk|Dync1i2|Ryk|Eif4g2|Ptprg|Dab2|Vim|Coro1c|Actr3|Camk1|Igf1r|Cdh2	62	807	700	15175	7.7	4.6	m35
anchoring junction (GO:0070161)	cellular_component	Up-regulated in Sertoli cells	0.00223189	enriched	Podxl|Ncam1|Actg1|Parvb|Ezr|Actb|Palld|Pmp22|Stard10|Cfl1|Ppp3ca|Flna|Cdh11|Ccnd1|Mtss1|Perp|Dbn1|Arpc2|Syne2|Ahnak|Mpdz|Cdk4|Add3|Tes|Akt1|Fermt2|Lasp1|Parva|Rsu1|App|Ppp1ca|Jam3|Nrp1|Wnk4|Ctnna1|Cib2|Ptprk|Tgfbr1|Map2k2|Pard3|Capzb|Ilk|Klhl24|Magi1|Actr3|Phldb2|Lpp|Jcad|Erbin|Anxa6|Cyba|Tns3|Cdh2|Rexo2	54	815	575	15298	6.6	3.8	m5
negative regulation of cellular process (GO:0048523)	biological_process	Down-regulated in Sertoli cells	0.000266979	enriched	Cst8|Cited1|Gstm7|Ctsl|Hspb1|Serpinb6a|Clu|Tspan15|Serpine2|Tesc|Hmgb3|Inhbb|Inha|Spp1|Sin3b|Gja1|Mt3|Jam2|Sh3bp5|Ptgds|Adgrg1|Unc119|Cst9|Ppp1r16b|Itga6|Maged1|Rgcc|Basp1|Ndfip1|Npr1|Sox9|Sparc|Ucp2|Atp1a1|Jsrp1|Atp1b2|Bok|Akr1b3|1810037I17Rik|Sema6c|Sfn|Slc24a5|Rgs11|Grem2|Fabp5|Eif4ebp1|Pdgfa|Gadd45gip1|Srsf9|Gpm6b|Grb14|Pgp|Rtn4rl1|Dusp15|Lpl|Tafa5|Eps8|Hk2|Myef2|Cxxc5|Abhd17a|Sema5b|Mdfi|Cst…	300	809	4375	15175	37.1	28.8	m2
positive regulation of substrate adhesion-dependent cell spreading (GO:1900026)	biological_process	Up-regulated in Sertoli cells	0.00229875	enriched	Mdk|S100a10|Flna|Dbn1|Arpc2|Fermt2|Nrp1|P4hb|Ilk|Dab2	10	807	42	15175	1.2	0.3	m35
regulation of cell communication (GO:0010646)	biological_process	DEGs in Sertoli cells	0.000268291	enriched	Sulf1|Igfbp5|Igfbp4|Sfrp1|Ramp1|Ncam1|Mdk|Rbms3|Apoe|Gnas|Fst|Gas1|Twsg1|Rspo1|Ezr|Uchl1|Hsp90ab1|Sox4|Ybx1|Col3a1|Fn1|Pmp22|Ptpn13|Bambi|Slc1a3|Adam10|Ptn|Dcn|Id1|Lrp1|Wnt4|Lbp|Wls|Stard10|Cfl1|Fbln1|Tgfb2|Wnt11|Igf1|Tgm2|Bicc1|Acaa2|Grb10|Abr|Lrrc4|Dnaja1|Timp2|Nnat|Sema6a|Igfbp6|Sulf2|Ppp3ca|Hmga2|Rcn3|Igfbp2|Flna|Slc9a3r1|Ltbp1|Rgs10|Gpc3|Igf2|Rack1|Ano1|Ppargc1a|Vgll4|Cdh11|Fbn2|Rarres2|Npm1…	373	1616	2862	15175	23.1	18.9	m63
positive regulation of cell death (GO:0010942)	biological_process	Up-regulated in Sertoli cells	0.00233051	top.enriched	Sfrp1|Apoe|Sox4|Adam10|Ptn|Eef1a1|Lrp1|Tgfb2|Wnt11|Tgm2|Dnaja1|Slc9a3r1|Id3|Rack1|Ppp2r2b|Ppargc1a|Fis1|Rxra|Aldh1a2|Cdk4|Akt1|Wnt5a|Ubb|Efnb2|Bnip3l|Trp53inp1|Gata6|Park7|App|Tnfaip8|Clip3|Ppp1ca|Ctnna1|Agrn|Nsmaf|Tgfbr1|Sh3glb1|Apbb2|Casp3|Tgfb3|Gadd45b|Tspo|Nradd|Prelid1|Siah1a|Bcl2l11|Foxp1|Bad|Tcf7l2|Hdac3|Col18a1|Pdcd4|Mtch1|Mtch2|Tia1|Rhob	56	807	614	15175	6.9	4	m76
regulation of protein phosphorylation (GO:0001932)	biological_process	DEGs in Sertoli cells	0.000270687	top.enriched	Sfrp1|Cdkn1c|Nr2f2|Apoe|Gnas|Twsg1|Rspo1|Actb|Uchl1|Hsp90ab1|Pcp4|Fn1|Pmp22|Ptpn13|Fbln1|Tgfb2|Gfra1|Igf1|Dnaja1|Igfbp6|Slc9a3r1|Igf2|Rack1|Ppargc1a|Ccnd1|Anxa2|Rarres2|Npm1|Ogt|Rtraf|Gas6|Rbpms|Dusp5|Smad6|Cdc25b|Trf|Socs5|Il6st|Cd81|Akt1|Wnt5a|Fermt2|Ppp2r5a|Pdgfc|Ppia|Fgf9|Park7|App|Clip3|Nrp1|Agrn|Ubash3b|Hes1|Tgfbr1|Prr5|Casp3|Tgfb3|Map2k2|Gadd45b|Pard3|Ilk|Erp29|Ctdsp2|Cblb|Macroh2a1|Txn1|F…	155	1616	1032	15175	9.6	6.8	m70
cell cycle process (GO:0022402)	biological_process	DEGs in Sertoli cells	0.000270687	top.enriched	Sfrp1|Cdkn1c|Zfp36l1|Gas1|Rspo1|Ezr|Hsp90ab1|Sox4|Pmp22|Wnt4|Cfl1|Rhou|Tgfb2|Id2|Igf1|Pbx1|Ppp3ca|Hmga2|Flna|Igf2|Ccnd1|Npm1|Myh10|Fgfr2|Ier3|Fhl1|Fbxl7|Rpl24|Psme2|Cdk4|Cdc25b|Akt1|Wdr6|Wnt5a|Ubb|Dctn6|Trp53inp1|Gata6|App|Dstn|Taf10|Phgdh|Tubb5|Sh3glb1|Ddb1|Apbb2|Rad51b|Plpp2|Rhoc|Ilk|Ctdsp2|Macroh2a1|Siah1a|Lmna|Bcl2l11|Actr3|Med25|Tcf7l2|Hdac3|Dctn2|Tcf3|Igf1r|Rhob|Gja1|Unc119|Rgcc|Tacc1|Sox9|…	163	1616	1096	15175	10.1	7.2	m71
regulation of actin filament organization (GO:0110053)	biological_process	Up-regulated in Sertoli cells	0.00234105	enriched	Tmsb4x|Tmsb10|Actg1|S100a10|Cdc42ep3|Id1|Wnt4|Cfl1|Wnt11|Flna|Tpm1|Mtss1|Dbn1|Arpc2|Add3|Arpc5|Arhgap28|Arpc3|Fermt2|Kank1|Nrp1|Dstn|Tgfbr1|Pfn1|Rhoc|Tgfb3|Capzb|Actr3|Arhgap18|Phldb2	30	807	260	15175	3.7	1.7	m45
supramolecular fiber organization (GO:0097435)	biological_process	DEGs in Sertoli cells	0.000282532	enriched	Tmsb4x|Tmsb10|Actg1|S100a10|Cald1|Apoe|Loxl1|Ezr|Cryab|Hsp90ab1|Col5a2|Col3a1|Foxc1|Cdc42ep3|Id1|Wnt4|Serpinh1|Gdpd2|Cfl1|Tgfb2|Wnt11|Lum|Flna|Tpm1|Anxa2|Mtss1|Myh10|Dbn1|Arpc2|Mical2|Mid1ip1|Pfdn5|Add3|Arpc5|Arhgap28|Trf|Arpc3|Myo1b|Csrp2|Fermt2|Hspa8|App|Kank1|Clip3|Nrp1|Dstn|Marcks|Tgfbr1|Marcksl1|Hspg2|Pfn1|P3h1|Rhoc|Tgfb3|Capzb|Ilk|Klhl24|Hook3|Vim|Crtap|Coro1c|Foxp1|Actr3|Arhgap18|Phldb2|Ef…	112	1616	696	15175	6.9	4.6	m67
protein localization (GO:0008104)	biological_process	DEGs in Sertoli cells	0.000282532	top.enriched	Tmsb4x|Sfrp1|Ramp1|Tmsb10|Actg1|S100a10|Apoe|Macroh2a2|Ezr|Actb|Hsp90ab1|Sox4|Arl4c|Ybx1|Adam10|Ptn|Lrp1|Wls|Cfl1|Tgfb2|Wnt11|Igf1|Bsg|Lrrc4|Sptssa|Fras1|Dnaja1|Nnat|Ppp3ca|Rcn3|Flna|Slc9a3r1|Lama5|Ltbp1|Btf3|Gpc3|Rack1|Ano1|Ppp2r2b|Fbn2|Gabarap|Anxa2|Clta|Cct4|Npm1|Fis1|Myh10|Ogt|Mmp14|Gas6|Dbn1|Abca1|Arpc2|Syne2|Gdi2|Ift20|Hmgn3|Rtn4|Cct8|Naca|Cct5|Svbp|C1qtnf12|Smo|Arl4d|Selenbp1|Nedd4|Lamp2|M…	316	1616	2372	15175	19.6	15.6	m77
macromolecule localization (GO:0033036)	biological_process	Up-regulated in Sertoli cells	0.000285753	enriched	Tmsb4x|Sfrp1|Ramp1|Tmsb10|Actg1|S100a10|Zfp36l1|Apoe|Macroh2a2|Ezr|Actb|Hsp90ab1|Sox4|Arl4c|Ybx1|Slc1a3|Adam10|Ptn|Lrp1|Lbp|Wls|Stard10|Cfl1|Tgfb2|Wnt11|Igf1|Bsg|Lrrc4|Sptssa|Fras1|Dnaja1|Nnat|Ppp3ca|Rcn3|Flna|Slc9a3r1|Lama5|Ltbp1|Btf3|Gpc3|Rack1|Ano1|Ppp2r2b|Fbn2|Gabarap|Anxa2|Pltp|Clta|Cct4|Npm1|Fis1|Myh10|Ogt|Mmp14|Gas6|Dbn1|Abca1|Arpc2|Syne2|Dbi|Gdi2|Ift20|Hmgn3|Rtn4|Cct8|Naca|Cct5|Npc2|Svbp|…	194	807	2724	15175	24	18	m62
positive regulation of RNA metabolic process (GO:0051254)	biological_process	DEGs in Sertoli cells	0.00028937	enriched	Peg3|Tmsb4x|Sfrp1|Mdk|Zfp36l1|Nr2f2|Ssbp2|Apoe|Nfib|Sox4|Ybx1|Foxc1|Ssbp3|Nfix|Bambi|Dcn|Wnt4|Hlf|Tgfb2|Wnt11|Id2|Igf1|Lum|Pbx1|Meis1|Tead2|Ablim1|Ppp3ca|Hmga2|Myrf|Igf2|Ier5|Ppargc1a|Zbtb7c|Npm1|Fgfr2|Ogt|Rtraf|Rxra|Rbm3|Mical2|Hmgn3|Klf2|Tcf4|Tcf7l1|Naca|Ptov1|Maf|Smo|Smad6|Trf|Cd81|Akt1|Wnt5a|Ndn|Fzd2|Smad5|Meis2|Hspa8|Trp53inp1|Gata6|Fgf9|Park7|Ldb1|App|Dpf3|Pcbd1|Agrn|Nfic|Hes1|Tgfbr1|Klf7|A…	205	1616	1439	15175	12.7	9.5	m61
response to organonitrogen compound (GO:0010243)	biological_process	Up-regulated in Sertoli cells	0.00235914	enriched	Igfbp5|Sfrp1|Ncam1|Zfp36l1|Apoe|Gnas|Ezr|Actb|Col5a2|Ybx1|Col3a1|Slc1a3|Lrp1|Cfl1|Igf1|Grb10|Rcn3|Flna|Aqp1|Slc9a3r1|Igf2|Ano1|Ccnd1|Rarres2|Fis1|Ogt|Arpc2|Hprt|Sesn3|Cdk4|C1qtnf12|Socs5|Cd81|Akt1|Palm|Pdgfc|App|Kank1|Col6a1|Dennd4c|Ctnna1|Cib2|Cdo1|Gnai2|Leprot|Casp3|Ahr|Gpi1|Vps35|Stt3b|Asph|Hnrnpk|Cebpb|Dnajc10|Pkm|Vim|Pck2|Lamtor4|Snx6|Atp2b1|Erbin|Ext1|Igf1r|Cd9	64	807	731	15175	7.9	4.8	m63
skin development (GO:0043588)	biological_process	Up-regulated in Sertoli cells	0.00237126	enriched	Igfbp5|Zfp36l1|Gnas|Fst|Macroh2a2|Col5a2|Col3a1|Foxc1|Palld|Tgfb2|Fras1|Lama5|Fgfr2|Dbi|Tcf7l1|Smo|Akt1|Itga3|Wnt5a|Gata6|Ldb1|Elovl1|Casp3|Macroh2a1|Lor|Tcf7l2|Lgr4	27	807	223	15175	3.3	1.5	m19
mitochondrial respiratory chain complex I (GO:0005747)	cellular_component	Up-regulated in Sertoli cells	0.00243093	enriched	Ndufv2|Ndufs2|Ndufb9|Ndufv3|Ndufb8|Ndufb10|Ndufa8|Ndufa10|Ndufs8|Ndufb6	10	815	41	15298	1.2	0.3	m7
NADH dehydrogenase complex (GO:0030964)	cellular_component	Up-regulated in Sertoli cells	0.00243093	enriched	Ndufv2|Ndufs2|Ndufb9|Ndufv3|Ndufb8|Ndufb10|Ndufa8|Ndufa10|Ndufs8|Ndufb6	10	815	41	15298	1.2	0.3	m7
positive regulation of cellular protein metabolic process (GO:0032270)	biological_process	DEGs in Sertoli cells	0.000301822	enriched	Ramp1|Rbms3|Apoe|Gnas|Twsg1|Rspo1|Ezr|Hsp90ab1|Sox4|Lrp1|Cfl1|Tgfb2|Gfra1|Igf1|Igfbp6|Rcn3|Igf2|Rack1|Rps9|Vgll4|Ccnd1|Anxa2|Rarres2|Npm1|Fis1|Perp|Ogt|Mmp14|Gas6|Rxra|Rbm3|Rbpms|Psme2|Rps3a1|Cdk4|Cdc25b|Trf|Socs5|Il6st|Cd81|Akt1|Wnt5a|Rpl5|Ndn|Fermt2|Eif3e|Ppp2r5a|Pdgfc|Ppia|Hspa8|Fgf9|Park7|App|Clip3|Nrp1|Rps2|Agrn|Hes1|Tgfbr1|Prr5|Dap|Tgfb3|Map2k2|Vps35|Gadd45b|Asph|Ilk|Erp29|Cblb|Prelid1|Atpi…	182	1616	1252	15175	11.3	8.3	m70
regulation of phosphate metabolic process (GO:0019220)	biological_process	DEGs in Sertoli cells	0.000305232	enriched	Sfrp1|Cdkn1c|Nr2f2|Apoe|Gnas|Twsg1|Rspo1|Actb|Uchl1|Hsp90ab1|Pcp4|Fn1|Pmp22|Ptpn13|Eef1a1|Fbln1|Tgfb2|Gfra1|Igf1|Grb10|Dnaja1|Igfbp6|Slc9a3r1|Igf2|Rack1|Ppp2r2b|Ppargc1a|Vcan|Ccnd1|Anxa2|Rarres2|Npm1|Fgfr2|Ogt|Rtraf|Gas6|Ier3|Rbpms|Dusp5|Smad6|Cdc25b|Trf|Socs5|Il6st|Cd81|Akt1|Wnt5a|Rpl5|Fermt2|Ppp2r5a|Pdgfc|Ppia|Fgf9|Park7|Ldb1|App|Clip3|Nrp1|Ywhae|Agrn|Ubash3b|Hes1|Tgfbr1|Sh3glb1|Gnai2|Prr5|Casp…	193	1616	1342	15175	11.9	8.8	m70
negative regulation of RNA metabolic process (GO:0051253)	biological_process	DEGs in Sertoli cells	0.000316691	enriched	Peg3|Sfrp1|Cdkn1c|Nr2f2|H3f3a|Fst|Macroh2a2|Ezr|Nfib|Cryab|Ybx1|Foxc1|Nfix|Id1|Wnt4|Wnt11|Id2|Ppp3ca|Hmga2|Flna|Id3|Igf2|Vgll4|Ccnd1|Hopx|Npm1|Arid5b|Fgfr2|Rpl10|Gas6|Rxra|Klf2|Tcf4|Pfdn5|Dusp5|Tcf7l1|Naca|Maf|Sp5|Ctnnbip1|Smo|Nedd4|Satb1|Wnt5a|Ndn|Smad5|Mxd4|Klf3|Tsc22d3|Hspa8|Gata6|Hnrnpa0|Fgf9|Ldb1|App|Dpf3|Igf2bp1|Nfic|Hes1|Cux1|Cbx1|Sap30|Ptprk|Tgfbr1|Cbx6|Klf7|Zfp608|Ahr|Irf2bpl|Sox5|Phf10|…	180	1616	1237	15175	11.1	8.2	m60
regulation of phosphorus metabolic process (GO:0051174)	biological_process	DEGs in Sertoli cells	0.000316691	enriched	Sfrp1|Cdkn1c|Nr2f2|Apoe|Gnas|Twsg1|Rspo1|Actb|Uchl1|Hsp90ab1|Pcp4|Fn1|Pmp22|Ptpn13|Eef1a1|Fbln1|Tgfb2|Gfra1|Igf1|Grb10|Dnaja1|Igfbp6|Slc9a3r1|Igf2|Rack1|Ppp2r2b|Ppargc1a|Vcan|Ccnd1|Anxa2|Rarres2|Npm1|Fgfr2|Ogt|Rtraf|Gas6|Ier3|Rbpms|Dusp5|Smad6|Cdc25b|Trf|Socs5|Il6st|Cd81|Akt1|Wnt5a|Rpl5|Fermt2|Ppp2r5a|Pdgfc|Ppia|Fgf9|Park7|Ldb1|App|Clip3|Nrp1|Ywhae|Agrn|Ubash3b|Hes1|Tgfbr1|Sh3glb1|Gnai2|Prr5|Casp…	193	1616	1343	15175	11.9	8.9	m70
respiratory chain complex I (GO:0045271)	cellular_component	Up-regulated in Sertoli cells	0.00243093	enriched	Ndufv2|Ndufs2|Ndufb9|Ndufv3|Ndufb8|Ndufb10|Ndufa8|Ndufa10|Ndufs8|Ndufb6	10	815	41	15298	1.2	0.3	m7
oxidoreductase complex (GO:1990204)	cellular_component	Up-regulated in Sertoli cells	0.00243093	enriched	Ndufv2|Etfb|Ndufs2|Ndufb9|P4hb|Ndufv3|Ndufb8|Sdhb|Ndufb10|Ndufa8|Uqcrc1|Ndufa10|Ndufs8|Ndufb6|Uqcrc2|Cyba	16	815	96	15298	2	0.6	m7
cell-substrate junction (GO:0030055)	cellular_component	Up-regulated in Sertoli cells	0.00249304	enriched	Parvb|Ezr|Palld|Cfl1|Arpc2|Syne2|Tes|Fermt2|Lasp1|Parva|Rsu1|Nrp1|Cib2|Map2k2|Ilk|Actr3|Phldb2|Lpp|Erbin|Anxa6|Cyba|Tns3|Rexo2	23	815	173	15298	2.8	1.1	m5
intracellular membrane-bounded organelle (GO:0043231)	cellular_component	Down-regulated in Sertoli cells	0.000334355	enriched	Chchd10|Aldh1a1|Cited1|Hsd17b3|Mapk13|Gstm7|Ctsl|Hspb1|Fdxr|Me1|Bex2|Clu|Trim47|Wnt6|Tspan15|Tesc|Mro|Hmgb3|Tinagl1|Mcrip2|Dst|Pdlim4|Spp1|Sin3b|Gja1|Mt3|Folr1|Camkk2|Sh3bp5|Ptgds|Vapa|Akr1b8|Rhox8|Fndc5|Bmyc|Reep2|Tceal9|Ppp1r16b|Rnd2|Sel1l3|Jund|Agpat4|Serinc3|Maged1|Fkbp5|Ttyh1|Rgcc|Tacc1|Vdac3|Unc13b|Basp1|Gatm|Ndfip1|Sox9|Cltb|Sparc|Ucp2|Rab3b|Dtna|Pgam1|Atp1a1|Chp2|Gsta4|Jsrp1|Mmd2|Bok|Plcb…	577	820	9523	15298	70.4	62.2	m2
metabolic process (GO:0008152)	biological_process	Up-regulated in Sertoli cells	0.000341135	enriched	Peg3|Sulf1|Tmsb4x|Igfbp5|Igfbp4|Sfrp1|Ramp1|Actg1|Mdk|Acot1|Cdkn1c|Zfp36l1|Nr2f2|Rbms3|Mfap2|Ssbp2|Apoe|H3f3a|Gnas|Fst|Itm2b|Macroh2a2|Gas1|Loxl1|Twsg1|Rspo1|Tkt|Ezr|Nfib|Actb|Cryab|Uchl1|Hsp90ab1|Sox4|Pcp4|Ybx1|Col3a1|Foxc1|Fn1|Hmgcs2|Rplp0|Pmp22|Ssbp3|Bgn|Ptpn13|Nfix|Bambi|Slc1a3|Hmgn1|Gria3|Adam10|Dcn|Eef1a1|Id1|Lrp1|Rbp1|Wnt4|Lbp|Golm1|Tril|Gxylt2|Cox4i1|Itm2a|Serpinh1|Emx2|Gdpd2|Eci2|Hlf|Cfl…	550	807	9233	15175	68.2	60.8	m67
cellular response to stress (GO:0033554)	biological_process	DEGs in Sertoli cells	0.000346279	top.enriched	Sfrp1|Zfp36l1|Ezr|Cryab|Hsp90ab1|Sox4|Ybx1|Pmp22|Hmgn1|Ptn|Lrp1|Wnt4|Cfl1|Tgfb2|Id2|Acaa2|Dnaja1|Stk26|Hmga2|Rcn3|Flna|Aqp1|Rack1|Ano1|Ier5|Ppargc1a|Ccnd1|Gabarap|Npm1|Mtss1|Ogt|Gas6|Ier3|Nrep|Alb|Sesn3|Klf2|Rtn4|Angptl4|Trf|Socs5|Lamp2|Akt1|Glul|Wnt5a|Swi5|Bnip3l|Wipi1|Ppia|Hspa8|Trp53inp1|Gata6|Park7|App|Rnase4|Igf2bp1|Ywhae|Cbx1|Ptprk|P4hb|Sh3glb1|Ddb1|Emc10|Casp3|Rad51b|Ube2d3|Aldh2|Hnrnpm|Da…	234	1616	1684	15175	14.5	11.1	m79
mmu04550 Signaling pathways regulating pluripotency of stem cells	kegg_pathway	Up-regulated in Sertoli cells	0.00254965	top.enriched	Id1|Wnt4|Wnt11|Id2|Igf1|Meis1|Id3|Fgfr2|Il6st|Akt1|Wnt5a|Fzd2|Smad5|Map2k2|Pcgf5|Zfhx3|Lifr|Kras|Bmpr1a|Tcf3|Igf1r	21	429	126	6348	4.9	2	m6
aorta development (GO:0035904)	biological_process	Up-regulated in Sertoli cells	0.00263725	enriched	Sox4|Col3a1|Lrp1|Tgfb2|Ltbp1|Myh10|Ndst1|Smad6|Efnb2|Hes1|Efemp2|Bmpr1a	12	807	60	15175	1.5	0.4	m19
embryonic organ development (GO:0048568)	biological_process	Up-regulated in Sertoli cells	0.0026913	enriched	Cdkn1c|Zfp36l1|Nr2f2|Mfap2|Gnas|Gas1|Plac1|Foxc1|Tgfb2|Wnt11|Id2|Pbx1|Abr|Tead2|Slc9a3r1|Id3|Igf2|Rarres2|Fgfr2|Rpl10|Mmp14|Aldh1a2|Ndst1|Smo|Akt1|Wnt5a|Pkdcc|Fzd2|Pdgfc|Fgf9|Ldb1|Hes1|Tgfbr1|Ahr|Hspg2|Tgfb3|Pbx3|Cebpb|Hoxb9|Pbx2|Tcf7l2|Bmpr1a|Zfpm2|Tead1	44	807	448	15175	5.5	3	m27
regulation of actin cytoskeleton organization (GO:0032956)	biological_process	Up-regulated in Sertoli cells	0.00271178	enriched	Tmsb4x|Tmsb10|Actg1|Mdk|S100a10|Cdc42ep3|Id1|Lrp1|Wnt4|Cfl1|Tgfb2|Wnt11|Flna|Tpm1|Mtss1|Dbn1|Arpc2|Add3|Arpc5|Arhgap28|Arpc3|Fermt2|Kank1|Jam3|Nrp1|Dstn|Tgfbr1|Pfn1|Rhoc|Tgfb3|Capzb|Ilk|Actr3|Arhgap18|Phldb2|Rhob	36	807	340	15175	4.5	2.2	m35
growth factor binding (GO:0019838)	molecular_function	Up-regulated in Sertoli cells	0.00288976	enriched	Igfbp5|Igfbp4|Twsg1|Col3a1|Ptn|Igfbp6|Il11ra1|Igfbp2|Ltbp1|Fgfr2|Il6st|Col6a1|Nrp1|Rps2|Agrn|Tgfbr1|Pcsk6|Tgfb3|Nradd|Lifr|Igf1r	21	793	136	15039	2.6	0.9	m6
mesonephros development (GO:0001823)	biological_process	Up-regulated in Sertoli cells	0.00299656	enriched	Sfrp1|Foxc1|Wnt4|Pbx1|Lama5|Gpc3|Vcan|Fgfr2|Ctnnbip1|Smo|Smad6|Smad5|Hes1|Ilk|Cat|Lgr4	16	807	100	15175	2	0.7	m19
cellular component morphogenesis (GO:0032989)	biological_process	DEGs in Sertoli cells	0.000389677	enriched	Ncam1|Actg1|Mdk|Apoe|Gas1|Nfib|Actb|Uchl1|Hsp90ab1|Fn1|Pmp22|Adam10|Ptn|Id1|Lrp1|Plxna4|Plekho1|Cfl1|Tgfb2|Plxna2|Bsg|Sema6a|Ablim1|Ppp3ca|Lama5|Cdh11|Dclk1|Fis1|Alcam|Myh10|Fgfr2|Dbn1|Hprt|Rtn4|Rpl24|Ccdc136|Smo|Nedd4|Csrp2|Wnt5a|Ndn|Ubb|Efnb2|Emb|App|Kank1|Nrp1|Igf2bp1|Agrn|Cux1|Sdc2|Klf7|Sh3glb1|Apbb2|Map2k2|Ilk|Efnb1|Hnrnpk|Ryk|Eif4g2|Vim|Lifr|Coro1c|Foxp1|Actr3|Phldb2|Lgr4|Ext1|Igf1r|Cdh2|Cd…	122	1616	779	15175	7.5	5.1	m39
heart growth (GO:0060419)	biological_process	Up-regulated in Sertoli cells	0.00313877	enriched	Ncam1|Slc25a4|Foxc1|Tgfb2|Igf1|Meis1|Vgll4|Fgfr2|Rxra|Gata6|Fgf9|Tgfbr1|Ahr|Foxp1|Dipk2a|Bmpr1a|Zfpm2	17	807	111	15175	2.1	0.7	m19
regulation of gene expression (GO:0010468)	biological_process	Up-regulated in Sertoli cells	0.000393954	top.enriched	Peg3|Sulf1|Tmsb4x|Igfbp5|Sfrp1|Actg1|Mdk|Cdkn1c|Zfp36l1|Nr2f2|Rbms3|Ssbp2|Apoe|H3f3a|Gnas|Fst|Macroh2a2|Gas1|Twsg1|Rspo1|Ezr|Nfib|Cryab|Hsp90ab1|Sox4|Ybx1|Foxc1|Fn1|Pmp22|Ssbp3|Nfix|Bambi|Hmgn1|Adam10|Dcn|Id1|Lrp1|Wnt4|Lbp|Tril|Emx2|Hlf|Fbln1|Tgfb2|Wnt11|Id2|Igf1|Lum|Bsg|Pbx1|Meis1|Tead2|Ablim1|Sulf2|Ppp3ca|Hmga2|Flna|Id3|Ltbp1|Myrf|Igf2|Rack1|Ier5|Ppargc1a|Adam33|Rps9|Vgll4|Zbtb7c|Zim1|Ccnd1|Hop…	265	807	3958	15175	32.8	26.1	m68
regulation of phosphorylation (GO:0042325)	biological_process	Up-regulated in Sertoli cells	0.00313877	enriched	Sfrp1|Cdkn1c|Nr2f2|Apoe|Gnas|Twsg1|Rspo1|Actb|Uchl1|Hsp90ab1|Pcp4|Fn1|Pmp22|Ptpn13|Eef1a1|Fbln1|Tgfb2|Gfra1|Igf1|Grb10|Dnaja1|Igfbp6|Slc9a3r1|Igf2|Rack1|Ppargc1a|Ccnd1|Anxa2|Rarres2|Npm1|Fgfr2|Ogt|Rtraf|Gas6|Ier3|Rbpms|Dusp5|Smad6|Cdc25b|Trf|Socs5|Il6st|Cd81|Akt1|Wnt5a|Fermt2|Ppp2r5a|Pdgfc|Ppia|Fgf9|Park7|Ldb1|App|Clip3|Nrp1|Agrn|Ubash3b|Hes1|Tgfbr1|Sh3glb1|Prr5|Casp3|Tgfb3|Map2k2|Gadd45b|Pard3|I…	93	807	1182	15175	11.5	7.8	m73
response to nitrogen compound (GO:1901698)	biological_process	Up-regulated in Sertoli cells	0.00318218	enriched	Igfbp5|Sfrp1|Ncam1|Zfp36l1|Apoe|Gnas|Ezr|Actb|Col5a2|Ybx1|Col3a1|Slc1a3|Lrp1|Cfl1|Igf1|Grb10|Rcn3|Flna|Aqp1|Slc9a3r1|Rgs10|Igf2|Ano1|Ccnd1|Rarres2|Npm1|Fis1|Ogt|Arpc2|Hprt|Sesn3|Cdk4|C1qtnf12|Socs5|Cd81|Akt1|Palm|Pdgfc|App|Kank1|Col6a1|Dennd4c|Ctnna1|Cib2|Cdo1|Gnai2|Leprot|Casp3|Ahr|Gpi1|Vps35|Stt3b|Asph|Hnrnpk|Cebpb|Txn1|Dnajc10|Pkm|Vim|Pck2|Lamtor4|Snx6|Atp2b1|Erbin|Ext1|Igf1r|Zcchc3|Cd9	68	807	799	15175	8.4	5.3	m63
cell projection organization (GO:0030030)	biological_process	DEGs in Sertoli cells	0.000418216	enriched	Podxl|Sfrp1|Ncam1|Mdk|Apoe|Parvb|Gas1|Ezr|Nfib|Actb|Uchl1|Hsp90ab1|Pcp4|Fn1|Palld|Pmp22|Dock11|Lamc1|Adam10|Ptn|Cdc42ep3|Eef1a1|Id1|Lrp1|Plxna4|Plekho1|Cfl1|Rhou|Tgfb2|Gfra1|Plxna2|Bsg|Stk26|Sema6a|Ablim1|Ppp3ca|Flna|Aqp1|Slc9a3r1|Lama5|Tpm1|Cdh11|Dclk1|Alcam|Myh10|Fgfr2|Dbn1|Arpc2|Nrep|Hprt|Syne2|Ift20|Rtn4|Rpl24|Svbp|Smo|Arpc5|Nedd4|Akt1|Itga3|Wnt5a|Ndn|Palm|Ubb|Efnb2|Emb|Parva|App|Kank1|Nrp1|K…	212	1616	1506	15175	13.1	9.9	m39
regulation of anion transport (GO:0044070)	biological_process	DEGs in Sertoli cells	0.000418216	top.enriched	Sfrp1|Apoe|Ezr|Actb|Hsp90ab1|Sox4|Pcp4|Lrp1|Wls|Tgfb2|Igf1|Bsg|Grb10|Dnaja1|Nnat|Ppp3ca|Hmga2|Flna|Gpc3|Rack1|Ano1|Anxa2|Pltp|Fis1|Myh10|Ogt|Gas6|Abca1|Arpc2|Dbi|Hmgn3|Rtn4|C1qtnf12|Smo|Nedd4|Cd81|Akt1|Glul|Pkdcc|Efnb2|Bnip3l|Ppia|Park7|App|Clip3|Ptpn14|Ywhae|Nucb1|Tcaf1|Klf7|Sh3glb1|P3h1|Hnrnpm|Tgfb3|Vps35|Asph|Erp29|Stom|Prelid1|Atpif1|Cebpb|Txn1|Dab2|Pck2|Bad|Actr3|Tcf7l2|Hdac3|Tardbp|Aspscr1|…	123	1616	788	15175	7.6	5.2	m66
actin filament bundle (GO:0032432)	cellular_component	Up-regulated in Sertoli cells	0.00323839	enriched	Myl9|Actb|Cryab|Palld|Cfl1|Ablim1|Flna|Anxa2|Myh10|Fermt2|Marcks|Ilk|Daam1|Lpp|Cyba	15	815	89	15298	1.8	0.6	m5
cardiac muscle tissue development (GO:0048738)	biological_process	Up-regulated in Sertoli cells	0.00324452	enriched	Ncam1|Slc25a4|Foxc1|Tgfb2|Id2|Igf1|Meis1|Tnni1|Tpm1|Vgll4|Ndufv2|Myh10|Fgfr2|Rxra|Aldh1a2|Ift20|Wnt5a|Efnb2|Gata6|Fgf9|Tgfbr1|Hspg2|Lmna|Foxp1|Dipk2a|Hdac3|Bmpr1a|Zfpm2	28	807	240	15175	3.5	1.6	m45
negative regulation of nucleic acid-templated transcription (GO:1903507)	biological_process	DEGs in Sertoli cells	0.000419144	enriched	Peg3|Sfrp1|Cdkn1c|Nr2f2|H3f3a|Fst|Macroh2a2|Ezr|Nfib|Cryab|Ybx1|Foxc1|Nfix|Id1|Wnt4|Wnt11|Id2|Hmga2|Flna|Id3|Igf2|Vgll4|Ccnd1|Hopx|Arid5b|Fgfr2|Rpl10|Gas6|Rxra|Klf2|Tcf4|Pfdn5|Dusp5|Tcf7l1|Naca|Maf|Sp5|Ctnnbip1|Smo|Nedd4|Satb1|Wnt5a|Ndn|Smad5|Mxd4|Klf3|Tsc22d3|Hspa8|Gata6|Fgf9|Ldb1|App|Dpf3|Nfic|Hes1|Cux1|Cbx1|Sap30|Ptprk|Tgfbr1|Cbx6|Klf7|Zfp608|Ahr|Irf2bpl|Sox5|Phf10|Dap|Wwc2|Nr2f6|Hnrnpk|Zfp703…	167	1616	1138	15175	10.3	7.5	m60
epidermis development (GO:0008544)	biological_process	Up-regulated in Sertoli cells	0.00333038	enriched	Igfbp5|Zfp36l1|Gnas|Fst|Macroh2a2|Ybx1|Foxc1|Palld|Tgfb2|Slc9a3r1|Lama5|Fgfr2|Dbi|Smo|Akt1|Satb1|Wnt5a|Gata6|Ldb1|Hes1|Cux1|Klf7|Casp3|Macroh2a1|Lor|Nab1|Lgr4|Igf1r|Atp2c1	29	807	253	15175	3.6	1.7	m19
transforming growth factor beta production (GO:0071604)	biological_process	Up-regulated in Sertoli cells	0.00341494	enriched	Hsp90ab1|Fn1|Fbln1|Tgfb2|Wnt11|Lum|Ltbp1|Laptm4b|Gata6	9	807	36	15175	1.1	0.2	m45
muscle organ morphogenesis (GO:0048644)	biological_process	Up-regulated in Sertoli cells	0.00345657	enriched	Col3a1|Foxc1|Tgfb2|Tnni1|Tpm1|Arid5b|Fgfr2|Rxra|Wnt5a|Fzd2|Tgfbr1|Efemp2|Bmpr1a|Zfpm2	14	807	81	15175	1.7	0.5	m19
protein-containing complex assembly (GO:0065003)	biological_process	DEGs in Sertoli cells	0.000423188	top.enriched	Tmsb4x|Tmsb10|Ncam1|Mgp|Apoe|H3f3a|Macroh2a2|Cryab|Hsp90ab1|Fn1|Palld|Rplp0|Ssbp3|Lamc1|Adam10|Cdc42ep3|Cfl1|Alad|Tead2|Atp5g3|Tpm1|Rack1|Clta|Hopx|Npm1|Mtss1|Rpl10|Dbn1|Abca1|Arpc2|Aldh1a2|Hprt|Mid1ip1|Rtn4|Rnf213|Rpl24|Tcf4|Cct8|Hsd17b10|Ctnnbip1|Add3|Arpc5|Arhgap28|Smad6|Atp5d|Arpc3|Lamp2|Rpl6|Rpl5|Fermt2|Pdgfc|Ugdh|Park7|App|Kank1|Clip3|Jam3|Rps2|Taf10|Ndufb9|Hes1|Sh3glb1|Aldh9a1|Ahr|Pfn1|Tbc…	187	1616	1301	15175	11.6	8.6	m81
positive regulation of catalytic activity (GO:0043085)	biological_process	Up-regulated in Sertoli cells	0.00348793	top.enriched	S100a10|Apoe|Gnas|Hsp90ab1|Dock11|Hmgn1|Wnt4|Tgfb2|Wnt11|Igf1|Abr|Timp2|Igfbp6|Rcn3|Rgs10|Tpm1|Igf2|Rack1|Ccnd1|Arhgap29|Cct4|Npm1|Fis1|Perp|Fgfr2|Gas6|Mid1ip1|Dbi|Parm1|Psme2|Cdc25b|Trf|Cd81|Akt1|Wnt5a|Rpl5|Fermt2|Pdgfc|Ppia|Hspa8|Park7|Rsu1|App|Mex3b|Rps2|Agrn|Tgfbr1|Sh3glb1|Gnai2|Pfn1|Rhoc|Dap|Tgfb3|Map2k2|Gadd45b|Asph|Ilk|Erp29|Prelid1|Ryk|Dnajc10|Arf4|Dab2|Bcl2l11|Mmd|Fnta|Coro1c|Dipk2a|Bad|…	82	807	1015	15175	10.2	6.7	m59
secondary lysosome (GO:0005767)	cellular_component	Up-regulated in Sertoli cells	0.00351082	enriched	Ftl1|Fth1|Lamp2|Lamp1|Ncoa4|Map1lc3a	6	815	15	15298	0.7	0.1	m5
protein-containing complex (GO:0032991)	cellular_component	Up-regulated in Sertoli cells	0.000424614	top.enriched	Igfbp5|Ramp1|Kcne1l|Actg1|Ftl1|Col6a6|Mgp|S100a10|Zfp36l1|Rbms3|Apoe|H3f3a|Gnas|Myl9|Macroh2a2|Ezr|Actb|Cryab|Hsp90ab1|Sox4|Pcp4|Col5a2|Ybx1|Col3a1|Fn1|Rplp0|Pmp22|Ssbp3|Lamc1|Slc1a3|Gria3|Adam10|Ptn|Dcn|Lrp1|Tril|Cox4i1|Plxna4|Colec12|Gfra1|Rpl7|Id2|Plxna2|Igf1|Lum|Snta1|Pbx1|Grb10|Rps4x|Meis1|Col6a2|Sptssa|Igfbp6|Tead2|Ppp3ca|Il11ra1|Myl6|Flna|Atp5g3|Slc9a3r1|Lama5|Tnni1|Ltbp1|Col15a1|Tpm1|Btf3…	313	815	4776	15298	38.4	31.2	m14
extracellular vesicle (GO:1903561)	cellular_component	Up-regulated in Sertoli cells	0.00351082	enriched	Actg1|Ybx1|Fn1|Aqp1|Anxa2|Ahnak|Alb|Lamp2|Cd81|Hspa8|Tmem98|Cd63|Rbmx|Cd9	14	815	80	15298	1.7	0.5	m5
intracellular anatomical structure (GO:0005622)	cellular_component	Down-regulated in Sertoli cells	0.000427265	enriched	Chchd10|Aldh1a1|Akr1cl|Arhgdig|Cst8|Cited1|Hsd17b3|Mapk13|Gstm7|Ctsl|Hspb1|Gstm1|Fdxr|Gstm2|Serpinb6a|Me1|Bex2|Clu|Trim47|Wnt6|Tspan15|Tmem184a|Amh|Serpine2|Tesc|Gstm6|Mro|Hmgb3|Tinagl1|Inhbb|Inha|Mcrip2|Dst|Pdlim4|Spp1|Pak3|Nav1|Sin3b|Gja1|Mt3|Folr1|Hsd17b1|Camkk2|Sh3bp5|Ptgds|Vapa|Akr1b8|Rhox8|Fndc5|Bmyc|Reep2|Chka|Unc119|Tceal9|Mybpc3|Ppp1r16b|Exoc3l2|Rnd2|Sel1l3|Jund|Agpat4|Serinc3|Maged1|Dyn…	706	820	12203	15298	86.1	79.8	m2
negative regulation of RNA biosynthetic process (GO:1902679)	biological_process	DEGs in Sertoli cells	0.000433362	enriched	Peg3|Sfrp1|Cdkn1c|Nr2f2|H3f3a|Fst|Macroh2a2|Ezr|Nfib|Cryab|Ybx1|Foxc1|Nfix|Id1|Wnt4|Wnt11|Id2|Hmga2|Flna|Id3|Igf2|Vgll4|Ccnd1|Hopx|Arid5b|Fgfr2|Rpl10|Gas6|Rxra|Klf2|Tcf4|Pfdn5|Dusp5|Tcf7l1|Naca|Maf|Sp5|Ctnnbip1|Smo|Nedd4|Satb1|Wnt5a|Ndn|Smad5|Mxd4|Klf3|Tsc22d3|Hspa8|Gata6|Fgf9|Ldb1|App|Dpf3|Nfic|Hes1|Cux1|Cbx1|Sap30|Ptprk|Tgfbr1|Cbx6|Klf7|Zfp608|Ahr|Irf2bpl|Sox5|Phf10|Dap|Wwc2|Nr2f6|Hnrnpk|Zfp703…	167	1616	1139	15175	10.3	7.5	m60
positive regulation of cellular component organization (GO:0051130)	biological_process	Up-regulated in Sertoli cells	0.00352088	enriched	Mdk|S100a10|Apoe|Pcp4|Fn1|Palld|Dock11|Ptn|Cdc42ep3|Dcn|Eef1a1|Id1|Lrp1|Wnt4|Lbp|Plxna4|Cfl1|Tgfb2|Wnt11|Plxna2|Igf1|Ppp3ca|Flna|Aqp1|Tpm1|Gpc3|Igf2|Rack1|Ppargc1a|Anxa2|Cct4|Mtss1|Fis1|Siva1|Ogt|Dbn1|Abca1|Arpc2|Rtn4|Cct8|Cct5|Arpc5|Trf|Arpc3|Itga3|Wnt5a|Fermt2|Palm|Park7|App|Clip3|Nrp1|Dstn|Lrrn1|Agrn|Cux1|Tgfbr1|Sh3glb1|Ahr|Pfn1|P3h1|Rhoc|Tgfb3|Map2k2|Vps35|Pard3|Ilk|Hnrnpk|Atpif1|Psmc5|Macroh…	89	807	1124	15175	11	7.4	m35
regulation of mitochondrial membrane permeability (GO:0046902)	biological_process	Up-regulated in Sertoli cells	0.00352933	enriched	Slc25a4|Acaa2|Siva1|Ier3|Bnip3l|Sh3glb1|Atpif1|Bcl2l11|Bad|Vdac2|Mtch2	11	807	53	15175	1.4	0.3	m19
cellular aldehyde metabolic process (GO:0006081)	biological_process	Up-regulated in Sertoli cells	0.00352933	enriched	Tkt|Wnt4|Aldh1a2|Glo1|Dhrs4|Park7|Taldo1|Esd|Aldh9a1|Aldh2|Dab2	11	807	53	15175	1.4	0.3	m45
regulation of protein phosphorylation (GO:0001932)	biological_process	Up-regulated in Sertoli cells	0.00361713	enriched	Sfrp1|Cdkn1c|Nr2f2|Apoe|Gnas|Twsg1|Rspo1|Actb|Uchl1|Hsp90ab1|Pcp4|Fn1|Pmp22|Ptpn13|Fbln1|Tgfb2|Gfra1|Igf1|Dnaja1|Igfbp6|Slc9a3r1|Igf2|Rack1|Ppargc1a|Ccnd1|Anxa2|Rarres2|Npm1|Ogt|Rtraf|Gas6|Rbpms|Dusp5|Smad6|Cdc25b|Trf|Socs5|Il6st|Cd81|Akt1|Wnt5a|Fermt2|Ppp2r5a|Pdgfc|Ppia|Fgf9|Park7|App|Clip3|Nrp1|Agrn|Ubash3b|Hes1|Tgfbr1|Prr5|Casp3|Tgfb3|Map2k2|Gadd45b|Pard3|Ilk|Erp29|Ctdsp2|Cblb|Macroh2a1|Txn1|F…	83	807	1032	15175	10.3	6.8	m73
head development (GO:0060322)	biological_process	DEGs in Sertoli cells	0.000439241	enriched	Sfrp1|Ncam1|Mdk|Nr2f2|Macroh2a2|Gas1|Twsg1|Nfib|Col3a1|Foxc1|Ssbp3|Nfix|Wnt4|Wls|Plxna4|Emx2|Tgfb2|Id2|Plxna2|Igf1|Pbx1|Meis1|Abr|Nnat|Hmga2|Flna|Aqp1|Dclk1|Myh10|Arid5b|Fgfr2|Mmp14|Aldh1a2|Hprt|Syne2|Dbi|Rtn4|Ndst1|Smo|Wnt5a|Ubb|Meis2|Selenop|Ldb1|App|Nrp1|Igf2bp1|Ywhae|Hes1|Rras|Hspg2|Tgfb3|Map2k2|Asph|Hnrnpk|Pbx3|Zfhx3|Ryk|Hook3|Lamb1|Pbx2|Atat1|Tcf7l2|Kras|Bmpr1a|Ext1|Igf1r|Cdh2|Aplp2|Cited1|…	103	1616	635	15175	6.4	4.2	m68
cellular protein localization (GO:0034613)	biological_process	DEGs in Sertoli cells	0.000442216	top.enriched	Tmsb4x|Ramp1|Tmsb10|S100a10|Apoe|Macroh2a2|Ezr|Actb|Hsp90ab1|Arl4c|Ybx1|Adam10|Ptn|Lrp1|Wls|Cfl1|Tgfb2|Wnt11|Bsg|Lrrc4|Dnaja1|Ppp3ca|Flna|Slc9a3r1|Lama5|Gpc3|Rack1|Ppp2r2b|Anxa2|Clta|Cct4|Npm1|Fis1|Ogt|Mmp14|Gas6|Dbn1|Arpc2|Syne2|Ift20|Rtn4|Cct8|Naca|Cct5|Smo|Arl4d|Nedd4|Lamp2|Cd81|Akt1|Glul|Itga3|Wnt5a|Pkdcc|Fermt2|Palm|Efnb2|Ppp2r5a|Bnip3l|Wipi1|Arf5|Hspa8|Fgf9|Park7|App|Clip3|Krt18|Ptpn14|Jam3…	236	1616	1708	15175	14.6	11.3	m82
cardiac muscle tissue growth (GO:0055017)	biological_process	Up-regulated in Sertoli cells	0.00363376	enriched	Ncam1|Slc25a4|Foxc1|Tgfb2|Igf1|Meis1|Vgll4|Fgfr2|Rxra|Gata6|Fgf9|Tgfbr1|Foxp1|Dipk2a|Bmpr1a|Zfpm2	16	807	102	15175	2	0.7	m19
actin filament organization (GO:0007015)	biological_process	Up-regulated in Sertoli cells	0.0037198	enriched	Tmsb4x|Tmsb10|Actg1|S100a10|Cald1|Ezr|Cdc42ep3|Id1|Wnt4|Gdpd2|Cfl1|Wnt11|Flna|Tpm1|Mtss1|Myh10|Dbn1|Arpc2|Mical2|Add3|Arpc5|Arhgap28|Trf|Arpc3|Myo1b|Fermt2|Kank1|Nrp1|Dstn|Marcks|Tgfbr1|Marcksl1|Pfn1|Rhoc|Tgfb3|Capzb|Coro1c|Actr3|Arhgap18|Phldb2|Rhob	41	807	414	15175	5.1	2.7	m35
regulation of cellular component size (GO:0032535)	biological_process	Up-regulated in Sertoli cells	0.00377652	enriched	Tmsb4x|Tmsb10|Apoe|Ezr|Hsp90ab1|Fn1|Cdc42ep3|Lrp1|Plxna4|Cfl1|Sema6a|Aqp1|Slc9a3r1|Tpm1|Npm1|Ogt|Dbn1|Arpc2|Rtn4|Cdk4|Add3|Arpc5|Arhgap28|Arpc3|Akt1|Wnt5a|Kank1|Nrp1|Dstn|Ahr|Pfn1|Capzb|Ilk|Ryk|Eif4g2|Snf8|Lamtor4|Actr3|Arhgap18	39	807	387	15175	4.8	2.6	m35
regulation of BMP signaling pathway (GO:0030510)	biological_process	Up-regulated in Sertoli cells	0.00378508	enriched	Sulf1|Sfrp1|Fst|Twsg1|Bambi|Gpc3|Fstl1|Smad6|Itga3|Wnt5a|Gata6|Hes1|Ilk|Fkbp8|Tcf7l2	15	807	92	15175	1.9	0.6	m19
morphogenesis of a polarized epithelium (GO:0001738)	biological_process	Up-regulated in Sertoli cells	0.00383125	enriched	Sfrp1|Actg1|Actb|Wnt11|Slc9a3r1|Lama5|Gpc3|Ift20|Nkd1|Wnt5a|Fzd2|Ryk|Dab2|Mllt3	14	807	82	15175	1.7	0.5	m19
cellular macromolecule localization (GO:0070727)	biological_process	DEGs in Sertoli cells	0.000465255	enriched	Tmsb4x|Ramp1|Tmsb10|S100a10|Zfp36l1|Apoe|Macroh2a2|Ezr|Actb|Hsp90ab1|Arl4c|Ybx1|Adam10|Ptn|Lrp1|Wls|Cfl1|Tgfb2|Wnt11|Bsg|Lrrc4|Dnaja1|Ppp3ca|Flna|Slc9a3r1|Lama5|Gpc3|Rack1|Ppp2r2b|Anxa2|Clta|Cct4|Npm1|Fis1|Ogt|Mmp14|Gas6|Dbn1|Arpc2|Syne2|Ift20|Rtn4|Cct8|Naca|Cct5|Smo|Arl4d|Nedd4|Lamp2|Cd81|Akt1|Glul|Itga3|Wnt5a|Pkdcc|Fermt2|Palm|Efnb2|Ppp2r5a|Bnip3l|Wipi1|Arf5|Hspa8|Fgf9|Park7|App|Clip3|Krt18|Ptp…	237	1616	1718	15175	14.7	11.3	m82
neural crest cell development (GO:0014032)	biological_process	Up-regulated in Sertoli cells	0.00383125	enriched	Foxc1|Fn1|Cfl1|Sema6a|Lama5|Aldh1a2|Smo|Nrp1|Hes1|Efnb1|Coro1c|Anxa6|Bmpr1a|Cdh2	14	807	82	15175	1.7	0.5	m19
outflow tract septum morphogenesis (GO:0003148)	biological_process	Up-regulated in Sertoli cells	0.00383489	enriched	Tgfb2|Fgfr2|Smad6|Parva|Gata6|Nrp1|Bmpr1a|Zfpm2	8	807	29	15175	1	0.2	m45
adipose tissue development (GO:0060612)	biological_process	Up-regulated in Sertoli cells	0.00388278	enriched	Id2|Hmga2|Ppargc1a|Arid5b|Cdk4|Ubb|Klf7|Lmna|Zfp516|Amer1	10	807	45	15175	1.2	0.3	m19
positive regulation of nucleobase-containing compound metabolic process (GO:0045935)	biological_process	DEGs in Sertoli cells	0.000477873	top.enriched	Peg3|Tmsb4x|Sfrp1|Mdk|Zfp36l1|Nr2f2|Ssbp2|Apoe|Nfib|Hsp90ab1|Sox4|Ybx1|Foxc1|Ssbp3|Nfix|Bambi|Dcn|Wnt4|Hlf|Tgfb2|Wnt11|Id2|Igf1|Lum|Pbx1|Meis1|Tead2|Ablim1|Ppp3ca|Hmga2|Myrf|Igf2|Ier5|Ppargc1a|Zbtb7c|Cct4|Npm1|Fgfr2|Ogt|Rtraf|Rxra|Rbm3|Mical2|Parm1|Hmgn3|Klf2|Tcf4|Cct8|Tcf7l1|Naca|Cct5|Ptov1|Maf|Smo|Smad6|Trf|Cd81|Akt1|Wnt5a|Ndn|Fzd2|Smad5|Meis2|Hspa8|Trp53inp1|Gata6|Fgf9|Park7|Ldb1|App|Dpf3|Pcbd…	223	1616	1602	15175	13.8	10.6	m61
ventricular septum morphogenesis (GO:0060412)	biological_process	Up-regulated in Sertoli cells	0.00388278	enriched	Sox4|Tgfb2|Wnt11|Id2|Fgfr2|Wnt5a|Fzd2|Hes1|Tgfbr1|Zfpm2	10	807	45	15175	1.2	0.3	m27
response to transforming growth factor beta (GO:0071559)	biological_process	Up-regulated in Sertoli cells	0.00388278	enriched	Zfp36l1|Twsg1|Hsp90ab1|Col3a1|Bambi|Tgfb2|Ltbp1|Ppargc1a|Fbn2|Dbn1|Nrep|Smad6|Itga3|Smad5|Fermt2|Ptprk|Tgfbr1|Sox5|Tgfb3|Zfp703|Zfhx3|Dab2|Actr3|Snx6|Igf1r	25	807	206	15175	3.1	1.4	m35
positive regulation of epithelial to mesenchymal transition (GO:0010718)	biological_process	Up-regulated in Sertoli cells	0.00388278	enriched	Mdk|Foxc1|Bambi|Tgfb2|Fermt2|Tgfbr1|Tgfb3|Zfp703|Dab2|Tcf7l2	10	807	45	15175	1.2	0.3	m35
negative regulation of transcription, DNA-templated (GO:0045892)	biological_process	DEGs in Sertoli cells	0.000480043	enriched	Peg3|Sfrp1|Cdkn1c|Nr2f2|H3f3a|Fst|Macroh2a2|Ezr|Nfib|Cryab|Ybx1|Foxc1|Nfix|Id1|Wnt4|Wnt11|Id2|Hmga2|Flna|Id3|Igf2|Vgll4|Ccnd1|Hopx|Arid5b|Fgfr2|Rpl10|Gas6|Rxra|Klf2|Tcf4|Pfdn5|Dusp5|Tcf7l1|Naca|Maf|Sp5|Ctnnbip1|Smo|Nedd4|Satb1|Wnt5a|Ndn|Smad5|Mxd4|Klf3|Tsc22d3|Hspa8|Gata6|Fgf9|Ldb1|App|Dpf3|Nfic|Hes1|Cux1|Cbx1|Sap30|Ptprk|Tgfbr1|Cbx6|Klf7|Zfp608|Ahr|Irf2bpl|Sox5|Phf10|Dap|Wwc2|Nr2f6|Hnrnpk|Zfp703…	166	1616	1134	15175	10.3	7.5	m60
cellular nitrogen compound biosynthetic process (GO:0044271)	biological_process	DEGs in Sertoli cells	0.000497908	enriched	Peg3|Tmsb4x|Igfbp5|Sfrp1|Mdk|Cdkn1c|Zfp36l1|Nr2f2|Rbms3|Ssbp2|Apoe|H3f3a|Gnas|Fst|Macroh2a2|Ezr|Nfib|Cryab|Hsp90ab1|Sox4|Ybx1|Foxc1|Rplp0|Ssbp3|Nfix|Bambi|Hmgn1|Dcn|Eef1a1|Id1|Wnt4|Emx2|Hlf|Tgfb2|Wnt11|Rpl7|Id2|Igf1|Aprt|Alad|Lum|Pbx1|Rps4x|Meis1|Sptssa|Tead2|Ablim1|Ppp3ca|Hmga2|Flna|Atp5g3|Id3|Myrf|Cers4|Igf2|Rack1|Ier5|Ppargc1a|Rps9|Vgll4|Zbtb7c|Zim1|Ccnd1|Cct4|Hopx|Npm1|Siva1|Aff3|Arid5b|Fgfr2…	486	1616	3882	15175	30.1	25.6	m88
glial cell migration (GO:0008347)	biological_process	Up-regulated in Sertoli cells	0.00396547	enriched	Fn1|Pmp22|Lrp1|Tgfb2|Vcan|Syne2|Rtn4|Ndn|Tspo|Lamb1|Vim|Cd9	12	807	63	15175	1.5	0.4	m19
regulation of apoptotic signaling pathway (GO:2001233)	biological_process	Up-regulated in Sertoli cells	0.00411063	enriched	Sfrp1|Gas1|Pmp22|Wnt4|Tgfb2|Igf1|Acaa2|Dnaja1|Slc9a3r1|Rack1|Fis1|Ier3|Akt1|Ubb|Ppia|Trp53inp1|Park7|Ppp1ca|Nrp1|Ctnna1|Tgfbr1|P4hb|Sh3glb1|Gnai2|Hnrnpk|Erp29|Prelid1|Siah1a|Lmna|Dab2|Bcl2l11|Bad|Vdac2|Igbp1|Tcf7l2|Gclm|Mtch2	37	807	362	15175	4.6	2.4	m45
positive regulation of apoptotic process (GO:0043065)	biological_process	Up-regulated in Sertoli cells	0.00411063	enriched	Sfrp1|Sox4|Adam10|Ptn|Tgfb2|Wnt11|Tgm2|Dnaja1|Slc9a3r1|Id3|Rack1|Ppp2r2b|Ppargc1a|Fis1|Rxra|Aldh1a2|Cdk4|Akt1|Wnt5a|Ubb|Bnip3l|Trp53inp1|Gata6|Park7|App|Tnfaip8|Clip3|Ppp1ca|Ctnna1|Agrn|Nsmaf|Tgfbr1|Sh3glb1|Apbb2|Casp3|Tgfb3|Gadd45b|Tspo|Prelid1|Siah1a|Bcl2l11|Bad|Tcf7l2|Hdac3|Col18a1|Pdcd4|Mtch1|Mtch2|Tia1|Rhob	50	807	543	15175	6.2	3.6	m76
multicellular organism growth (GO:0035264)	biological_process	Up-regulated in Sertoli cells	0.00419277	enriched	Cdkn1c|Zfp36l1|H3f3a|Gnas|Ezr|Pmp22|Igf1|Hmga2|Igf2|Arid5b|Klf2|Ppib|Cdk4|Smo|Pkdcc|App|Taf10|Rpl29|Siah1a|Fkbp8|Dlk1|Tcf7l2|Hdac3	23	807	183	15175	2.9	1.2	m19
pancreas development (GO:0031016)	biological_process	Up-regulated in Sertoli cells	0.00419277	enriched	Sox4|Wls|Igf1|Igf2|Aldh1a2|Smo|Wnt5a|Gata6|Ildr2|Hes1|Bad|Igf1r|Cdh2	13	807	73	15175	1.6	0.5	m19
regulation of anatomical structure size (GO:0090066)	biological_process	Up-regulated in Sertoli cells	0.00419277	enriched	Tmsb4x|Tmsb10|Apoe|Ezr|Hsp90ab1|Foxc1|Fn1|Cdc42ep3|Lrp1|Plxna4|Cfl1|Snta1|Sema6a|Aqp1|Slc9a3r1|Tpm1|Npm1|Ogt|Dbn1|Arpc2|Klf2|Rtn4|Dusp5|Cdk4|Add3|Arpc5|Arhgap28|Smad6|Arpc3|Dock4|Akt1|Wnt5a|Kank1|Nrp1|Dstn|Ahr|Pfn1|Capzb|Ilk|Ryk|Eif4g2|Snf8|Lamtor4|Actr3|Arhgap18|Atp2b1|Gclm|Ext1	48	807	515	15175	5.9	3.4	m35
negative regulation of cellular component organization (GO:0051129)	biological_process	DEGs in Sertoli cells	0.0005194	top.enriched	Tmsb4x|Tmsb10|Apoe|H3f3a|Cryab|Pmp22|Ptn|Id1|Lrp1|Cfl1|Igf1|Acaa2|Sema6a|Ppp3ca|Flna|Tpm1|Ppargc1a|Npm1|Fgfr2|Mmp14|Dbn1|Ier3|Arpc2|Mid1ip1|Rtn4|Pfdn5|Ctnnbip1|Add3|Arhgap28|Smad6|Lamp2|Akt1|Itga3|Wnt5a|Efnb2|Hspa8|Kank1|Clip3|Jam3|Nrp1|Hes1|Hspg2|Pfn1|Vps35|Capzb|Tspo|Prelid1|Dync1i2|Macroh2a1|Ryk|Lmna|Ptprg|Dab2|Lrpap1|Vim|Coro1c|Actr3|Vdac2|Phldb2|Hnrnpc|Ctbp1|Clu|Unc119|Sox9|Bok|Sema6c|Eif4eb…	114	1616	723	15175	7.1	4.8	m84
cellular macromolecule metabolic process (GO:0044260)	biological_process	Up-regulated in Sertoli cells	0.000524711	top.enriched	Peg3|Sulf1|Tmsb4x|Igfbp5|Sfrp1|Ramp1|Mdk|Cdkn1c|Zfp36l1|Nr2f2|Rbms3|Ssbp2|Apoe|H3f3a|Gnas|Fst|Itm2b|Macroh2a2|Gas1|Loxl1|Twsg1|Rspo1|Ezr|Nfib|Actb|Cryab|Uchl1|Hsp90ab1|Sox4|Pcp4|Ybx1|Col3a1|Foxc1|Fn1|Rplp0|Pmp22|Ssbp3|Bgn|Ptpn13|Nfix|Bambi|Hmgn1|Gria3|Adam10|Dcn|Eef1a1|Id1|Lrp1|Wnt4|Gxylt2|Itm2a|Serpinh1|Emx2|Hlf|Cfl1|Fbln1|Tgfb2|Wnt11|Gfra1|Rpl7|Id2|Igf1|Tgm2|Alad|Lum|Snta1|Pbx1|Coprs|Grb10|Rps4…	408	807	6555	15175	50.6	43.2	m70
negative regulation of phosphate metabolic process (GO:0045936)	biological_process	Up-regulated in Sertoli cells	0.00422361	enriched	Sfrp1|Cdkn1c|Nr2f2|Apoe|Actb|Uchl1|Pcp4|Ptpn13|Fbln1|Tgfb2|Igf1|Grb10|Dnaja1|Rack1|Ppargc1a|Npm1|Ogt|Rtraf|Ier3|Dusp5|Smad6|Socs5|Akt1|Ppp2r5a|Ppia|Park7|Ywhae|Ubash3b|Gnai2|Casp3|Ahr|Gadd45b|Pard3|Ilk|Ctdsp2|Cblb|Macroh2a1|Fkbp8|Dnajc10|Coro1c|Igbp1|Tardbp|Mtch2|Igf1r|Plpp3	45	807	473	15175	5.6	3.1	m73
regulation of transferase activity (GO:0051338)	biological_process	DEGs in Sertoli cells	0.000561231	enriched	Sfrp1|Cdkn1c|Nr2f2|Apoe|Actb|Uchl1|Hsp90ab1|Pcp4|Pmp22|Hmgn1|Eef1a1|Tgfb2|Igf1|Dnaja1|Igfbp6|Slc9a3r1|Igf2|Ccnd1|Cct4|Npm1|Fgfr2|Rtraf|Gas6|Dbi|Parm1|Dusp5|Cdc25b|Trf|Socs5|Cd81|Akt1|Wnt5a|Rpl5|Fermt2|Ppp2r5a|Pdgfc|Ppia|Park7|Ldb1|App|Rps2|Agrn|Ubash3b|Tgfbr1|Sh3glb1|Casp3|Tgfb3|Map2k2|Gadd45b|Ilk|Erp29|Cblb|Macroh2a1|Ryk|Dab2|Mmd|Coro1c|Dipk2a|Bad|Cdc37|Kras|Camk1|Tab2|Igf1r|Aplp2|Tead1|Hspb1|Cl…	126	1616	818	15175	7.8	5.4	m70
negative regulation of phosphorus metabolic process (GO:0010563)	biological_process	Up-regulated in Sertoli cells	0.00422361	enriched	Sfrp1|Cdkn1c|Nr2f2|Apoe|Actb|Uchl1|Pcp4|Ptpn13|Fbln1|Tgfb2|Igf1|Grb10|Dnaja1|Rack1|Ppargc1a|Npm1|Ogt|Rtraf|Ier3|Dusp5|Smad6|Socs5|Akt1|Ppp2r5a|Ppia|Park7|Ywhae|Ubash3b|Gnai2|Casp3|Ahr|Gadd45b|Pard3|Ilk|Ctdsp2|Cblb|Macroh2a1|Fkbp8|Dnajc10|Coro1c|Igbp1|Tardbp|Mtch2|Igf1r|Plpp3	45	807	473	15175	5.6	3.1	m73
stem cell differentiation (GO:0048863)	biological_process	Up-regulated in Sertoli cells	0.00437797	enriched	Sfrp1|Foxc1|Fn1|Ptn|Cfl1|Tgfb2|Sema6a|Tead2|Lama5|Fgfr2|Aldh1a2|Tcf7l1|Smo|Gata6|Nrp1|Hes1|Sox5|Efnb1|Mllt3|Coro1c|Anxa6|Bmpr1a|Ext1|Cdh2|Chd2	25	807	208	15175	3.1	1.4	m19
regulation of cell development (GO:0060284)	biological_process	Up-regulated in Sertoli cells	0.00445473	enriched	Mdk|S100a10|Apoe|Fn1|Ptn|Id1|Lrp1|Plxna4|Fbln1|Id2|Plxna2|Igf1|Sema6a|Ppp3ca|Hmga2|Flna|Dbn1|Arpc2|Rtn4|Ttc3|Naca|Smo|Trf|Il6st|Daam2|Wnt5a|Fermt2|Kank1|Nrp1|Ctnna1|Hes1|Cux1|P4hb|Sh3glb1|Rassf10|Map2k2|Tspo|Tmem98|Ilk|Ryk|Eif4g2|Hook3|Dab2|Vim|Coro1c|Bad|Actr3|Nap1l1|Bmpr1a	49	807	531	15175	6.1	3.5	m35
positive regulation of binding (GO:0051099)	biological_process	Up-regulated in Sertoli cells	0.0044554	enriched	Ramp1|S100a10|Cald1|Apoe|Hsp90ab1|Foxc1|Bambi|Lrp1|Tgfb2|Igf1|Anxa2|Wnt5a|Eif3e|Park7|App|Agrn|Hes1|Txn1|Actr3|Med25|Tcf7l2|Edf1|Eif3d	23	807	184	15175	2.9	1.2	m19
heterocycle biosynthetic process (GO:0018130)	biological_process	Up-regulated in Sertoli cells	0.000592081	enriched	Peg3|Tmsb4x|Sfrp1|Mdk|Cdkn1c|Nr2f2|Ssbp2|Apoe|H3f3a|Gnas|Fst|Macroh2a2|Ezr|Nfib|Cryab|Hsp90ab1|Sox4|Ybx1|Foxc1|Ssbp3|Nfix|Bambi|Hmgn1|Dcn|Id1|Wnt4|Emx2|Hlf|Tgfb2|Wnt11|Id2|Igf1|Aprt|Alad|Lum|Pbx1|Meis1|Tead2|Ablim1|Ppp3ca|Hmga2|Flna|Atp5g3|Id3|Myrf|Igf2|Ier5|Ppargc1a|Vgll4|Zbtb7c|Zim1|Ccnd1|Pltp|Cct4|Hopx|Npm1|Siva1|Aff3|Arid5b|Fgfr2|Ogt|Rtraf|Rpl10|Atp5pb|Gas6|Rxra|Hprt|Mical2|Parm1|Hmgn3|Klf2|T…	226	807	3303	15175	28	21.8	m57
homeostatic process (GO:0042592)	biological_process	Up-regulated in Sertoli cells	0.0005949	top.enriched	Igfbp5|Ftl1|Zfp36l1|Mfap2|Apoe|Gnas|Hsp90ab1|Sox4|Foxc1|Dock11|Slc1a3|Dcn|Id1|Lrp1|Rbp1|Tgfb2|Id2|Igf1|Tgm2|Fth1|Bsg|Grb10|Ppp3ca|Rcn3|Aqp1|Slc9a3r1|Cfh|Rack1|Adamts5|Ano1|Ppargc1a|Glrx3|Cct4|Npm1|Mtss1|Fis1|Siva1|Ogt|Gas6|Abca1|Sfxn1|Fhl1|Dbi|Sesn3|Hmgn3|Klf2|Rtn4|Tmem178|Cct8|Cct5|Npc2|C1qtnf12|Fstl1|Smo|Angptl4|Tmem165|Trf|Lamp2|Il6st|Akt1|Wnt5a|Ndn|Fzd2|Smad5|Ubb|Tsc22d3|Pdgfc|Plscr3|Park7|Ld…	129	807	1687	15175	16	11.1	m71
negative regulation of cell development (GO:0010721)	biological_process	Up-regulated in Sertoli cells	0.0044554	enriched	Ptn|Id1|Fbln1|Id2|Igf1|Sema6a|Ppp3ca|Hmga2|Rtn4|Ttc3|Daam2|Wnt5a|Kank1|Nrp1|Ctnna1|Hes1|Tspo|Tmem98|Ryk|Hook3|Coro1c|Actr3|Bmpr1a	23	807	184	15175	2.9	1.2	m19
cellular component organization (GO:0016043)	biological_process	Down-regulated in Sertoli cells	0.000612548	top.enriched	Chchd10|Ctsl|Hspb1|Clu|Serpine2|Dst|Pdlim4|Pak3|Nav1|Sin3b|Gja1|Mt3|Folr1|Vapa|Reep2|Unc119|Mybpc3|Rnd2|Adamts16|Itga6|Ttyh1|Rgcc|Tacc1|Vdac3|Kazald1|Unc13b|Sox9|Cltb|Sparc|Rab3b|Adgrl1|Atp1b2|Bok|Sema6c|Sfn|Tnfrsf12a|Col4a1|Haus7|Arhgef4|Eif4ebp1|Pdgfa|Gpm6b|Islr2|Rtn4rl1|Bcan|Atp2a2|Lpl|Hmgn5|Fat1|Eps8|Hk2|Abhd17a|Sema5b|Tuba1c|Myo7a|Ttc39c|Insc|Col9a2|Rps28|Plxnc1|Spock2|Acvrl1|Sytl4|Socs2|Prr…	356	809	5417	15175	44	35.7	m3
cellular component organization or biogenesis (GO:0071840)	biological_process	Down-regulated in Sertoli cells	0.000612548	enriched	Chchd10|Ctsl|Hspb1|Clu|Serpine2|Dst|Pdlim4|Pak3|Nav1|Sin3b|Gja1|Mt3|Folr1|Vapa|Reep2|Unc119|Mybpc3|Rnd2|Adamts16|Itga6|Ttyh1|Rgcc|Tacc1|Vdac3|Kazald1|Unc13b|Sox9|Cltb|Sparc|Rab3b|Adgrl1|Atp1b2|Bok|Sema6c|Sfn|Tnfrsf12a|Col4a1|Haus7|Arhgef4|Eif4ebp1|Pdgfa|Gpm6b|Islr2|Rtn4rl1|Bcan|Atp2a2|Lpl|Hmgn5|Fat1|Eps8|Hk2|Abhd17a|Sema5b|Tuba1c|Myo7a|Ttc39c|Insc|Col9a2|Rps28|Plxnc1|Spock2|Acvrl1|Sytl4|Socs2|Prr…	366	809	5603	15175	45.2	36.9	m3
response to chemical (GO:0042221)	biological_process	Down-regulated in Sertoli cells	0.000612548	top.enriched	Aldh1a1|Cited1|Mapk13|Gstm7|Hspb1|Gstm1|Gstm2|Serpinb6a|Me1|Clu|Tesc|Inhbb|Spp1|Pak3|Gja1|Mt3|Folr1|Akr1b8|Jund|Pcolce|Rgcc|Unc13b|Gatm|Sox9|Sparc|Ucp2|Atp1a1|Chp2|Gsta4|Bok|Plcb2|Akr1b3|Adh5|Sema6c|Grem2|Col4a1|Acsbg1|Eif4ebp1|Pdgfa|Kcnh1|Tgfbr3l|Grb14|Rtn4rl1|Dusp15|Atp2a2|Lpl|Eps8|Hk2|Gsta2|Bcat2|Aldh3b1|Sema5b|Zc3hav1|Plxnc1|Spock2|Acvrl1|Socs2|Cyp26b1|Syt7|Efna2|Tubb3|Bst2|Nr5a1|Efhd1|S1pr1|…	224	809	3116	15175	27.7	20.5	m4
neuronal cell body (GO:0043025)	cellular_component	Up-regulated in Sertoli cells	0.00446509	enriched	Ncam1|Cald1|Apoe|Gnas|Cryab|Uchl1|Hsp90ab1|Ybx1|Palld|Slc1a3|Gria3|Adam10|Lrp1|Cfl1|Tgfb2|Gfra1|Igf1|Timp2|Flna|Aqp1|Ltbp1|Rgs10|Cfh|Rack1|Ppargc1a|Alcam|Myh10|Ogt|Dbn1|Arpc2|Rtn4|Smo|Il6st|Glul|Ubb|Hspa8|Ppp1ca|Nrp1|Igf2bp1|Atxn10|Ptprk|Sdc2|Sh3glb1|Casp3|Dlgap4|Tgfb3|Lamp1|Vps35|Pard3|Capzb|Ilk|Txn1|Atp2b1|Tanc1|Bmpr1a|Igf1r|Cyba	57	815	641	15298	7	4.2	m9
signaling (GO:0023052)	biological_process	Up-regulated in Sertoli cells	0.000618364	enriched	Sulf1|Igfbp5|Igfbp4|Sfrp1|Ramp1|Ncam1|Kcne1l|Mdk|Zfp36l1|Rbms3|Apoe|Gnas|Fst|Itm2b|Gas1|Twsg1|Rspo1|Ezr|Cryab|Uchl1|Hsp90ab1|Lsp1|Sox4|Pcp4|Ybx1|Col3a1|Foxc1|Fn1|Pmp22|Ptpn13|Dock11|Bambi|Slc1a3|Gria3|Adam10|Ptn|Cdc42ep3|Dcn|Id1|Lrp1|Wnt4|Lbp|Tril|Wls|Plxna4|Colec12|Stard10|Cfl1|Fbln1|Rhou|Tgfb2|Wnt11|Gfra1|Plxna2|Igf1|Tgm2|Rgl1|Bicc1|Acaa2|Grb10|Abr|Lrrc4|Plat|Dnaja1|Timp2|Nnat|Sema6a|Igfbp6|Tea…	298	807	4566	15175	36.9	30.1	m60
regulation of cardiac muscle cell proliferation (GO:0060043)	biological_process	Up-regulated in Sertoli cells	0.00452982	enriched	Ncam1|Meis1|Vgll4|Fgfr2|Gata6|Fgf9|Tgfbr1|Foxp1|Bmpr1a|Zfpm2	10	807	46	15175	1.2	0.3	m19
positive regulation of organ growth (GO:0046622)	biological_process	Up-regulated in Sertoli cells	0.00464337	top.enriched	Ncam1|Slc25a4|Igf1|Igf2|Fgfr2|Smo|Akt1|Gata6|Fgf9|Bmpr1a|Zfpm2	11	807	55	15175	1.4	0.4	m27
coronary vasculature morphogenesis (GO:0060977)	biological_process	Up-regulated in Sertoli cells	0.00468884	enriched	Fgfr2|Rxra|Smad6|Fgf9|Nrp1|Tgfbr1|Pbrm1|Zfpm2	8	807	30	15175	1	0.2	m45
insulin-like growth factor receptor signaling pathway (GO:0048009)	biological_process	Up-regulated in Sertoli cells	0.00468884	enriched	Igfbp5|Igfbp4|Igf1|Grb10|Igfbp6|Igfbp2|Akt1|Igf1r	8	807	30	15175	1	0.2	m45
negative regulation of nucleobase-containing compound metabolic process (GO:0045934)	biological_process	DEGs in Sertoli cells	0.000654456	top.enriched	Peg3|Sfrp1|Cdkn1c|Nr2f2|H3f3a|Fst|Macroh2a2|Ezr|Nfib|Cryab|Ybx1|Foxc1|Nfix|Id1|Wnt4|Wnt11|Id2|Ppp3ca|Hmga2|Flna|Id3|Igf2|Ppargc1a|Vgll4|Ccnd1|Hopx|Npm1|Arid5b|Fgfr2|Rpl10|Gas6|Rxra|Ier3|Klf2|Tcf4|Pfdn5|Dusp5|Tcf7l1|Naca|Maf|Sp5|Ctnnbip1|Smo|Nedd4|Satb1|Wnt5a|Ndn|Smad5|Mxd4|Klf3|Tsc22d3|Hspa8|Gata6|Hnrnpa0|Fgf9|Ldb1|App|Dpf3|Igf2bp1|Nfic|Hes1|Cux1|Cbx1|Sap30|Ptprk|Tgfbr1|Cbx6|Klf7|Zfp608|Ahr|Irf2b…	190	1616	1337	15175	11.8	8.8	m60
embryonic skeletal system development (GO:0048706)	biological_process	Up-regulated in Sertoli cells	0.0048203	enriched	Sulf1|Gnas|Gas1|Tgfb2|Pbx1|Sulf2|Fgfr2|Mmp14|Ndst1|Wnt5a|Fgf9|Tgfbr1|Hspg2|Tgfb3|Hoxb9|Dlk1|Mbtd1|Ext1	18	807	127	15175	2.2	0.8	m19
regulation of establishment of planar polarity (GO:0090175)	biological_process	Up-regulated in Sertoli cells	0.0048203	enriched	Sfrp1|Wnt11|Gpc3|Nkd1|Wnt5a|Fzd2|Ryk|Dab2|Mllt3	9	807	38	15175	1.1	0.3	m19
mitochondrial membrane (GO:0031966)	cellular_component	Up-regulated in Sertoli cells	0.00484482	enriched	Slc25a4|Hmgcs2|Slc1a3|Cox4i1|Cfl1|Acaa2|Atp5g3|Ppp2r2b|Cox4i2|Fis1|Ndufv2|Atp5pb|Sfxn1|Slc25a3|Hsd17b10|Atp5d|Cyb5r3|Atp5a1|Bnip3l|Plscr3|Atp5h|Snn|Cox5a|Acadl|Tmem14c|Ndufs2|Ndufb9|Sh3glb1|Ndufv3|Armcx2|Ndufb8|Sdhb|Cox6c|Tspo|Ndufb10|Atp5g2|Eci1|Ndufa8|Cisd2|Uqcrc1|Ndufa10|Ndufs8|Vdac1|Fundc2|Bad|Atp5b|Vdac2|Ndufb6|Uqcrc2|Chchd3|Mtch1|Mtch2	52	815	571	15298	6.4	3.7	m7
eukaryotic translation initiation factor 3 complex (GO:0005852)	cellular_component	Up-regulated in Sertoli cells	0.00494462	enriched	Eif3e|Eif3h|Eif3k|Eif3f|Eif3m|Eif3d	6	815	16	15298	0.7	0.1	m5
pore complex assembly (GO:0046931)	biological_process	Up-regulated in Sertoli cells	0.00495298	enriched	Adam10|Atp5g3|Rtn4|Cct8|Atp5g2|Bad|Cct3	7	807	23	15175	0.9	0.2	m45
cell-cell junction organization (GO:0045216)	biological_process	Up-regulated in Sertoli cells	0.00512446	enriched	Actg1|Actb|Pmp22|Adam10|Tgfb2|Wnt11|Flna|Cdh11|Mtss1|Perp|Fermt2|Efnb2|Jam3|Ctnna1|Tgfbr1|Rhoc|Tgfb3|Pard3|Zfp703|Ext1|Cdh2|Cd9	22	807	174	15175	2.7	1.1	m19
cell growth (GO:0016049)	biological_process	Up-regulated in Sertoli cells	0.00515993	enriched	Igfbp5|Igfbp4|Sfrp1|Slc25a4|Apoe|Gas1|Cryab|Hsp90ab1|Fn1|Adam10|Lrp1|Plxna4|Cfl1|Tgfb2|Wnt11|Igf1|Sema6a|Rack1|Vgll4|Dclk1|Npm1|Mmp14|Dbn1|Fhl1|Rtn4|Smo|Cd81|Akt1|Wnt5a|Ndn|App|Nrp1|Tgfbr1|Sh3glb1|Apbb2|P3h1|Tgfb3|Ilk|Hnrnpk|Ryk|Eif4g2|Dab2|Foxp1|Actr3|Cyba	45	807	478	15175	5.6	3.1	m35
muscle tissue morphogenesis (GO:0060415)	biological_process	Up-regulated in Sertoli cells	0.00528823	enriched	Col3a1|Foxc1|Tgfb2|Tnni1|Tpm1|Fgfr2|Rxra|Wnt5a|Fzd2|Tgfbr1|Efemp2|Bmpr1a|Zfpm2	13	807	75	15175	1.6	0.5	m19
aromatic compound biosynthetic process (GO:0019438)	biological_process	Up-regulated in Sertoli cells	0.000686148	enriched	Peg3|Tmsb4x|Sfrp1|Mdk|Cdkn1c|Nr2f2|Ssbp2|Apoe|H3f3a|Gnas|Fst|Macroh2a2|Ezr|Nfib|Cryab|Hsp90ab1|Sox4|Ybx1|Foxc1|Ssbp3|Nfix|Bambi|Hmgn1|Dcn|Id1|Wnt4|Emx2|Hlf|Tgfb2|Wnt11|Id2|Igf1|Aprt|Alad|Lum|Pbx1|Meis1|Tead2|Ablim1|Ppp3ca|Hmga2|Flna|Atp5g3|Id3|Myrf|Igf2|Ier5|Ppargc1a|Vgll4|Zbtb7c|Zim1|Ccnd1|Cct4|Hopx|Npm1|Siva1|Aff3|Arid5b|Fgfr2|Ogt|Rtraf|Rpl10|Atp5pb|Gas6|Rxra|Hprt|Mical2|Parm1|Hmgn3|Klf2|Tcf4|G…	226	807	3311	15175	28	21.8	m57
regulation of development, heterochronic (GO:0040034)	biological_process	Up-regulated in Sertoli cells	0.00534233	enriched	Hmgn1|Fgf9|Hes1|Sox5|Hmgn2	5	807	11	15175	0.6	0.1	m45
protein localization to membrane (GO:0072657)	biological_process	Up-regulated in Sertoli cells	0.0054955	enriched	Ramp1|S100a10|Apoe|Ezr|Actb|Adam10|Ptn|Lrp1|Bsg|Lrrc4|Flna|Slc9a3r1|Lama5|Gpc3|Rack1|Anxa2|Fis1|Ogt|Mmp14|Gas6|Dbn1|Arpc2|Ift20|Naca|Cd81|Akt1|Itga3|Pkdcc|Fermt2|Palm|Ppp2r5a|Clip3|Krt18|Dennd4c|Gga2|Agrn|Tcaf1|Sh3glb1|Emc10|Vps35|Pard3|Stom|Ssr3|Dab2|Actr3|Emc2|Rab11fip2|Mtch2|Cdh2|Tspan17	50	807	551	15175	6.2	3.6	m45
protein localization to extracellular region (GO:0071692)	biological_process	Up-regulated in Sertoli cells	0.00551078	enriched	Sfrp1|Apoe|Ezr|Sox4|Lrp1|Wls|Tgfb2|Igf1|Bsg|Nnat|Ppp3ca|Rcn3|Ltbp1|Ano1|Fbn2|Myh10|Abca1|Hmgn3|Svbp|C1qtnf12|Glul|Ppia|Park7|Ildr2|Klf7|P3h1|Cavin1|Tgfb3|Vps35|Erp29|Pck2|Bad|Tcf7l2|Rab11fip2	34	807	328	15175	4.2	2.2	m45
mitochondrial inner membrane (GO:0005743)	cellular_component	Up-regulated in Sertoli cells	0.00563227	enriched	Slc25a4|Hmgcs2|Slc1a3|Cox4i1|Acaa2|Atp5g3|Cox4i2|Ndufv2|Atp5pb|Sfxn1|Slc25a3|Hsd17b10|Atp5d|Cyb5r3|Atp5a1|Plscr3|Atp5h|Cox5a|Tmem14c|Ndufs2|Ndufb9|Ndufv3|Ndufb8|Sdhb|Cox6c|Ndufb10|Atp5g2|Eci1|Ndufa8|Uqcrc1|Ndufa10|Ndufs8|Vdac1|Atp5b|Vdac2|Ndufb6|Uqcrc2|Chchd3|Mtch1|Mtch2	40	815	406	15298	4.9	2.7	m7
intracellular organelle (GO:0043229)	cellular_component	Down-regulated in Sertoli cells	0.0007162	enriched	Chchd10|Aldh1a1|Cited1|Hsd17b3|Mapk13|Gstm7|Ctsl|Hspb1|Fdxr|Me1|Bex2|Clu|Trim47|Wnt6|Tspan15|Tesc|Mro|Hmgb3|Tinagl1|Mcrip2|Dst|Pdlim4|Spp1|Nav1|Sin3b|Gja1|Mt3|Folr1|Camkk2|Sh3bp5|Ptgds|Vapa|Akr1b8|Rhox8|Fndc5|Bmyc|Reep2|Unc119|Tceal9|Mybpc3|Ppp1r16b|Rnd2|Sel1l3|Jund|Agpat4|Serinc3|Maged1|Dynlt1a|Fkbp5|Ttyh1|Rgcc|Tacc1|Vdac3|Unc13b|Basp1|Gatm|Ndfip1|Sox9|Cltb|Sparc|Tnni3|Ucp2|Rab3b|Dtna|Pgam1|Atp1…	622	820	10502	15298	75.9	68.6	m2
supramolecular polymer (GO:0099081)	cellular_component	Up-regulated in Sertoli cells	0.00572199	top.enriched	Actg1|Mfap2|Cald1|Apoe|Myl9|Ezr|Actb|Cryab|Pcp4|Col5a2|Col3a1|Palld|Dcn|Gdpd2|Fbln1|Rpl7|Lum|Ppp3ca|Flna|Tnni1|Ltbp1|Tpm1|Fbn2|Gabarap|Glrx3|Cct4|Myh10|Dbn1|Arpc2|Syne2|Ahnak|Mid1ip1|Dbi|Cct8|Cct5|Arpc3|Myo1b|Rpl6|Csrp2|Col4a5|Ppp2r5a|Tpgs2|Hspa8|Clip3|Krt18|Jam3|Nrp1|Kifap3|Tubb5|Tbca|Map2k2|Capzb|Ilk|Dync1i2|Lmna|Hook3|Bcl2l11|Vim|Atat1|Actr3|Arhgap18|Igbp1|Cct3|Krt79|Efemp2|Dctn2|Map1lc3a|Mta1	68	815	813	15298	8.3	5.3	m21
regulation of transport (GO:0051049)	biological_process	Up-regulated in Sertoli cells	0.000726403	enriched	Sfrp1|Kcne1l|Actg1|Slc25a4|Apoe|Gnas|Gas1|Rspo1|Ezr|Actb|Cryab|Hsp90ab1|Sox4|Pcp4|Lrp1|Lbp|Wls|Cfl1|Tgfb2|Igf1|Snta1|Bsg|Acaa2|Grb10|Abr|Dnaja1|Nnat|Ppp3ca|Hmga2|Flna|Aqp1|Slc9a3r1|Gpc3|Rack1|Ano1|Ppargc1a|Anxa2|Pltp|Fis1|Myh10|Siva1|Ogt|Gas6|Dbn1|Ier3|Abca1|Arpc2|Fhl1|Ahnak|Dbi|Hmgn3|Rtn4|Tspan13|C1qtnf12|Smo|Tmem37|Nedd4|Trf|Cd81|Akt1|Glul|Wnt5a|Pkdcc|Efnb2|Bnip3l|Ppia|Hspa8|Park7|App|Clip3|Ptp…	123	807	1599	15175	15.2	10.5	m45
mesoderm development (GO:0007498)	biological_process	Up-regulated in Sertoli cells	0.00578788	enriched	Zfp36l1|Twsg1|Foxc1|Ssbp3|Wls|Wnt11|Tead2|Tcf7l1|Smo|Wnt5a|Ldb1|Gpi1|Churc1|Bmpr1a|Ext1|Tead1	16	807	107	15175	2	0.7	m19
cellular macromolecule biosynthetic process (GO:0034645)	biological_process	Up-regulated in Sertoli cells	0.000727911	enriched	Peg3|Tmsb4x|Igfbp5|Sfrp1|Ramp1|Mdk|Cdkn1c|Zfp36l1|Nr2f2|Rbms3|Ssbp2|Apoe|H3f3a|Gnas|Fst|Itm2b|Macroh2a2|Ezr|Nfib|Cryab|Hsp90ab1|Sox4|Ybx1|Foxc1|Rplp0|Ssbp3|Nfix|Bambi|Hmgn1|Dcn|Eef1a1|Id1|Wnt4|Gxylt2|Itm2a|Emx2|Hlf|Tgfb2|Wnt11|Rpl7|Id2|Igf1|Lum|Pbx1|Grb10|Rps4x|Meis1|Tead2|Ablim1|Ppp3ca|Hmga2|Flna|Id3|Myrf|Hs6st2|Igf2|Rack1|Ier5|Ppargc1a|Rps9|Vgll4|Zbtb7c|Zim1|Ccnd1|Cct4|Hopx|Npm1|Siva1|Aff3|Arid…	262	807	3940	15175	32.5	26	m57
autophagy of mitochondrion (GO:0000422)	biological_process	Up-regulated in Sertoli cells	0.00578788	enriched	Gabarap|Fis1|Bnip3l|Wipi1|Atg3|Tspo|Atpif1|Cisd2|Vdac1|Fundc2|Cdc37|Map1lc3a	12	807	66	15175	1.5	0.4	m19
mitochondrion disassembly (GO:0061726)	biological_process	Up-regulated in Sertoli cells	0.00578788	enriched	Gabarap|Fis1|Bnip3l|Wipi1|Atg3|Tspo|Atpif1|Cisd2|Vdac1|Fundc2|Cdc37|Map1lc3a	12	807	66	15175	1.5	0.4	m19
protein binding (GO:0005515)	molecular_function	Down-regulated in Sertoli cells	0.000743046	enriched	Chchd10|Aldh1a1|Arhgdig|Cited1|Gstm7|Ctsl|Hspb1|Gstm1|Gstm2|Serpinb6a|Me1|Bex2|Clu|Wnt6|Tspan15|Amh|Serpine2|Tesc|Tinagl1|Inhbb|Inha|Mcrip2|Dst|Pdlim4|Spp1|Pak3|Dhh|Sin3b|Gja1|Jam2|Hsd17b1|Camkk2|Sh3bp5|Vapa|Fndc5|Bmyc|Reep2|Chka|Unc119|Tceal9|Mybpc3|Ppp1r16b|Exoc3l2|Rnd2|Jund|Itga6|Pcolce|Maged1|Dynlt1a|Fkbp5|Rgcc|Tacc1|Kazald1|Unc13b|Basp1|Ndfip1|Sox9|Cltb|Sparc|Tnni3|Rab3b|Dtna|Pgam1|Atp1a1|Ad…	496	804	7959	15039	61.7	52.9	NA
positive regulation of cell division (GO:0051781)	biological_process	Up-regulated in Sertoli cells	0.00578788	enriched	Mdk|Ybx1|Ptn|Tgfb2|Igf2|Fgfr2|Cdc25b|Pdgfc|Fgf9|Tgfb3|Cat|Igf1r	12	807	66	15175	1.5	0.4	m27
positive regulation of filopodium assembly (GO:0051491)	biological_process	Up-regulated in Sertoli cells	0.00578788	enriched	Dock11|Arpc2|Palm|Nrp1|Agrn|Tgfbr1|Tgfb3|Actr3	8	807	31	15175	1	0.2	m45
regulation of actin filament-based process (GO:0032970)	biological_process	Up-regulated in Sertoli cells	0.00600425	enriched	Tmsb4x|Tmsb10|Actg1|Mdk|S100a10|Cdc42ep3|Id1|Lrp1|Wnt4|Cfl1|Tgfb2|Wnt11|Flna|Tpm1|Mtss1|Dbn1|Arpc2|Add3|Arpc5|Arhgap28|Abracl|Arpc3|Fermt2|Kank1|Jam3|Nrp1|Dstn|Tgfbr1|Pfn1|Rhoc|Tgfb3|Pard3|Capzb|Ilk|Actr3|Arhgap18|Phldb2|Rhob	38	807	384	15175	4.7	2.5	m35
laminin-10 complex (GO:0043259)	cellular_component	Up-regulated in Sertoli cells	0.0060364	enriched	Lamc1|Lama5|Lamb1	3	815	3	15298	0.4	0	m5
positive regulation of signal transduction (GO:0009967)	biological_process	Up-regulated in Sertoli cells	0.000785636	enriched	Sulf1|Igfbp5|Igfbp4|Sfrp1|Ncam1|Apoe|Gnas|Gas1|Twsg1|Rspo1|Hsp90ab1|Sox4|Col3a1|Fn1|Bambi|Dcn|Lrp1|Lbp|Wls|Stard10|Tgfb2|Wnt11|Igf1|Tgm2|Grb10|Timp2|Igfbp6|Sulf2|Flna|Slc9a3r1|Gpc3|Igf2|Rack1|Fis1|Fgfr2|Gas6|Dbn1|Rbpms|Klf2|Rtn4|Ndst1|Nkd1|C1qtnf12|Smo|Trf|Il6st|Cd81|Daam2|Wnt5a|Fermt2|Ubb|Pdgfc|Ppia|Trp53inp1|Gata6|Fgf9|Park7|App|Kank1|Ppp1ca|Nrp1|Cavin3|Ctnna1|Hes1|Tgfbr1|Sh3glb1|Gnai2|Prr5|Emc…	105	807	1318	15175	13	8.7	m81
postsynapse (GO:0098794)	cellular_component	Up-regulated in Sertoli cells	0.0060364	top.enriched	Ncam1|Actg1|Cald1|Actb|Cryab|Rplp0|Slc1a3|Gria3|Adam10|Ptn|Cfl1|Rpl7|Snta1|Abr|Lrrc4|Plat|Ablim1|Ppp3ca|Flna|Rgs10|Dclk1|Clta|Myh10|Dbn1|Arpc2|Rtn4|Psma7|Smo|Add3|Nedd4|Rpl6|Aldoc|Rpl5|Palm|Efnb2|Hspa8|Plekha5|App|Ppp1ca|Nrp1|Igf2bp1|Plcb4|Dlgap4|Pfn1|Vps35|Capzb|Hnrnpk|Psmc5|Eif4g2|Arf4|Ywhaz|Pcbp2|Comt|Actr3|Atp2b1|Tanc1|Erbin|Camk1|Cdh2	59	815	681	15298	7.2	4.5	m22
cellular response to stimulus (GO:0051716)	biological_process	Up-regulated in Sertoli cells	0.000793775	top.enriched	Sulf1|Igfbp5|Igfbp4|Sfrp1|Ramp1|Ncam1|Actg1|Mdk|S100a10|Zfp36l1|Rbms3|Apoe|Gnas|Fst|Itm2b|Gas1|Twsg1|Rspo1|Ezr|Actb|Cryab|Uchl1|Hsp90ab1|Lsp1|Sox4|Pcp4|Col5a2|Ybx1|Col3a1|Foxc1|Fn1|Rplp0|Pmp22|Ptpn13|Dock11|Bambi|Slc1a3|Hmgn1|Adam10|Ptn|Cdc42ep3|Dcn|Eef1a1|Id1|Lrp1|Wnt4|Lbp|Tril|Wls|Plxna4|Colec12|Stard10|Cfl1|Fbln1|Rhou|Tgfb2|Wnt11|Gfra1|Id2|Plxna2|Igf1|Tgm2|Rgl1|Bicc1|Alad|Bsg|Acaa2|Grb10|Abr|P…	348	807	5481	15175	43.1	36.1	m72
negative regulation of muscle cell apoptotic process (GO:0010656)	biological_process	Up-regulated in Sertoli cells	0.00618313	enriched	Mdk|Acot1|Slc25a4|Igf1|Npm1|Naca|Hspa8|Ilk|Lifr|Dipk2a|Igf1r	11	807	57	15175	1.4	0.4	m19
cytosol (GO:0005829)	cellular_component	Down-regulated in Sertoli cells	0.000801984	top.enriched	Aldh1a1|Akr1cl|Arhgdig|Cited1|Gstm7|Gstm1|Gstm2|Me1|Clu|Trim47|Tspan15|Serpine2|Tesc|Pak3|Gja1|Mt3|Hsd17b1|Camkk2|Akr1b8|Maged1|Fkbp5|Tacc1|Unc13b|Cltb|Rab3b|Pgam1|Plcb2|Akr1b3|Adh5|Sfn|1700017B05Rik|Slc7a5|Eif4ebp1|Dusp15|Bex3|Fabp3|Hk2|Gsta2|Cxxc5|Aldh3b1|Myo7a|Aldoa|Pank1|Rps28|Zc3hav1|Grhpr|Nabp1|Prrc2c|Rpl23a|Akr1b7|Ivns1abp|Nr5a1|Adrm1|Hspa1a|Ddit4|Gsta3|Aldh1b1|Kif21a|Rgs2|Ctsh|Fam126a|Kif…	237	820	3397	15298	28.9	22.2	m4
morphogenesis of a branching structure (GO:0001763)	biological_process	Up-regulated in Sertoli cells	0.00619399	enriched	Sulf1|Sfrp1|Mdk|Mgp|Wnt4|Igf1|Tgm2|Pbx1|Hmga2|Lama5|Gpc3|Fgfr2|Mmp14|Rxra|Rtn4|Ctnnbip1|Smo|Wnt5a|Ppp1ca|Nrp1|Ahr|Ilk|Hnrnpk|Lgr4|Kras|Ext1	26	807	226	15175	3.2	1.5	m19
dendritic spine maintenance (GO:0097062)	biological_process	Up-regulated in Sertoli cells	0.00642488	enriched	Apoe|Cfl1|Itga3|App|Vps35|Tanc1|Igf1r	7	807	24	15175	0.9	0.2	m45
mesenchymal cell development (GO:0014031)	biological_process	Up-regulated in Sertoli cells	0.0065473	enriched	Foxc1|Fn1|Cfl1|Sema6a|Lama5|Aldh1a2|Smo|Nrp1|Hes1|Efnb1|Coro1c|Anxa6|Bmpr1a|Cdh2	14	807	87	15175	1.7	0.6	m19
stem cell development (GO:0048864)	biological_process	Up-regulated in Sertoli cells	0.0065473	enriched	Foxc1|Fn1|Cfl1|Sema6a|Lama5|Aldh1a2|Smo|Nrp1|Hes1|Efnb1|Coro1c|Anxa6|Bmpr1a|Cdh2	14	807	87	15175	1.7	0.6	m19
cellular response to transforming growth factor beta stimulus (GO:0071560)	biological_process	Up-regulated in Sertoli cells	0.00659756	enriched	Zfp36l1|Twsg1|Hsp90ab1|Col3a1|Bambi|Tgfb2|Ltbp1|Ppargc1a|Fbn2|Dbn1|Nrep|Smad6|Itga3|Smad5|Fermt2|Ptprk|Tgfbr1|Sox5|Tgfb3|Zfp703|Dab2|Actr3|Snx6|Igf1r	24	807	202	15175	3	1.3	m35
regulation of cell growth (GO:0001558)	biological_process	Up-regulated in Sertoli cells	0.00661159	enriched	Igfbp5|Igfbp4|Sfrp1|Slc25a4|Apoe|Gas1|Cryab|Fn1|Adam10|Lrp1|Plxna4|Cfl1|Tgfb2|Wnt11|Igf1|Sema6a|Rack1|Vgll4|Npm1|Mmp14|Dbn1|Fhl1|Rtn4|Cd81|Akt1|Wnt5a|Nrp1|Tgfbr1|Sh3glb1|Apbb2|P3h1|Ilk|Hnrnpk|Ryk|Eif4g2|Dab2|Foxp1|Actr3|Cyba	39	807	400	15175	4.8	2.6	m35
response to wounding (GO:0009611)	biological_process	Up-regulated in Sertoli cells	0.00661159	enriched	Actg1|Mdk|Zfp36l1|Apoe|Gnas|Col3a1|Fn1|Slc1a3|Ptn|Lrp1|Wnt4|Fbln1|Tgfb2|Igf1|Sulf2|Flna|Aqp1|Tpm1|Cfh|Anxa2|Myh10|Gas6|Nrep|Rtn4|Naca|Wnt5a|Fermt2|Ppia|Kank1|Ubash3b|Casp3|Map2k2|Pard3|Phldb2|Anxa6|Ext1|Igf1r|Cd9|Plpp3	39	807	400	15175	4.8	2.6	m45
positive regulation of programmed cell death (GO:0043068)	biological_process	Up-regulated in Sertoli cells	0.00661159	enriched	Sfrp1|Sox4|Adam10|Ptn|Tgfb2|Wnt11|Tgm2|Dnaja1|Slc9a3r1|Id3|Rack1|Ppp2r2b|Ppargc1a|Fis1|Rxra|Aldh1a2|Cdk4|Akt1|Wnt5a|Ubb|Bnip3l|Trp53inp1|Gata6|Park7|App|Tnfaip8|Clip3|Ppp1ca|Ctnna1|Agrn|Nsmaf|Tgfbr1|Sh3glb1|Apbb2|Casp3|Tgfb3|Gadd45b|Tspo|Prelid1|Siah1a|Bcl2l11|Bad|Tcf7l2|Hdac3|Col18a1|Pdcd4|Mtch1|Mtch2|Tia1|Rhob	50	807	556	15175	6.2	3.7	m76
appendage morphogenesis (GO:0035107)	biological_process	Up-regulated in Sertoli cells	0.00668708	enriched	Gnas|Gas1|Sox4|Tgfb2|Plxna2|Pbx1|Fras1|Gpc3|Fbn2|Aff3|Fgfr2|Aldh1a2|Wnt5a|Pkdcc|Fgf9|Asph|Bcl2l11|Pbx2|Bmpr1a|Ext1	20	807	154	15175	2.5	1	m19
protein domain specific binding (GO:0019904)	molecular_function	DEGs in Sertoli cells	0.000897118	top.enriched	Ncam1|Gnas|Ezr|Hsp90ab1|Fn1|Gria3|Adam10|Tgm2|Snta1|Dnaja1|Tead2|Slc9a3r1|Id3|Tpm1|Rack1|Arhgap29|Ogt|Rxra|Nkd1|Ctnnbip1|Lamp2|Dock4|Itga3|Wnt5a|Fzd2|Plscr3|Hspa8|Ldb1|App|Ywhae|Hes1|Sdc2|Tubb5|Ddb1|Dlgap4|Rab6a|Sh3bgrl|Hnrnpm|Dap|Lamp1|Map2k2|Arhgap1|Ilk|Hnrnpk|Cblb|Siah1a|Fkbp8|Ywhaz|Tceal6|Vim|Igbp1|Tcf7l2|Hnrnpc|Rbmx|Atp2b1|Kras|Ctbp1|Tcf3|Cyba|Cited1|Pak3|Gja1|Sh3bp5|Vapa|Tceal9|Tacc1|Basp1|…	121	1597	761	15039	7.6	5.1	m10
limb morphogenesis (GO:0035108)	biological_process	Up-regulated in Sertoli cells	0.00668708	enriched	Gnas|Gas1|Sox4|Tgfb2|Plxna2|Pbx1|Fras1|Gpc3|Fbn2|Aff3|Fgfr2|Aldh1a2|Wnt5a|Pkdcc|Fgf9|Asph|Bcl2l11|Pbx2|Bmpr1a|Ext1	20	807	154	15175	2.5	1	m19
cell junction (GO:0030054)	cellular_component	Up-regulated in Sertoli cells	0.000898614	top.enriched	Podxl|Ncam1|Actg1|Cald1|Apoe|Parvb|Ezr|Actb|Cryab|Palld|Rplp0|Pmp22|Lamc1|Slc1a3|Gria3|Adam10|Ptn|Lrp1|Stard10|Cfl1|Rhou|Rpl7|Snta1|Rps4x|Abr|Lrrc4|Plat|Ablim1|Ppp3ca|Flna|Aqp1|Lama5|Rgs10|Vcan|Rps9|Cdh11|Ccnd1|Dclk1|Anxa2|Clta|Mtss1|Myh10|Perp|Fgfr2|Rpl10|Dbn1|Arpc2|Syne2|Ahnak|Dbi|Gdi2|Rtn4|Psma3|Rpl24|Mpdz|Psma7|Rps3a1|Nhs|Cdk4|Smo|Add3|Tes|Nedd4|Rpl6|Akt1|Glul|Itga3|Aldoc|Wnt5a|Rpl5|Col4a5|Fe…	140	815	1860	15298	17.2	12.2	m16
regeneration (GO:0031099)	biological_process	Up-regulated in Sertoli cells	0.00675546	enriched	Mdk|Ptn|Lrp1|Igf1|Sulf2|Flna|Ccnd1|Hopx|Nrep|Rtn4|Naca|Cd81|Map2k2|Cebpb|Pkm|Lifr|Igf1r|Cd9	18	807	131	15175	2.2	0.9	m19
negative regulation of molecular function (GO:0044092)	biological_process	Up-regulated in Sertoli cells	0.00684949	top.enriched	Sfrp1|Kcne1l|Cdkn1c|Nr2f2|Apoe|Nfib|Actb|Cryab|Uchl1|Pcp4|Id1|Serpinh1|Tgfb2|Id2|Igf1|Pbx1|Lxn|Dnaja1|Timp2|Ppp3ca|Flna|Aqp1|Slc9a3r1|Id3|Gpc3|Rack1|Ppargc1a|Anxa2|Npm1|Siva1|Rtraf|Gas6|Dbn1|Dusp5|Ctnnbip1|Smo|Angptl4|Arhgap28|Nedd4|Socs5|Akt1|Rpl5|Ndn|Palm|Ppp2r5a|Ppia|Park7|App|Ywhae|Agrn|Ubash3b|Hes1|Cstb|Gnai2|Casp3|Ahr|Gpi1|Dap|Gadd45b|Ilk|Hnrnpk|Cblb|Cat|Atpif1|Macroh2a1|Dab2|Lrpap1|Coro1c|…	74	807	917	15175	9.2	6	m79
purine ribonucleoside triphosphate biosynthetic process (GO:0009206)	biological_process	Up-regulated in Sertoli cells	0.00706673	enriched	Atp5g3|Ppargc1a|Atp5pb|Atp5d|Atp5a1|Atp5h|Atp5g2|Pkm|Atp5b|Pnp|Nme4	11	807	58	15175	1.4	0.4	m19
positive regulation of mitochondrial membrane permeability involved in apoptotic process (GO:1902110)	biological_process	Up-regulated in Sertoli cells	0.00708809	enriched	Acaa2|Siva1|Ier3|Bnip3l|Sh3glb1|Atpif1|Bcl2l11|Vdac2	8	807	32	15175	1	0.2	m19
regulation of protein export from nucleus (GO:0046825)	biological_process	Up-regulated in Sertoli cells	0.00708809	enriched	Gas6|Park7|Ptpn14|Ywhae|Txn1|Tcf7l2|Hdac3|Camk1	8	807	32	15175	1	0.2	m45
negative regulation of osteoblast differentiation (GO:0045668)	biological_process	Up-regulated in Sertoli cells	0.00716941	enriched	Igfbp5|Sfrp1|Twsg1|Bambi|Id1|Id2|Id3|Smad6|Ahr|Dlk1	10	807	49	15175	1.2	0.3	m19
regulation of response to stimulus (GO:0048583)	biological_process	Up-regulated in Sertoli cells	0.000915594	enriched	Sulf1|Igfbp5|Igfbp4|Sfrp1|Ramp1|Ncam1|Actg1|Mdk|Rbms3|Slc25a4|Apoe|Gnas|Fst|Gas1|Twsg1|Rspo1|Ezr|Uchl1|Hsp90ab1|Sox4|Ybx1|Col3a1|Fn1|Pmp22|Ptpn13|Bambi|Adam10|Ptn|Dcn|Id1|Lrp1|Wnt4|Lbp|Wls|Plxna4|Stard10|Cfl1|Fbln1|Tgfb2|Wnt11|Igf1|Tgm2|Bicc1|Acaa2|Grb10|Abr|Dnaja1|Timp2|Stk26|Sema6a|Igfbp6|Sulf2|Ppp3ca|Hmga2|Rcn3|Igfbp2|Flna|Slc9a3r1|Tnni1|Ltbp1|Rgs10|Gpc3|Cfh|Igf2|Rack1|Ier5|Ppargc1a|Vgll4|Fbn2…	222	807	3258	15175	27.5	21.5	m53
response to glucose (GO:0009749)	biological_process	Up-regulated in Sertoli cells	0.00716941	enriched	Sox4|Lrp1|Igf1|Nnat|Ppp3ca|Rack1|Ano1|Ogt|Gas6|Hmgn3|C1qtnf12|Glul|Ildr2|Klf7|Casp3|Pck2|Bad|Tcf7l2|Rab11fip2|Igf1r	20	807	155	15175	2.5	1	m19
striated muscle tissue development (GO:0014706)	biological_process	Up-regulated in Sertoli cells	0.00716941	enriched	Ncam1|Nr2f2|Slc25a4|Foxc1|Pmp22|Hlf|Tgfb2|Id2|Igf1|Meis1|Ppp3ca|Myl6|Tnni1|Tpm1|Igf2|Vgll4|Ndufv2|Myh10|Fgfr2|Rxra|Aldh1a2|Ift20|Naca|Smo|Wnt5a|Efnb2|Tsc22d3|Gata6|Fgf9|Sap30|Tgfbr1|Hspg2|Lmna|Foxp1|Dipk2a|Tcf7l2|Hdac3|Bmpr1a|Zfpm2	39	807	402	15175	4.8	2.6	m27
regulation of filopodium assembly (GO:0051489)	biological_process	Up-regulated in Sertoli cells	0.00716941	enriched	Dock11|Dbn1|Arpc2|Palm|Nrp1|Agrn|Tgfbr1|Tgfb3|Capzb|Actr3	10	807	49	15175	1.2	0.3	m35
positive regulation of protein secretion (GO:0050714)	biological_process	Up-regulated in Sertoli cells	0.00728551	enriched	Ezr|Sox4|Lrp1|Wls|Tgfb2|Igf1|Bsg|Nnat|Ano1|Myh10|C1qtnf12|Glul|Ppia|Tgfb3|Vps35|Pck2|Bad|Tcf7l2	18	807	132	15175	2.2	0.9	m19
supramolecular fiber (GO:0099512)	cellular_component	Up-regulated in Sertoli cells	0.00745785	enriched	Actg1|Mfap2|Cald1|Apoe|Myl9|Ezr|Actb|Cryab|Pcp4|Col5a2|Col3a1|Palld|Dcn|Gdpd2|Fbln1|Rpl7|Lum|Ppp3ca|Flna|Tnni1|Ltbp1|Tpm1|Fbn2|Gabarap|Glrx3|Cct4|Myh10|Dbn1|Arpc2|Syne2|Ahnak|Mid1ip1|Dbi|Cct8|Cct5|Arpc3|Myo1b|Rpl6|Csrp2|Ppp2r5a|Tpgs2|Hspa8|Clip3|Krt18|Jam3|Nrp1|Kifap3|Tubb5|Tbca|Map2k2|Capzb|Ilk|Dync1i2|Lmna|Hook3|Bcl2l11|Vim|Atat1|Actr3|Arhgap18|Igbp1|Cct3|Krt79|Efemp2|Dctn2|Map1lc3a|Mta1	67	815	807	15298	8.2	5.3	m21
nucleobase-containing compound biosynthetic process (GO:0034654)	biological_process	Up-regulated in Sertoli cells	0.000965239	enriched	Peg3|Tmsb4x|Sfrp1|Mdk|Cdkn1c|Nr2f2|Ssbp2|Apoe|H3f3a|Gnas|Fst|Macroh2a2|Ezr|Nfib|Cryab|Hsp90ab1|Sox4|Ybx1|Foxc1|Ssbp3|Nfix|Bambi|Hmgn1|Dcn|Id1|Wnt4|Emx2|Hlf|Tgfb2|Wnt11|Id2|Igf1|Aprt|Lum|Pbx1|Meis1|Tead2|Ablim1|Ppp3ca|Hmga2|Flna|Atp5g3|Id3|Myrf|Igf2|Ier5|Ppargc1a|Vgll4|Zbtb7c|Zim1|Ccnd1|Cct4|Hopx|Npm1|Siva1|Aff3|Arid5b|Fgfr2|Ogt|Rtraf|Rpl10|Atp5pb|Gas6|Rxra|Hprt|Mical2|Parm1|Hmgn3|Klf2|Tcf4|Glo1|P…	221	807	3244	15175	27.4	21.4	m57
mammary gland development (GO:0030879)	biological_process	Up-regulated in Sertoli cells	0.00750764	enriched	Igfbp5|Wnt4|Id2|Igf1|Aprt|Ccnd1|Fgfr2|Rtn4|Smo|Wnt5a|Cdo1|Tgfb3|Zfp703|Cebpb|Hoxb9|Bcl2l11|Igf1r	17	807	121	15175	2.1	0.8	m19
positive regulation of epithelial cell migration (GO:0010634)	biological_process	Up-regulated in Sertoli cells	0.00757731	enriched	Tgfb2|Igf1|Bsg|Aqp1|Igf2|Rtn4|Atp5a1|Akt1|Itga3|Wnt5a|Nrp1|Emc10|Rras|Pfn1|Gpi1|Atp5b|Jcad|Rhob|Plpp3	19	807	144	15175	2.4	0.9	m19
macromolecule biosynthetic process (GO:0009059)	biological_process	Up-regulated in Sertoli cells	0.00098742	enriched	Peg3|Tmsb4x|Igfbp5|Sfrp1|Ramp1|Mdk|Cdkn1c|Zfp36l1|Nr2f2|Rbms3|Ssbp2|Apoe|H3f3a|Gnas|Fst|Itm2b|Macroh2a2|Ezr|Nfib|Cryab|Hsp90ab1|Sox4|Ybx1|Foxc1|Rplp0|Ssbp3|Nfix|Bambi|Hmgn1|Dcn|Eef1a1|Id1|Wnt4|Gxylt2|Itm2a|Emx2|Hlf|Tgfb2|Wnt11|Rpl7|Id2|Igf1|Lum|Pbx1|Grb10|Rps4x|Meis1|Tead2|Ablim1|Ppp3ca|Hmga2|Flna|Id3|Myrf|Hs6st2|Igf2|Rack1|Ier5|Ppargc1a|Rps9|Vgll4|Zbtb7c|Zim1|Ccnd1|Cct4|Hopx|Npm1|Siva1|Aff3|Arid…	263	807	3976	15175	32.6	26.2	m57
organic cyclic compound biosynthetic process (GO:1901362)	biological_process	Up-regulated in Sertoli cells	0.00100307	enriched	Peg3|Tmsb4x|Sfrp1|Mdk|Cdkn1c|Nr2f2|Ssbp2|Apoe|H3f3a|Gnas|Fst|Macroh2a2|Ezr|Nfib|Cryab|Hsp90ab1|Sox4|Ybx1|Foxc1|Hmgcs2|Ssbp3|Nfix|Bambi|Hmgn1|Dcn|Id1|Wnt4|Emx2|Hlf|Tgfb2|Wnt11|Id2|Igf1|Aprt|Alad|Lum|Pbx1|Meis1|Tead2|Ablim1|Ppp3ca|Hmga2|Flna|Atp5g3|Id3|Myrf|Igf2|Ier5|Ppargc1a|Vgll4|Zbtb7c|Zim1|Ccnd1|Pltp|Cct4|Hopx|Npm1|Siva1|Aff3|Arid5b|Fgfr2|Ogt|Rtraf|Rpl10|Atp5pb|Gas6|Rxra|Hprt|Mical2|Parm1|Hmgn3…	231	807	3419	15175	28.6	22.5	m57
negative regulation of cellular component organization (GO:0051129)	biological_process	Up-regulated in Sertoli cells	0.0076501	enriched	Tmsb4x|Tmsb10|Apoe|H3f3a|Cryab|Pmp22|Ptn|Id1|Lrp1|Cfl1|Igf1|Acaa2|Sema6a|Ppp3ca|Flna|Tpm1|Ppargc1a|Npm1|Fgfr2|Mmp14|Dbn1|Ier3|Arpc2|Mid1ip1|Rtn4|Pfdn5|Ctnnbip1|Add3|Arhgap28|Smad6|Lamp2|Akt1|Itga3|Wnt5a|Efnb2|Hspa8|Kank1|Clip3|Jam3|Nrp1|Hes1|Hspg2|Pfn1|Vps35|Capzb|Tspo|Prelid1|Dync1i2|Macroh2a1|Ryk|Lmna|Ptprg|Dab2|Lrpap1|Vim|Coro1c|Actr3|Vdac2|Phldb2|Hnrnpc|Ctbp1	61	807	723	15175	7.6	4.8	m35
appendage development (GO:0048736)	biological_process	Up-regulated in Sertoli cells	0.00767463	enriched	Nr2f2|Gnas|Gas1|Sox4|Tgfb2|Plxna2|Pbx1|Fras1|Gpc3|Fbn2|Aff3|Fgfr2|Aldh1a2|Wnt5a|Pkdcc|Fermt2|Fgf9|Asph|Bcl2l11|Pbx2|Bmpr1a|Ext1	22	807	180	15175	2.7	1.2	m19
limb development (GO:0060173)	biological_process	Up-regulated in Sertoli cells	0.00767463	enriched	Nr2f2|Gnas|Gas1|Sox4|Tgfb2|Plxna2|Pbx1|Fras1|Gpc3|Fbn2|Aff3|Fgfr2|Aldh1a2|Wnt5a|Pkdcc|Fermt2|Fgf9|Asph|Bcl2l11|Pbx2|Bmpr1a|Ext1	22	807	180	15175	2.7	1.2	m19
cartilage development (GO:0051216)	biological_process	Up-regulated in Sertoli cells	0.00767463	enriched	Sulf1|Mdk|Mgp|Gnas|Nfib|Bgn|Serpinh1|Tgfb2|Sulf2|Cfh|Maf|Wnt5a|Pkdcc|Smad5|Fgf9|Tgfbr1|Hspg2|Sox5|Bmp1|Anxa6|Bmpr1a|Ext1	22	807	180	15175	2.7	1.2	m19
hematopoietic or lymphoid organ development (GO:0048534)	biological_process	Up-regulated in Sertoli cells	0.00777467	top.enriched	Sfrp1|Mdk|Cdkn1c|Zfp36l1|Mfap2|Gnas|Fst|Twsg1|Tmem176b|Sox4|Foxc1|Ssbp3|Dock11|Ptn|Rbp1|Wnt4|Crip2|Itm2a|Tgfb2|Id2|Pbx1|Meis1|Il11ra1|Gpc3|Anxa2|Fgfr2|Mmp14|Gas6|Sfxn1|Klf2|Tmem178|Glo1|Ctnnbip1|Tmem176a|Trf|Socs5|Cd81|Satb1|Wnt5a|Smad5|Meis2|Ldb1|App|Jam3|Tmem14c|Ubash3b|Hes1|Tgfbr1|Zfp608|Casp3|Ahr|Rras|Map2k2|Tmem98|Smap1|Prelid1|Atpif1|Cebpb|Dab2|Bcl2l11|Mllt3|Foxp1|Bad|Dlk1|Mknk2|Pnp|Tcf3|Ex…	69	807	845	15175	8.6	5.6	m80
positive regulation of hormone metabolic process (GO:0032352)	biological_process	Up-regulated in Sertoli cells	0.00785967	enriched	Wnt4|Igf1|Igf2|Ppargc1a|Dab2|Igf1r	6	807	18	15175	0.7	0.1	m45
macrophage cytokine production (GO:0010934)	biological_process	Up-regulated in Sertoli cells	0.00785967	enriched	Tgfb2|Gas6|Rtn4|Wnt5a|Cuedc2|Tgfb3	6	807	18	15175	0.7	0.1	m45
glomerulus development (GO:0032835)	biological_process	Up-regulated in Sertoli cells	0.0079517	enriched	Sulf1|Foxc1|Sulf2|Aqp1|Cfh|Mtss1|Nid1|Hes1|Ahr|Lgr4|Ext1	11	807	59	15175	1.4	0.4	m19
purine nucleoside triphosphate biosynthetic process (GO:0009145)	biological_process	Up-regulated in Sertoli cells	0.0079517	enriched	Atp5g3|Ppargc1a|Atp5pb|Atp5d|Atp5a1|Atp5h|Atp5g2|Pkm|Atp5b|Pnp|Nme4	11	807	59	15175	1.4	0.4	m19
cellular macromolecule biosynthetic process (GO:0034645)	biological_process	DEGs in Sertoli cells	0.00110711	top.enriched	Peg3|Tmsb4x|Igfbp5|Sfrp1|Ramp1|Mdk|Cdkn1c|Zfp36l1|Nr2f2|Rbms3|Ssbp2|Apoe|H3f3a|Gnas|Fst|Itm2b|Macroh2a2|Ezr|Nfib|Cryab|Hsp90ab1|Sox4|Ybx1|Foxc1|Rplp0|Ssbp3|Nfix|Bambi|Hmgn1|Dcn|Eef1a1|Id1|Wnt4|Gxylt2|Itm2a|Emx2|Hlf|Tgfb2|Wnt11|Rpl7|Id2|Igf1|Lum|Pbx1|Grb10|Rps4x|Meis1|Tead2|Ablim1|Ppp3ca|Hmga2|Flna|Id3|Myrf|Hs6st2|Igf2|Rack1|Ier5|Ppargc1a|Rps9|Vgll4|Zbtb7c|Zim1|Ccnd1|Cct4|Hopx|Npm1|Siva1|Aff3|Arid…	489	1616	3940	15175	30.3	26	m85
heparan sulfate proteoglycan metabolic process (GO:0030201)	biological_process	Up-regulated in Sertoli cells	0.00797483	enriched	Sulf1|Sulf2|Hs6st2|Ndst1|Ugdh|Tcf7l2|Ext1	7	807	25	15175	0.9	0.2	m45
cellular component assembly (GO:0022607)	biological_process	DEGs in Sertoli cells	0.00111072	top.enriched	Tmsb4x|Podxl|Tmsb10|Ncam1|Actg1|Mgp|S100a10|Cald1|Apoe|H3f3a|Parvb|Macroh2a2|Ezr|Actb|Cryab|Hsp90ab1|Fn1|Palld|Rplp0|Pmp22|Ssbp3|Dock11|Lamc1|Adam10|Cdc42ep3|Id1|Lrp1|Wnt4|Cfl1|Rhou|Wnt11|Alad|Lrrc4|Stk26|Tead2|Ablim1|Flna|Atp5g3|Aqp1|Slc9a3r1|Lama5|Tpm1|Rack1|Cdh11|Gabarap|Anxa2|Glrx3|Clta|Hopx|Npm1|Mtss1|Myh10|Rpl10|Mmp14|Dbn1|Abca1|Arpc2|Aldh1a2|Hprt|Syne2|Mid1ip1|Ift20|Rtn4|Rnf213|Rpl24|Tcf4|…	323	1616	2478	15175	20	16.3	m86
negative regulation of response to stimulus (GO:0048585)	biological_process	DEGs in Sertoli cells	0.00112659	top.enriched	Sulf1|Igfbp5|Sfrp1|Mdk|Rbms3|Apoe|Fst|Gas1|Twsg1|Ezr|Uchl1|Ybx1|Col3a1|Bambi|Dcn|Lrp1|Wnt4|Fbln1|Tgfb2|Wnt11|Igf1|Bicc1|Acaa2|Grb10|Abr|Dnaja1|Timp2|Sema6a|Sulf2|Hmga2|Slc9a3r1|Ltbp1|Rgs10|Gpc3|Igf2|Rack1|Vgll4|Fbn2|Anxa2|Ogt|Mmp14|Gas6|Dbn1|Ier3|Wif1|Sesn3|Rtn4|Rnf213|Pfdn5|Dusp5|Nkd1|Ctnnbip1|C1qtnf12|Smad6|Nedd4|Socs5|Il6st|Akt1|Itga3|Wnt5a|Palm|Ppia|Fgf9|Park7|App|Kank1|Nrp1|Cavin3|Ctnna1|Uba…	202	1616	1450	15175	12.5	9.6	m87
regulation of transcription, DNA-templated (GO:0006355)	biological_process	Up-regulated in Sertoli cells	0.00113525	enriched	Peg3|Tmsb4x|Sfrp1|Mdk|Cdkn1c|Nr2f2|Ssbp2|Apoe|H3f3a|Gnas|Fst|Macroh2a2|Ezr|Nfib|Cryab|Sox4|Ybx1|Foxc1|Ssbp3|Nfix|Bambi|Hmgn1|Dcn|Id1|Wnt4|Emx2|Hlf|Tgfb2|Wnt11|Id2|Igf1|Lum|Pbx1|Meis1|Tead2|Ablim1|Ppp3ca|Hmga2|Flna|Id3|Myrf|Igf2|Ier5|Ppargc1a|Vgll4|Zbtb7c|Zim1|Ccnd1|Hopx|Npm1|Siva1|Aff3|Arid5b|Fgfr2|Ogt|Rtraf|Rpl10|Gas6|Rxra|Mical2|Hmgn3|Klf2|Tcf4|Glo1|Pfdn5|Dusp5|Tcf7l1|Naca|Ptov1|Maf|Sp5|Ctnnbip…	194	807	2792	15175	24	18.4	m57
mitochondrial ATP synthesis coupled proton transport (GO:0042776)	biological_process	Up-regulated in Sertoli cells	0.00798622	enriched	Atp5pb|Atp5d|Atp5a1|Atp5h|Atp5b	5	807	12	15175	0.6	0.1	m45
positive regulation of transport (GO:0051050)	biological_process	DEGs in Sertoli cells	0.00116169	enriched	Kcne1l|Slc25a4|Apoe|Gnas|Ezr|Hsp90ab1|Sox4|Pcp4|Lrp1|Lbp|Wls|Cfl1|Tgfb2|Igf1|Bsg|Abr|Nnat|Ppp3ca|Flna|Aqp1|Slc9a3r1|Gpc3|Rack1|Ano1|Anxa2|Pltp|Fis1|Myh10|Siva1|Gas6|Abca1|Arpc2|Fhl1|Dbi|Rtn4|C1qtnf12|Smo|Trf|Cd81|Akt1|Glul|Wnt5a|Ppia|Hspa8|Park7|App|Clip3|Mex3b|Wnk4|Ywhae|Tcaf1|Sh3glb1|Gnai2|Hnrnpm|Tgfb3|Lamp1|Vps35|Pard3|Tspo|Asph|Hnrnpk|Stom|Prelid1|Atpif1|Cebpb|Snf8|Dab2|Pck2|Cd63|Bad|Actr3|Tc…	129	1616	856	15175	8	5.6	m66
toxin transport (GO:1901998)	biological_process	Up-regulated in Sertoli cells	0.00802206	enriched	Adam10|Dnaja1|Cct4|Cct8|Cct5|Nrp1|Ptprg|Copb2|Cct3	9	807	41	15175	1.1	0.3	m45
hemopoiesis (GO:0030097)	biological_process	Up-regulated in Sertoli cells	0.00813296	enriched	Sfrp1|Mdk|Cdkn1c|Zfp36l1|Mfap2|Gnas|Fst|Twsg1|Tmem176b|Sox4|Foxc1|Ssbp3|Dock11|Ptn|Rbp1|Wnt4|Crip2|Itm2a|Tgfb2|Id2|Pbx1|Meis1|Il11ra1|Gpc3|Anxa2|Fgfr2|Mmp14|Gas6|Sfxn1|Klf2|Tmem178|Glo1|Ctnnbip1|Tmem176a|Trf|Socs5|Cd81|Satb1|Wnt5a|Smad5|Meis2|Ldb1|App|Jam3|Tmem14c|Ubash3b|Hes1|Zfp608|Casp3|Ahr|Rras|Tmem98|Smap1|Prelid1|Atpif1|Cebpb|Dab2|Mllt3|Foxp1|Bad|Dlk1|Mknk2|Pnp|Tcf3|Ext1|Chd2	66	807	801	15175	8.2	5.3	m80
organonitrogen compound metabolic process (GO:1901564)	biological_process	Down-regulated in Sertoli cells	0.00118533	top.enriched	Cst8|Mapk13|Gstm7|Ctsl|Hspb1|Gstm1|Gstm2|Serpinb6a|Clu|Trim47|Tspan15|Serpine2|Tesc|Gstm6|Tinagl1|Inhbb|Inha|Pak3|Dhh|Sin3b|Gja1|Mt3|Folr1|Camkk2|Sh3bp5|Chka|Unc119|Cst9|Ppp1r16b|Adamts16|Serinc3|Pcolce|Maged1|Scrn2|Fkbp5|Rgcc|Gatm|Ndfip1|Npr1|Sox9|Rab3b|Pgam1|Gsta4|Mmd2|Bok|Akr1b3|Adh5|Sfn|Rnf181|Rpl41|Fabp5|Eif4ebp1|Tmprss13|Pdgfa|Prss35|Pgp|Hs6st1|Dusp15|Hmgn5|Fabp3|Hk2|Gsta2|Bcat2|Abhd17a|Ald…	337	809	5122	15175	41.7	33.8	m6
organic cyclic compound biosynthetic process (GO:1901362)	biological_process	DEGs in Sertoli cells	0.00121982	enriched	Peg3|Tmsb4x|Sfrp1|Mdk|Cdkn1c|Nr2f2|Ssbp2|Apoe|H3f3a|Gnas|Fst|Macroh2a2|Ezr|Nfib|Cryab|Hsp90ab1|Sox4|Ybx1|Foxc1|Hmgcs2|Ssbp3|Nfix|Bambi|Hmgn1|Dcn|Id1|Wnt4|Emx2|Hlf|Tgfb2|Wnt11|Id2|Igf1|Aprt|Alad|Lum|Pbx1|Meis1|Tead2|Ablim1|Ppp3ca|Hmga2|Flna|Atp5g3|Id3|Myrf|Igf2|Ier5|Ppargc1a|Vgll4|Zbtb7c|Zim1|Ccnd1|Pltp|Cct4|Hopx|Npm1|Siva1|Aff3|Arid5b|Fgfr2|Ogt|Rtraf|Rpl10|Atp5pb|Gas6|Rxra|Hprt|Mical2|Parm1|Hmgn3…	430	1616	3419	15175	26.6	22.5	m88
protein localization to plasma membrane (GO:0072659)	biological_process	Up-regulated in Sertoli cells	0.00817504	enriched	Ramp1|S100a10|Ezr|Actb|Lrp1|Bsg|Flna|Slc9a3r1|Lama5|Rack1|Anxa2|Mmp14|Gas6|Ift20|Cd81|Akt1|Itga3|Pkdcc|Palm|Ppp2r5a|Clip3|Krt18|Dennd4c|Gga2|Vps35|Dab2|Actr3|Rab11fip2|Cdh2|Tspan17	30	807	283	15175	3.7	1.9	m45
aorta morphogenesis (GO:0035909)	biological_process	Up-regulated in Sertoli cells	0.00851441	enriched	Sox4|Col3a1|Lrp1|Tgfb2|Efnb2|Hes1|Efemp2|Bmpr1a	8	807	33	15175	1	0.2	m45
regulation of nucleic acid-templated transcription (GO:1903506)	biological_process	Up-regulated in Sertoli cells	0.0012366	enriched	Peg3|Tmsb4x|Sfrp1|Mdk|Cdkn1c|Nr2f2|Ssbp2|Apoe|H3f3a|Gnas|Fst|Macroh2a2|Ezr|Nfib|Cryab|Sox4|Ybx1|Foxc1|Ssbp3|Nfix|Bambi|Hmgn1|Dcn|Id1|Wnt4|Emx2|Hlf|Tgfb2|Wnt11|Id2|Igf1|Lum|Pbx1|Meis1|Tead2|Ablim1|Ppp3ca|Hmga2|Flna|Id3|Myrf|Igf2|Ier5|Ppargc1a|Vgll4|Zbtb7c|Zim1|Ccnd1|Hopx|Npm1|Siva1|Aff3|Arid5b|Fgfr2|Ogt|Rtraf|Rpl10|Gas6|Rxra|Mical2|Hmgn3|Klf2|Tcf4|Glo1|Pfdn5|Dusp5|Tcf7l1|Naca|Ptov1|Maf|Sp5|Ctnnbip…	194	807	2796	15175	24	18.4	m57
negative regulation of protein kinase activity (GO:0006469)	biological_process	Up-regulated in Sertoli cells	0.0085581	top.enriched	Sfrp1|Cdkn1c|Nr2f2|Apoe|Actb|Uchl1|Pcp4|Dnaja1|Npm1|Rtraf|Dusp5|Socs5|Akt1|Ppia|Park7|Ubash3b|Casp3|Gadd45b|Ilk|Cblb|Macroh2a1|Coro1c|Igf1r	23	807	194	15175	2.9	1.3	m73
response to hexose (GO:0009746)	biological_process	Up-regulated in Sertoli cells	0.00888663	enriched	Sox4|Lrp1|Igf1|Nnat|Ppp3ca|Rack1|Ano1|Ogt|Gas6|Hmgn3|C1qtnf12|Glul|Ildr2|Klf7|Casp3|Pck2|Bad|Tcf7l2|Rab11fip2|Igf1r	20	807	158	15175	2.5	1	m19
cellular component organization or biogenesis (GO:0071840)	biological_process	Up-regulated in Sertoli cells	0.00125941	enriched	Sulf1|Tmsb4x|Podxl|Igfbp5|Igfbp4|Sfrp1|Tmsb10|Ncam1|Actg1|Mdk|Mgp|S100a10|Cdkn1c|Slc25a4|Cald1|Apoe|H3f3a|Parvb|Macroh2a2|Gas1|Loxl1|Rspo1|Ezr|Nfib|Actb|Cryab|Uchl1|Hsp90ab1|Lsp1|Pcp4|Col5a2|Col3a1|Foxc1|Fn1|Palld|Rplp0|Pmp22|Ssbp3|Dock11|Lamc1|Hmgn1|Adam10|Ptn|Cdc42ep3|Dcn|Eef1a1|Id1|Lrp1|Wnt4|Lbp|Golm1|Serpinh1|Plxna4|Gdpd2|Plekho1|Cfl1|Fbln1|Rhou|Tgfb2|Wnt11|Gfra1|Rpl7|Plxna2|Igf1|Alad|Lum|Snt…	353	807	5603	15175	43.7	36.9	m61
negative regulation of signal transduction (GO:0009968)	biological_process	DEGs in Sertoli cells	0.00128794	enriched	Sulf1|Igfbp5|Sfrp1|Mdk|Rbms3|Apoe|Fst|Gas1|Twsg1|Ezr|Uchl1|Ybx1|Bambi|Dcn|Lrp1|Wnt4|Fbln1|Tgfb2|Wnt11|Igf1|Bicc1|Acaa2|Grb10|Dnaja1|Timp2|Sema6a|Sulf2|Hmga2|Slc9a3r1|Ltbp1|Rgs10|Gpc3|Rack1|Vgll4|Fbn2|Mmp14|Gas6|Ier3|Wif1|Sesn3|Rnf213|Pfdn5|Dusp5|Nkd1|Ctnnbip1|Smad6|Nedd4|Socs5|Il6st|Akt1|Itga3|Wnt5a|Palm|Ppia|Fgf9|Park7|App|Kank1|Nrp1|Cavin3|Ctnna1|Ubash3b|Tgfbr1|Sh3glb1|Gnai2|Leprot|Wwc2|Tgfb3|C…	162	1616	1124	15175	10	7.4	m87
taxis (GO:0042330)	biological_process	Up-regulated in Sertoli cells	0.00904337	enriched	Ncam1|Mdk|Gas1|Nfib|Lsp1|Fn1|Adam10|Ptn|Lrp1|Lbp|Plxna4|Tgfb2|Id2|Plxna2|Bsg|Sema6a|Ablim1|Lama5|Rarres2|Alcam|Myh10|Gas6|Ppib|Rpl24|Smo|Dock4|Wnt5a|Efnb2|Emb|Ppia|Parva|App|Jam3|Nrp1|Agrn|Klf7|Apbb2|St6gal1|Efnb1|Ryk|Hoxb9|Foxp1|Plgrkt|Lgr4|Cmtm3|Ext1	46	807	507	15175	5.7	3.3	m31
proteasome core complex (GO:0005839)	cellular_component	Up-regulated in Sertoli cells	0.00920491	enriched	Psma3|Psma7|Psmb3|Psmb5|Psma4|Psma2	6	815	18	15298	0.7	0.1	m5
extracellular organelle (GO:0043230)	cellular_component	Up-regulated in Sertoli cells	0.00920491	enriched	Actg1|Ybx1|Fn1|Aqp1|Anxa2|Ahnak|Alb|Lamp2|Cd81|Hspa8|Tmem98|Cd63|Rbmx|Cd9	14	815	89	15298	1.7	0.6	m5
regulation of muscle cell differentiation (GO:0051147)	biological_process	Up-regulated in Sertoli cells	0.00926355	enriched	Tmsb4x|Slc25a4|Ybx1|Id2|Igf1|Igf2|Hopx|Fgfr2|Mmp14|Naca|Efnb2|Fgf9|Foxp1|Hdac3|Pdcd4|Efemp2|Camk1|Bmpr1a	18	807	135	15175	2.2	0.9	m19
regulation of RNA biosynthetic process (GO:2001141)	biological_process	Up-regulated in Sertoli cells	0.0012972	enriched	Peg3|Tmsb4x|Sfrp1|Mdk|Cdkn1c|Nr2f2|Ssbp2|Apoe|H3f3a|Gnas|Fst|Macroh2a2|Ezr|Nfib|Cryab|Sox4|Ybx1|Foxc1|Ssbp3|Nfix|Bambi|Hmgn1|Dcn|Id1|Wnt4|Emx2|Hlf|Tgfb2|Wnt11|Id2|Igf1|Lum|Pbx1|Meis1|Tead2|Ablim1|Ppp3ca|Hmga2|Flna|Id3|Myrf|Igf2|Ier5|Ppargc1a|Vgll4|Zbtb7c|Zim1|Ccnd1|Hopx|Npm1|Siva1|Aff3|Arid5b|Fgfr2|Ogt|Rtraf|Rpl10|Gas6|Rxra|Mical2|Hmgn3|Klf2|Tcf4|Glo1|Pfdn5|Dusp5|Tcf7l1|Naca|Ptov1|Maf|Sp5|Ctnnbip…	194	807	2799	15175	24	18.4	m57
modulation of process of other organism involved in symbiotic interaction (GO:0051817)	biological_process	Up-regulated in Sertoli cells	0.00936035	enriched	Apoe|Cfl1|Fbln1|Aqp1|Anxa2|Rxra|Ppib|Hspa8|Stom|Bcl2l11|Bad|Tardbp	12	807	70	15175	1.5	0.5	m19
negative regulation of cell communication (GO:0010648)	biological_process	Up-regulated in Sertoli cells	0.00938937	enriched	Sulf1|Igfbp5|Sfrp1|Mdk|Rbms3|Apoe|Fst|Gas1|Twsg1|Ezr|Uchl1|Ybx1|Bambi|Dcn|Lrp1|Wnt4|Fbln1|Tgfb2|Wnt11|Igf1|Bicc1|Acaa2|Grb10|Dnaja1|Timp2|Sema6a|Sulf2|Ppp3ca|Hmga2|Slc9a3r1|Ltbp1|Rgs10|Gpc3|Rack1|Vgll4|Fbn2|Mmp14|Gas6|Ier3|Wif1|Sesn3|Rnf213|Pfdn5|Dusp5|Nkd1|Ctnnbip1|Smad6|Nedd4|Socs5|Il6st|Akt1|Itga3|Wnt5a|Palm|Ppia|Fgf9|Park7|App|Kank1|Nrp1|Cavin3|Ctnna1|Ubash3b|Tgfbr1|Klf7|Sh3glb1|Gnai2|Leprot|…	93	807	1228	15175	11.5	8.1	m74
regulation of cell shape (GO:0008360)	biological_process	Up-regulated in Sertoli cells	0.00947559	enriched	Parvb|Ezr|Fn1|Bambi|Ptn|Cdc42ep3|Plxna4|Plekho1|Cfl1|Rhou|Plxna2|Slc9a3r1|Myh10|Fermt2|Palm|Parva|Rhoc|Arhgap18|Rhob	19	807	147	15175	2.4	1	m19
response to carbohydrate (GO:0009743)	biological_process	Up-regulated in Sertoli cells	0.00950902	enriched	Zfp36l1|Sox4|Lrp1|Igf1|Nnat|Ppp3ca|Rack1|Ano1|Ogt|Gas6|Hmgn3|C1qtnf12|Glul|Ildr2|Klf7|Casp3|Pck2|Bad|Tcf7l2|Rab11fip2|Igf1r	21	807	171	15175	2.6	1.1	m19
plasma membrane bounded cell projection organization (GO:0120036)	biological_process	Up-regulated in Sertoli cells	0.00134975	enriched	Podxl|Sfrp1|Ncam1|Mdk|Apoe|Parvb|Gas1|Ezr|Nfib|Actb|Uchl1|Hsp90ab1|Pcp4|Fn1|Palld|Pmp22|Dock11|Lamc1|Adam10|Ptn|Cdc42ep3|Eef1a1|Id1|Lrp1|Plxna4|Plekho1|Cfl1|Tgfb2|Gfra1|Plxna2|Bsg|Stk26|Sema6a|Ablim1|Ppp3ca|Flna|Aqp1|Slc9a3r1|Lama5|Tpm1|Cdh11|Dclk1|Alcam|Myh10|Fgfr2|Dbn1|Arpc2|Nrep|Hprt|Syne2|Ift20|Rtn4|Rpl24|Svbp|Smo|Arpc5|Nedd4|Akt1|Itga3|Wnt5a|Ndn|Palm|Ubb|Efnb2|Emb|Parva|App|Kank1|Nrp1|Kifap3…	113	807	1465	15175	14	9.7	m31
macromolecule biosynthetic process (GO:0009059)	biological_process	DEGs in Sertoli cells	0.00137364	enriched	Peg3|Tmsb4x|Igfbp5|Sfrp1|Ramp1|Mdk|Cdkn1c|Zfp36l1|Nr2f2|Rbms3|Ssbp2|Apoe|H3f3a|Gnas|Fst|Itm2b|Macroh2a2|Ezr|Nfib|Cryab|Hsp90ab1|Sox4|Ybx1|Foxc1|Rplp0|Ssbp3|Nfix|Bambi|Hmgn1|Dcn|Eef1a1|Id1|Wnt4|Gxylt2|Itm2a|Emx2|Hlf|Tgfb2|Wnt11|Rpl7|Id2|Igf1|Lum|Pbx1|Grb10|Rps4x|Meis1|Tead2|Ablim1|Ppp3ca|Hmga2|Flna|Id3|Myrf|Hs6st2|Igf2|Rack1|Ier5|Ppargc1a|Rps9|Vgll4|Zbtb7c|Zim1|Ccnd1|Cct4|Hopx|Npm1|Siva1|Aff3|Arid…	492	1616	3976	15175	30.4	26.2	m85
response to monosaccharide (GO:0034284)	biological_process	Up-regulated in Sertoli cells	0.00953478	enriched	Sox4|Lrp1|Igf1|Nnat|Ppp3ca|Rack1|Ano1|Ogt|Gas6|Hmgn3|C1qtnf12|Glul|Ildr2|Klf7|Casp3|Pck2|Bad|Tcf7l2|Rab11fip2|Igf1r	20	807	159	15175	2.5	1	m19
reproductive system development (GO:0061458)	biological_process	Up-regulated in Sertoli cells	0.0095475	enriched	Sulf1|Sfrp1|Cdkn1c|Zfp36l1|Nr2f2|Fst|Plac1|Hsp90ab1|Foxc1|Ptn|Wnt4|Tgfb2|Igf1|Hmga2|Il11ra1|Flna|Igf2|Ccnd1|Arid5b|Fgfr2|Rxra|Akt1|Wnt5a|Ubb|Plekha5|Fgf9|Hes1|Tgfbr1|Ahr|Hnrnpk|Hsd17b4|Cebpb|Bcl2l11|Pbrm1|Tcf7l2|Lgr4|Zfpm2|Igf1r|Prdx4|Nrip1	40	807	423	15175	5	2.8	m27
positive regulation of intracellular signal transduction (GO:1902533)	biological_process	Up-regulated in Sertoli cells	0.0095475	top.enriched	Igfbp5|Igfbp4|Ncam1|Apoe|Gnas|Hsp90ab1|Col3a1|Fn1|Dcn|Lrp1|Tgfb2|Wnt11|Igf1|Tgm2|Timp2|Igfbp6|Slc9a3r1|Igf2|Rack1|Fis1|Fgfr2|Gas6|Rtn4|Ndst1|C1qtnf12|Trf|Cd81|Wnt5a|Fermt2|Ubb|Pdgfc|Ppia|Fgf9|Park7|App|Nrp1|Cavin3|Tgfbr1|Sh3glb1|Gnai2|Prr5|Emc10|Tgfb3|Map2k2|Gadd45b|Ilk|Erp29|Cat|Siah1a|Ryk|Dab2|Bcl2l11|Lamtor4|Bad|Ptp4a3|Tcf7l2|Trim8|Hdac3|Pdcd4|Kras|Jcad|Mtch2|Erbin|C1qtnf4|Tab2|Igf1r|Zcchc3|Cd…	68	807	837	15175	8.4	5.5	m81
regulation of phosphate metabolic process (GO:0019220)	biological_process	Up-regulated in Sertoli cells	0.0097117	enriched	Sfrp1|Cdkn1c|Nr2f2|Apoe|Gnas|Twsg1|Rspo1|Actb|Uchl1|Hsp90ab1|Pcp4|Fn1|Pmp22|Ptpn13|Eef1a1|Fbln1|Tgfb2|Gfra1|Igf1|Grb10|Dnaja1|Igfbp6|Slc9a3r1|Igf2|Rack1|Ppp2r2b|Ppargc1a|Vcan|Ccnd1|Anxa2|Rarres2|Npm1|Fgfr2|Ogt|Rtraf|Gas6|Ier3|Rbpms|Dusp5|Smad6|Cdc25b|Trf|Socs5|Il6st|Cd81|Akt1|Wnt5a|Rpl5|Fermt2|Ppp2r5a|Pdgfc|Ppia|Fgf9|Park7|Ldb1|App|Clip3|Nrp1|Ywhae|Agrn|Ubash3b|Hes1|Tgfbr1|Sh3glb1|Gnai2|Prr5|Casp…	100	807	1342	15175	12.4	8.8	m73
fat cell differentiation (GO:0045444)	biological_process	Up-regulated in Sertoli cells	0.00971489	enriched	Sfrp1|Zfp36l1|Id2|Igf1|Ppargc1a|Zbtb7c|Ccnd1|Rarres2|Arid5b|Wif1|Selenbp1|Smad6|Akt1|Wnt5a|Fermt2|Clip3|Hes1|Aamdc|Cebpb|Atat1|Arxes2|Dlk1|Tcf7l2|Ctbp1|Zfp516|Zfpm2	26	807	234	15175	3.2	1.5	m19
signal transduction (GO:0007165)	biological_process	DEGs in Sertoli cells	0.00138711	top.enriched	Sulf1|Igfbp5|Igfbp4|Sfrp1|Ramp1|Ncam1|Mdk|Zfp36l1|Rbms3|Apoe|Gnas|Fst|Itm2b|Gas1|Twsg1|Rspo1|Ezr|Cryab|Uchl1|Hsp90ab1|Lsp1|Sox4|Pcp4|Ybx1|Col3a1|Foxc1|Fn1|Pmp22|Ptpn13|Dock11|Bambi|Adam10|Ptn|Cdc42ep3|Dcn|Id1|Lrp1|Wnt4|Lbp|Tril|Wls|Plxna4|Colec12|Stard10|Cfl1|Fbln1|Rhou|Tgfb2|Wnt11|Gfra1|Plxna2|Igf1|Tgm2|Rgl1|Bicc1|Acaa2|Grb10|Abr|Plat|Dnaja1|Timp2|Sema6a|Igfbp6|Tead2|Sulf2|Ppp3ca|Hmga2|Il11ra1|R…	512	1616	4156	15175	31.7	27.4	m90
cell communication (GO:0007154)	biological_process	DEGs in Sertoli cells	0.00138711	enriched	Sulf1|Igfbp5|Igfbp4|Sfrp1|Ramp1|Ncam1|Kcne1l|Mdk|Zfp36l1|Rbms3|Apoe|Gnas|Fst|Itm2b|Gas1|Twsg1|Rspo1|Ezr|Cryab|Uchl1|Hsp90ab1|Lsp1|Sox4|Pcp4|Ybx1|Col3a1|Foxc1|Fn1|Pmp22|Ptpn13|Dock11|Bambi|Slc1a3|Adam10|Ptn|Cdc42ep3|Dcn|Id1|Lrp1|Wnt4|Lbp|Tril|Wls|Plxna4|Colec12|Stard10|Cfl1|Fbln1|Rhou|Tgfb2|Wnt11|Gfra1|Plxna2|Igf1|Tgm2|Rgl1|Bicc1|Acaa2|Grb10|Abr|Lrrc4|Plat|Fras1|Dnaja1|Timp2|Nnat|Stk26|Sema6a|Igfb…	563	1616	4616	15175	34.8	30.4	m90
negative regulation of signaling (GO:0023057)	biological_process	Up-regulated in Sertoli cells	0.00976744	enriched	Sulf1|Igfbp5|Sfrp1|Mdk|Rbms3|Apoe|Fst|Gas1|Twsg1|Ezr|Uchl1|Ybx1|Bambi|Dcn|Lrp1|Wnt4|Fbln1|Tgfb2|Wnt11|Igf1|Bicc1|Acaa2|Grb10|Dnaja1|Timp2|Sema6a|Sulf2|Ppp3ca|Hmga2|Slc9a3r1|Ltbp1|Rgs10|Gpc3|Rack1|Vgll4|Fbn2|Mmp14|Gas6|Ier3|Wif1|Sesn3|Rnf213|Pfdn5|Dusp5|Nkd1|Ctnnbip1|Smad6|Nedd4|Socs5|Il6st|Akt1|Itga3|Wnt5a|Palm|Ppia|Fgf9|Park7|App|Kank1|Nrp1|Cavin3|Ctnna1|Ubash3b|Tgfbr1|Klf7|Sh3glb1|Gnai2|Leprot|…	93	807	1230	15175	11.5	8.1	m74
positive regulation of protein localization to membrane (GO:1905477)	biological_process	Up-regulated in Sertoli cells	0.00978482	enriched	Ezr|Ptn|Lrp1|Rack1|Fis1|Arpc2|Cd81|Akt1|Itga3|Clip3|Tcaf1|Sh3glb1|Stom|Actr3|Rab11fip2	15	807	102	15175	1.9	0.7	m19
positive regulation of canonical Wnt signaling pathway (GO:0090263)	biological_process	Up-regulated in Sertoli cells	0.00978482	enriched	Sfrp1|Rspo1|Sox4|Bambi|Wls|Sulf2|Gpc3|Fgfr2|Daam2|Fgf9|Kank1|Vps35|Ilk|Lgr4|Amer1	15	807	102	15175	1.9	0.7	m19
regulation of nervous system development (GO:0051960)	biological_process	Up-regulated in Sertoli cells	0.00978482	enriched	Mdk|Apoe|Fn1|Ptn|Id1|Lrp1|Plxna4|Id2|Plxna2|Igf1|Sema6a|Ppp3ca|Hmga2|Myrf|Dbn1|Rxra|Rtn4|Smo|Trf|Il6st|Akt1|Daam2|Wnt5a|Nrp1|Ctnna1|Lrrn1|Agrn|Hes1|Cux1|Sh3glb1|Rassf10|Map2k2|Pard3|Tspo|Tmem98|Ilk|Ryk|Eif4g2|Hook3|Vim|Actr3|Tcf7l2|Nap1l1|Bmpr1a|Cdh2	45	807	495	15175	5.6	3.3	m35
regulation of phosphorus metabolic process (GO:0051174)	biological_process	Up-regulated in Sertoli cells	0.00985482	enriched	Sfrp1|Cdkn1c|Nr2f2|Apoe|Gnas|Twsg1|Rspo1|Actb|Uchl1|Hsp90ab1|Pcp4|Fn1|Pmp22|Ptpn13|Eef1a1|Fbln1|Tgfb2|Gfra1|Igf1|Grb10|Dnaja1|Igfbp6|Slc9a3r1|Igf2|Rack1|Ppp2r2b|Ppargc1a|Vcan|Ccnd1|Anxa2|Rarres2|Npm1|Fgfr2|Ogt|Rtraf|Gas6|Ier3|Rbpms|Dusp5|Smad6|Cdc25b|Trf|Socs5|Il6st|Cd81|Akt1|Wnt5a|Rpl5|Fermt2|Ppp2r5a|Pdgfc|Ppia|Fgf9|Park7|Ldb1|App|Clip3|Nrp1|Ywhae|Agrn|Ubash3b|Hes1|Tgfbr1|Sh3glb1|Gnai2|Prr5|Casp…	100	807	1343	15175	12.4	8.9	m73
striated muscle cell differentiation (GO:0051146)	biological_process	Up-regulated in Sertoli cells	0.00998434	enriched	Igfbp5|Actg1|Slc25a4|Uchl1|Ybx1|Pmp22|Plekho1|Igf1|Ppp3ca|Igf2|Hopx|Myh10|Mmp14|Rxra|Ift20|Naca|Smo|Cd81|Csrp2|Akt1|Efnb2|Gata6|Capzb|Lmna|Foxp1|Hdac3|Tanc1|Kras|Cdh2|Cd9	30	807	287	15175	3.7	1.9	m45
regulation of response to stimulus (GO:0048583)	biological_process	DEGs in Sertoli cells	0.00144153	enriched	Sulf1|Igfbp5|Igfbp4|Sfrp1|Ramp1|Ncam1|Actg1|Mdk|Rbms3|Slc25a4|Apoe|Gnas|Fst|Gas1|Twsg1|Rspo1|Ezr|Uchl1|Hsp90ab1|Sox4|Ybx1|Col3a1|Fn1|Pmp22|Ptpn13|Bambi|Adam10|Ptn|Dcn|Id1|Lrp1|Wnt4|Lbp|Wls|Plxna4|Stard10|Cfl1|Fbln1|Tgfb2|Wnt11|Igf1|Tgm2|Bicc1|Acaa2|Grb10|Abr|Dnaja1|Timp2|Stk26|Sema6a|Igfbp6|Sulf2|Ppp3ca|Hmga2|Rcn3|Igfbp2|Flna|Slc9a3r1|Tnni1|Ltbp1|Rgs10|Gpc3|Cfh|Igf2|Rack1|Ier5|Ppargc1a|Vgll4|Fbn2…	411	1616	3258	15175	25.4	21.5	m63
mitotic cell cycle (GO:0000278)	biological_process	Down-regulated in Sertoli cells	5.67108e-06	enriched	Gja1|Unc119|Ttyh1|Rgcc|Tacc1|Eif4ebp1|Gadd45gip1|Eps8|Tuba1c|Insc|Nabp1|Tubb3|Tpd52l1|Hspa1a|Ywhah|Asns|E2f6|Mta3|Slf2|Wee1|Anp32b|Rfwd3|Scrib|Tpx2|Tubb2b|Cks2|Pbk|Cdk1|Rdx|Chmp4b|Vcpip1|Phf8|Map2k1|Mybl1|Arpp19|Kif23|Pcnt|Dmrt1|Usp37|Apc|Mcm3|Prc1|Pebp1|Miip|Aurka|Spc25|Rpa2|Trim35|Cdca8|Clspn|Anapc15|Ube2c|Tuba1b|Nusap1|Kif20b|Rad21|Smc2|Appl1|Ccnd2|Pttg1|Ube2s|Fbxo5|Camk2d|Cenpw|Incenp|Cenpe|M…	85	809	802	15175	10.5	5.3	m1
negative regulation of molecular function (GO:0044092)	biological_process	DEGs in Sertoli cells	0.00146213	top.enriched	Sfrp1|Kcne1l|Cdkn1c|Nr2f2|Apoe|Nfib|Actb|Cryab|Uchl1|Pcp4|Id1|Serpinh1|Tgfb2|Id2|Igf1|Pbx1|Lxn|Dnaja1|Timp2|Ppp3ca|Flna|Aqp1|Slc9a3r1|Id3|Gpc3|Rack1|Ppargc1a|Anxa2|Npm1|Siva1|Rtraf|Gas6|Dbn1|Dusp5|Ctnnbip1|Smo|Angptl4|Arhgap28|Nedd4|Socs5|Akt1|Rpl5|Ndn|Palm|Ppp2r5a|Ppia|Park7|App|Ywhae|Agrn|Ubash3b|Hes1|Cstb|Gnai2|Casp3|Ahr|Gpi1|Dap|Gadd45b|Ilk|Hnrnpk|Cblb|Cat|Atpif1|Macroh2a1|Dab2|Lrpap1|Coro1c|…	136	1616	917	15175	8.4	6	m91
phosphorylation (GO:0016310)	biological_process	Up-regulated in Sertoli cells	0.00148995	enriched	Sfrp1|Cdkn1c|Nr2f2|Apoe|Gnas|Twsg1|Rspo1|Actb|Uchl1|Hsp90ab1|Pcp4|Fn1|Pmp22|Ptpn13|Adam10|Eef1a1|Cox4i1|Cfl1|Fbln1|Tgfb2|Wnt11|Gfra1|Igf1|Grb10|Dnaja1|Stk26|Igfbp6|Slc9a3r1|Igf2|Rack1|Ppargc1a|Cox4i2|Ccnd1|Dclk1|Anxa2|Rarres2|Npm1|Ndufv2|Fgfr2|Ogt|Rtraf|Atp5pb|Gas6|Ier3|Rbpms|Dusp5|Cdk4|Smad6|Cdc25b|Atp5d|Trf|Socs5|Atp5a1|Il6st|Cd81|Akt1|Aldoc|Eno3|Wnt5a|Pkdcc|Guk1|Smad5|Fermt2|Ppp2r5a|Pdgfc|Ppia…	130	807	1742	15175	16.1	11.5	m73
mitotic cell cycle process (GO:1903047)	biological_process	Down-regulated in Sertoli cells	0.00016005	enriched	Gja1|Unc119|Rgcc|Tacc1|Eif4ebp1|Eps8|Insc|Nabp1|Tpd52l1|Hspa1a|Ywhah|E2f6|Mta3|Slf2|Wee1|Anp32b|Rfwd3|Tpx2|Cks2|Cdk1|Rdx|Chmp4b|Phf8|Arpp19|Kif23|Pcnt|Dmrt1|Usp37|Apc|Mcm3|Prc1|Pebp1|Miip|Aurka|Spc25|Rpa2|Cdca8|Clspn|Anapc15|Ube2c|Nusap1|Kif20b|Rad21|Smc2|Appl1|Ccnd2|Pttg1|Ube2s|Fbxo5|Camk2d|Incenp|Cenpe|Mki67|Topbp1|Pcna|Trrap|Tacc3|Dtl|Nasp|Ccna2|Daxx|Cenpf|Knstrn|Mcm6|Cenpa|Lig1|Tipin|Birc5|Cc…	69	809	659	15175	8.5	4.3	m1
cell division (GO:0051301)	biological_process	Down-regulated in Sertoli cells	0.00016005	enriched	Unc119|Tacc1|Sfn|Haus7|Pdgfa|Insc|Wee1|Tpx2|Cenpv|Nedd9|Tle6|Cks2|Cdk1|Top1|Mark4|Haus5|Myh9|Pmf1|Chmp4b|Syce2|Mis18bp1|Arpp19|Kif23|Epb41l2|Usp37|Apc|Prc1|Aurka|Spc25|Vrk1|Hells|Haus4|Cdca8|Anapc15|Ube2c|Nusap1|Dock7|Kif20b|Rad21|Top2a|Smc2|Ccnd2|Pttg1|Ube2s|Fbxo5|Arf6|Cenpw|Incenp|Cenpe|Ing2|Tacc3|Ccna2|Daxx|Sde2|Knstrn|Spc24|Cenpa|Lig1|Tipin|Birc5|Ccnb2	61	809	554	15175	7.5	3.7	m1
cell cycle process (GO:0022402)	biological_process	Down-regulated in Sertoli cells	0.00016005	enriched	Gja1|Unc119|Rgcc|Tacc1|Sox9|Haus7|Eif4ebp1|Gadd45gip1|Grb14|Eps8|Insc|Nabp1|Cyp26b1|Tpd52l1|Hspa1a|Ywhah|Mif|Aunip|E2f6|Mta3|Slf2|Wee1|Anp32b|Rfwd3|Stard9|Atp2b4|Tpx2|Cenpv|Tle6|Cks2|Cdk1|Mark4|Haus5|Rdx|Myh9|Chmp4b|Phf8|Fen1|Syce2|Map2k1|Mybl1|Arpp19|Kif23|Pcnt|Dmrt1|Usp37|Apc|Mcm3|Prc1|Pebp1|Miip|Aurka|Spc25|Rpa2|Dab2ip|Haus4|Cdca8|Clspn|Bnip2|Mcm5|Anapc15|Ube2c|Skil|Nusap1|Kif20b|Rad21|Top2a|S…	100	809	1096	15175	12.4	7.2	m1
macromolecule localization (GO:0033036)	biological_process	DEGs in Sertoli cells	0.00150403	enriched	Tmsb4x|Sfrp1|Ramp1|Tmsb10|Actg1|S100a10|Zfp36l1|Apoe|Macroh2a2|Ezr|Actb|Hsp90ab1|Sox4|Arl4c|Ybx1|Slc1a3|Adam10|Ptn|Lrp1|Lbp|Wls|Stard10|Cfl1|Tgfb2|Wnt11|Igf1|Bsg|Lrrc4|Sptssa|Fras1|Dnaja1|Nnat|Ppp3ca|Rcn3|Flna|Slc9a3r1|Lama5|Ltbp1|Btf3|Gpc3|Rack1|Ano1|Ppp2r2b|Fbn2|Gabarap|Anxa2|Pltp|Clta|Cct4|Npm1|Fis1|Myh10|Ogt|Mmp14|Gas6|Dbn1|Abca1|Arpc2|Syne2|Dbi|Gdi2|Ift20|Hmgn3|Rtn4|Cct8|Naca|Cct5|Npc2|Svbp|…	350	1616	2724	15175	21.7	18	m77
chromosome (GO:0005694)	cellular_component	Down-regulated in Sertoli cells	0.000412313	top.enriched	Hmgb3|Sin3b|Maged1|Basp1|Hmgn5|Aldoa|Nabp1|Rif1|H3f3b|Med10|Padi2|Birc2|Aunip|E2f6|Mta3|Hif1a|Slf2|Rangap1|Rfwd3|P3h4|Nucks1|Sfr1|Cenpv|Sinhcaf|Top1|Pmf1|H2az1|Fen1|Enc1|Syce2|Mis18bp1|Wbp2|Mef2a|Apc|Mcm3|H2ax|Morf4l1|Spc25|Tspyl2|Usp7|Smg6|Pink1|Rpa2|Hells|Mphosph8|Polr1a|Cdca8|Clspn|Dnmt1|H1f4|Mcm5|Nusap1|Alkbh1|Hmgxb4|Rad21|Top2a|Rnf20|H1f5|Smc2|Htra2|Ccnd2|Rbbp4|Cenpm|Jun|Uhrf1|Cenpw|Incenp|C…	95	820	1071	15298	11.6	7	m3
cellular protein-containing complex assembly (GO:0034622)	biological_process	DEGs in Sertoli cells	0.00153114	enriched	Tmsb4x|Tmsb10|Ncam1|H3f3a|Macroh2a2|Cryab|Hsp90ab1|Rplp0|Cdc42ep3|Cfl1|Tpm1|Clta|Hopx|Npm1|Mtss1|Rpl10|Dbn1|Arpc2|Mid1ip1|Rtn4|Rpl24|Tcf4|Add3|Arpc5|Arhgap28|Smad6|Atp5d|Arpc3|Rpl6|Rpl5|Pdgfc|Kank1|Clip3|Rps2|Taf10|Ndufb9|Ahr|Pfn1|Tbca|Ndufb8|Capzb|Eif4h|Ndufb10|Pomp|Psmc5|Macroh2a1|Ndufa8|Dab2|Ndufa10|Ndufs8|Atat1|Actr3|Arhgap18|Vdac2|Med25|Ndufb6|Nap1l1|Rbmx|Eif3d|Cyba|H2bc4|Clu|Pak3|Mybpc3|Unc…	133	1616	894	15175	8.2	5.9	m81
DNA replication (GO:0006260)	biological_process	Down-regulated in Sertoli cells	0.000860402	enriched	Brpf3|Rfwd3|Bcar3|Nucks1|Cdk1|Top1|Pura|Fen1|Usp37|Mcm3|Gmnn|Tspyl2|Rpa2|Inppl1|Mcm5|Rbbp4|Fbxo5|Jun|Topbp1|Pcna|Dtl|Nasp|Pclaf|Ccna2|Sde2|Mcm7|Bod1l|Mcm6|Gins2|Lig1|Tipin|Chaf1a|Rfc4	33	809	241	15175	4.1	1.6	m1
early phagosome (GO:0032009)	cellular_component	Down-regulated in Sertoli cells	0.00355219	enriched	Unc13b|Syt7|Rab31|Pla2g5|Appl1|Snx3	6	820	12	15298	0.7	0.1	m6
neuronal cell body (GO:0043025)	cellular_component	DEGs in Sertoli cells	0.00154046	enriched	Ncam1|Cald1|Apoe|Gnas|Cryab|Uchl1|Hsp90ab1|Ybx1|Palld|Slc1a3|Gria3|Adam10|Lrp1|Cfl1|Tgfb2|Gfra1|Igf1|Timp2|Flna|Aqp1|Ltbp1|Rgs10|Cfh|Rack1|Ppargc1a|Alcam|Myh10|Ogt|Dbn1|Arpc2|Rtn4|Smo|Il6st|Glul|Ubb|Hspa8|Ppp1ca|Nrp1|Igf2bp1|Atxn10|Ptprk|Sdc2|Sh3glb1|Casp3|Dlgap4|Tgfb3|Lamp1|Vps35|Pard3|Capzb|Ilk|Txn1|Atp2b1|Tanc1|Bmpr1a|Igf1r|Cyba|Ctsl|Hspb1|Serpine2|Inha|Dynlt1a|Kcnh1|Prkar2b|Acvrl1|Syt7|Efna2|…	101	1635	641	15298	6.2	4.2	m11
chromatin (GO:0000785)	cellular_component	Down-regulated in Sertoli cells	0.00412504	enriched	Sin3b|Maged1|Basp1|Hmgn5|Aldoa|Rif1|H3f3b|Med10|Padi2|Mta3|Hif1a|Slf2|Nucks1|Sfr1|Sinhcaf|H2az1|Enc1|Wbp2|Mef2a|H2ax|Morf4l1|Tspyl2|Pink1|Rpa2|Hells|Mphosph8|Dnmt1|H1f4|Alkbh1|Hmgxb4|Rad21|Rnf20|H1f5|Htra2|Ccnd2|Rbbp4|Jun|Uhrf1|Incenp|Ing2|Pcna|Trrap|Nasp|Cited2|Nap1l4|Daxx|Setd3|Suz12|Hmgb2|Cenpa|Tipin|Chaf1a|Brd8	53	820	547	15298	6.5	3.6	m3
response to hormone (GO:0009725)	biological_process	Down-regulated in Sertoli cells	0.00899881	enriched	Cited1|Me1|Inhbb|Spp1|Mt3|Gatm|Atp1a1|Acsbg1|Eif4ebp1|Grb14|Atp2a2|Lpl|Socs2|Nr5a1|Alpl|Adrm1|Rab31|Ddit4|Ywhah|Padi2|Msi1|Gdnf|Scap|Rangap1|Bcar1|Bcar3|Nucks1|Sfr1|Lpin2|Anxa5|Cry2|Hmox1|Rdx|Ptprf|H2az1|Syap1|Map2k1|Ass1|Wbp2|Mef2c|Apc|Ugcg|Timp1|Inppl1|Pdcd7|Yap1|Safb2|Appl1|Cnot1|Uchl3|Cited2|Daxx|Ptpn1|Taf7|Hmgb2|Brd8	56	809	575	15175	6.9	3.8	m1
mmu03030 DNA replication	kegg_pathway	Down-regulated in Sertoli cells	0.00951854	top.enriched	Fen1|Rnaseh2a|Mcm3|Rpa2|Mcm5|Pcna|Mcm7|Mcm6|Lig1|Rfc4	10	386	35	6348	2.6	0.6	m1
myelin sheath (GO:0043209)	cellular_component	DEGs in Sertoli cells	1.76373e-13	enriched	Ncam1|Actg1|Slc25a4|Tkt|Ezr|Actb|Cryab|Uchl1|Pmp22|Eef1a1|Anxa2|Ndufv2|Atp5pb|Slc25a3|Alb|Gdi2|Rtn4|Mpdz|Cct5|Atp5a1|Glul|Ubb|Ppia|Hspa8|Atp5h|Cox5a|Jam3|Ldhb|Phgdh|Gpi1|Pard3|Pkm|Uqcrc1|Ndufa10|Vdac1|Atp5b|Vdac2|Uqcrc2|Cct3|Aco2|Gstm1|Pgam1|Atp1a1|Akr1b3|Aldoa|Mif|Cox6a1|Scrib|Idh3a|Atp5c1|Cycs|Gnb5|Rdx|Dpysl2|Cldn11|Atp1b1|Ass1|Pebp1|Tuba1b|Hspa9|Arf6|Prdx3|Eno1|Hba-a1	64	1635	200	15298	3.9	1.3	m13
negative regulation of cell communication (GO:0010648)	biological_process	DEGs in Sertoli cells	0.0015926	enriched	Sulf1|Igfbp5|Sfrp1|Mdk|Rbms3|Apoe|Fst|Gas1|Twsg1|Ezr|Uchl1|Ybx1|Bambi|Dcn|Lrp1|Wnt4|Fbln1|Tgfb2|Wnt11|Igf1|Bicc1|Acaa2|Grb10|Dnaja1|Timp2|Sema6a|Sulf2|Ppp3ca|Hmga2|Slc9a3r1|Ltbp1|Rgs10|Gpc3|Rack1|Vgll4|Fbn2|Mmp14|Gas6|Ier3|Wif1|Sesn3|Rnf213|Pfdn5|Dusp5|Nkd1|Ctnnbip1|Smad6|Nedd4|Socs5|Il6st|Akt1|Itga3|Wnt5a|Palm|Ppia|Fgf9|Park7|App|Kank1|Nrp1|Cavin3|Ctnna1|Ubash3b|Tgfbr1|Klf7|Sh3glb1|Gnai2|Leprot|…	174	1616	1228	15175	10.8	8.1	m87
collagen-containing extracellular matrix (GO:0062023)	cellular_component	DEGs in Sertoli cells	4.32043e-13	top.enriched	Sfrp1|Col6a6|Mgp|S100a10|Mfap2|S100a11|Loxl1|Col5a2|Col3a1|Fn1|Pmp22|Bgn|Lamc1|Adam10|Ptn|Dcn|Serpinh1|Colec12|Fbln1|Tgfb2|Plxna2|Igf1|Tgm2|Lum|Col6a2|Fras1|Timp2|Igfbp6|Lama5|Nid2|Ltbp1|Col15a1|Ccdc80|Gpc3|Igf2|Adamts5|Vcan|Fbn2|Anxa2|Rarres2|Adamts17|Fgfr2|Fbln2|Alb|Plxdc2|Angptl4|Trf|Col4a5|Fgf9|Nid1|Col6a1|Tgfbi|Agrn|Cstb|Pcsk6|Hspg2|P3h1|Hnrnpm|Tgfb3|Lamb1|Pkm|Bmp1|Col18a1|Efemp2|Anxa6|Mfge8…	88	1635	337	15298	5.4	2.2	m2
ATP metabolic process (GO:0046034)	biological_process	DEGs in Sertoli cells	2.02518e-09	enriched	Cox4i1|Igf1|Atp5g3|Cfh|Ppargc1a|Cox4i2|Fis1|Ndufv2|Ogt|Atp5pb|Ier3|Atp5d|Atp5a1|Aldoc|Eno3|Guk1|Hspa8|Atp5h|Park7|Cox5a|App|Ndufs2|Ndufb9|Ndufv3|Gpi1|Ndufb8|Tspo|Atp5g2|Atpif1|Pgk1|Ndufa8|Pkm|Uqcrc1|Ndufa10|Ndufs8|Bad|Atp5b|Ndufb6|Mtch2|Chchd10|Pgam1|Gadd45gip1|Hk2|Aldoa|Ddit4|Mif|Cox6a1|Hif1a|Ak2|Cox7a1|Atp5c1|Cycs|Cdk1|Hk1|Atp1b1|Map2k1|Pink1|Slc25a13|Ndufc2|Uqcr10|Eno1	61	1616	227	15175	3.8	1.5	m21
inner mitochondrial membrane protein complex (GO:0098800)	cellular_component	DEGs in Sertoli cells	2.19053e-08	enriched	Cox4i1|Atp5g3|Cox4i2|Ndufv2|Atp5pb|Atp5d|Atp5a1|Atp5h|Cox5a|Ndufs2|Ndufb9|Ndufv3|Ndufb8|Sdhb|Ndufb10|Atp5g2|Ndufa8|Uqcrc1|Ndufa10|Ndufs8|Atp5b|Ndufb6|Uqcrc2|Chchd3|Chchd10|AA467197|Cox6a1|Ndufb4|Atp5c1|Ndufc1|Timm17a|Micos10|Atp5md|Grpel1|Ndufc2|Uqcr10|Ndufb11|Ndufs5	38	1635	116	15298	2.3	0.8	m10
renal system development (GO:0072001)	biological_process	DEGs in Sertoli cells	2.29869e-08	enriched	Sulf1|Sfrp1|Cdkn1c|Sox4|Foxc1|Wnt4|Emx2|Tgfb2|Wnt11|Id2|Bicc1|Pbx1|Fras1|Sulf2|Aqp1|Lama5|Id3|Gpc3|Cfh|Vcan|Mtss1|Arid5b|Fgfr2|Aldh1a2|Ift20|Ctnnbip1|Smo|Smad6|Itga3|Wnt5a|Smad5|Efnb2|Nid1|Nrp1|Wnk4|Hes1|Cux1|Tgfbr1|Ahr|Ilk|Nfia|Cat|Hspb11|Bcl2l11|Lgr4|Amer1|Ext1|Odc1|Cited1|Wnt6|Spp1|Adamts16|Maged1|Basp1|Sox9|Akr1b3|Col4a1|Pdgfa|Sox8|Gsta3|Gdnf|Psap|Smad7|Mef2c|Pcnt|Apc|Aph1a|Yap1|Asxl1|Cenpf|B…	71	1616	303	15175	4.4	2	m31
mmu05016 Huntington disease	kegg_pathway	DEGs in Sertoli cells	3.12692e-08	enriched	Slc25a4|Slc1a3|Gria3|Cox4i1|Tgm2|Atp5g3|Ppargc1a|Cox4i2|Clta|Ndufv2|Atp5pb|Psma3|Psma7|Atp5d|Atp5a1|Wipi1|Dctn6|Atp5h|Gpx7|Cox5a|Ndufs2|Plcb4|Ndufb9|Psmb3|Tubb5|Casp3|Ndufv3|Ndufb8|Sdhb|Cox6c|Psmb5|Ndufb10|Atp5g2|Psmc5|Ndufa8|Psma4|Uqcrc1|Ndufa10|Ndufs8|Vdac1|Ap2s1|Psma2|Atp5b|Vdac2|Ndufb6|Uqcrc2|Polr2a|Dctn2|Vdac3|Cltb|Plcb2|Tuba1c|Tubb3|Adrm1|Kif5b|Polr2l|Cox6a1|Ndufb4|Cox7a1|Tubb2b|Atp5c1|Cycs…	74	815	274	6348	9.1	4.3	m1
mitotic cell cycle process (GO:1903047)	biological_process	DEGs in Sertoli cells	0.00165992	enriched	Cdkn1c|Zfp36l1|Sox4|Cfl1|Rhou|Id2|Igf1|Pbx1|Ppp3ca|Flna|Igf2|Ccnd1|Myh10|Fgfr2|Ier3|Fhl1|Fbxl7|Rpl24|Psme2|Cdk4|Cdc25b|Akt1|Dctn6|App|Taf10|Ddb1|Rad51b|Rhoc|Ctdsp2|Macroh2a1|Dctn2|Tcf3|Igf1r|Rhob|Gja1|Unc119|Rgcc|Tacc1|Eif4ebp1|Eps8|Insc|Nabp1|Tpd52l1|Hspa1a|Ywhah|E2f6|Mta3|Slf2|Wee1|Anp32b|Rfwd3|Tpx2|Cks2|Cdk1|Rdx|Chmp4b|Phf8|Arpp19|Kif23|Pcnt|Dmrt1|Usp37|Apc|Mcm3|Prc1|Pebp1|Miip|Aurka|Spc25|Rpa…	103	1616	659	15175	6.4	4.3	m71
urogenital system development (GO:0001655)	biological_process	DEGs in Sertoli cells	6.56734e-08	enriched	Sulf1|Sfrp1|Cdkn1c|Sox4|Foxc1|Wnt4|Emx2|Tgfb2|Wnt11|Id2|Igf1|Bicc1|Pbx1|Fras1|Sulf2|Aqp1|Lama5|Id3|Gpc3|Cfh|Vcan|Mtss1|Arid5b|Fgfr2|Rxra|Aldh1a2|Ift20|Ctnnbip1|Smo|Smad6|Itga3|Wnt5a|Smad5|Efnb2|Nid1|Nrp1|Wnk4|Hes1|Cux1|Tgfbr1|Ahr|Ilk|Nfia|Cat|Hspb11|Bcl2l11|Lgr4|Amer1|Ext1|Igf1r|Odc1|Cited1|Wnt6|Amh|Spp1|Adamts16|Maged1|Basp1|Sox9|Akr1b3|Col4a1|Pdgfa|Sox8|Gsta3|Gdnf|Psap|Smad7|Mef2c|Pcnt|Apc|Aph1…	76	1616	342	15175	4.7	2.3	m31
generation of precursor metabolites and energy (GO:0006091)	biological_process	DEGs in Sertoli cells	1.12101e-07	enriched	Gnas|Tkt|Hmgcs2|Slc1a3|Cox4i1|Igf1|Grb10|Igf2|Ppargc1a|Cox4i2|Ndufv2|Ogt|Atp5pb|Ier3|Atp5d|Atp5a1|Il6st|Akt1|Aldoc|Eno3|Gyg|Atp5h|Park7|Cox5a|App|Ppp1ca|Cavin3|Taldo1|Ndufs2|Ppp1r1a|Ndufb9|Ndufv3|Gpi1|Ndufb8|Sdhb|Cat|Prelid1|Pgk1|Ndufa8|Pkm|Uqcrc1|Ndufa10|Ndufs8|Atp5b|Ndufb6|Tcf7l2|Mtch2|Aco2|Pgls|Chchd10|Mt3|Pgam1|Adh5|Gadd45gip1|Hk2|Aldoa|Ddit4|Mif|Cox6a1|Hif1a|Cox7a1|Idh3a|Atp5c1|Cycs|Cdk1|Hk1…	77	1616	353	15175	4.8	2.3	m31
mmu05020 Prion disease	kegg_pathway	DEGs in Sertoli cells	1.37032e-07	enriched	Ncam1|Slc25a4|Lamc1|Cox4i1|Ppp3ca|Atp5g3|Cox4i2|Ndufv2|Atp5pb|Psma3|Psma7|Atp5d|Atp5a1|Hspa8|Atp5h|Cox5a|Ndufs2|Ndufb9|Psmb3|Tubb5|Casp3|Ndufv3|Ndufb8|Sdhb|Cox6c|Psmb5|Ndufb10|Atp5g2|Psmc5|Ndufa8|Psma4|Uqcrc1|Ndufa10|Ndufs8|Vdac1|Psma2|Bad|Atp5b|Vdac2|Ndufb6|Uqcrc2|Cyba|Mapk13|Vdac3|Tuba1c|Tubb3|Adrm1|Hspa1a|Kif5b|Cox6a1|Fyn|Ndufb4|Cox7a1|Tubb2b|Atp5c1|Cycs|Creb3|Ndufc1|Mapk3|Tuba1b|Ndufc2|Uqcr10…	65	815	240	6348	8	3.8	m1
mmu05012 Parkinson disease	kegg_pathway	DEGs in Sertoli cells	1.37032e-07	enriched	Slc25a4|Gnas|Uchl1|Cox4i1|Atp5g3|Cox4i2|Ndufv2|Atp5pb|Psma3|Psma7|Atp5d|Atp5a1|Ubb|Atp5h|Park7|Cox5a|Ndufs2|Ndufb9|Psmb3|Tubb5|Gnai2|Casp3|Ndufv3|Ndufb8|Sdhb|Cox6c|Psmb5|Ndufb10|Atp5g2|Psmc5|Txn1|Ndufa8|Psma4|Uqcrc1|Ndufa10|Ndufs8|Vdac1|Psma2|Atp5b|Vdac2|Ndufb6|Uqcrc2|Vdac3|Tuba1c|Tubb3|Adrm1|Kif5b|Cox6a1|Ndufb4|Cox7a1|Gpr37|Tubb2b|Atp5c1|Cycs|Ndufc1|Pink1|Tuba1b|Htra2|Ndufc2|Camk2d|Uqcr10|Ndufb1…	65	815	239	6348	8	3.8	m1
positive regulation of gene expression (GO:0010628)	biological_process	DEGs in Sertoli cells	0.00168025	top.enriched	Sulf1|Actg1|Mdk|Rbms3|Ezr|Sox4|Ybx1|Foxc1|Fn1|Pmp22|Id1|Lrp1|Lbp|Fbln1|Tgfb2|Wnt11|Id2|Igf1|Lum|Bsg|Sulf2|Ppp3ca|Hmga2|Id3|Ppargc1a|Rps9|Npm1|Fgfr2|Ogt|Mmp14|Gas6|Rxra|Aldh1a2|Rbm3|Rtn4|Rps3a1|Cdk4|Maf|Smo|Cd81|Akt1|Itga3|Wnt5a|Rpl5|Eif3e|Hspa8|Trp53inp1|Gata6|Hnrnpa0|Fgf9|Park7|App|Igf2bp1|Hes1|Tgfbr1|Gpi1|Tgfb3|Map2k2|Vps35|Hnrnpk|Erp29|Macroh2a1|Cebpb|Upf3a|Eif4g2|Lmna|Snf8|Pkm|Vim|Foxp1|Dlk1|…	145	1616	993	15175	9	6.5	m92
kidney development (GO:0001822)	biological_process	DEGs in Sertoli cells	2.10308e-07	enriched	Sulf1|Sfrp1|Cdkn1c|Sox4|Foxc1|Wnt4|Tgfb2|Wnt11|Id2|Bicc1|Pbx1|Fras1|Sulf2|Aqp1|Lama5|Id3|Gpc3|Cfh|Vcan|Mtss1|Arid5b|Fgfr2|Ift20|Ctnnbip1|Smo|Smad6|Itga3|Wnt5a|Smad5|Efnb2|Nid1|Nrp1|Wnk4|Hes1|Cux1|Tgfbr1|Ahr|Ilk|Cat|Hspb11|Bcl2l11|Lgr4|Amer1|Ext1|Odc1|Cited1|Wnt6|Spp1|Adamts16|Maged1|Basp1|Sox9|Akr1b3|Pdgfa|Sox8|Gsta3|Gdnf|Smad7|Mef2c|Pcnt|Apc|Aph1a|Yap1|Asxl1|Cenpf|Bag6	66	1616	288	15175	4.1	1.9	m31
negative regulation of signaling (GO:0023057)	biological_process	DEGs in Sertoli cells	0.00169673	enriched	Sulf1|Igfbp5|Sfrp1|Mdk|Rbms3|Apoe|Fst|Gas1|Twsg1|Ezr|Uchl1|Ybx1|Bambi|Dcn|Lrp1|Wnt4|Fbln1|Tgfb2|Wnt11|Igf1|Bicc1|Acaa2|Grb10|Dnaja1|Timp2|Sema6a|Sulf2|Ppp3ca|Hmga2|Slc9a3r1|Ltbp1|Rgs10|Gpc3|Rack1|Vgll4|Fbn2|Mmp14|Gas6|Ier3|Wif1|Sesn3|Rnf213|Pfdn5|Dusp5|Nkd1|Ctnnbip1|Smad6|Nedd4|Socs5|Il6st|Akt1|Itga3|Wnt5a|Palm|Ppia|Fgf9|Park7|App|Kank1|Nrp1|Cavin3|Ctnna1|Ubash3b|Tgfbr1|Klf7|Sh3glb1|Gnai2|Leprot|…	174	1616	1230	15175	10.8	8.1	m87
mitochondrial respirasome (GO:0005746)	cellular_component	DEGs in Sertoli cells	2.24732e-07	enriched	Cox4i1|Cox4i2|Ndufv2|Cox5a|Ndufs2|Ndufb9|Ndufv3|Ndufb8|Sdhb|Ndufb10|Ndufa8|Uqcrc1|Ndufa10|Ndufs8|Ndufb6|Uqcrc2|AA467197|Cox6a1|Ndufb4|Cox7a1|Rab5if|Ndufc1|Ndufc2|Uqcr10|Ndufb11|Ndufs5	26	1635	67	15298	1.6	0.4	m10
mesenchyme development (GO:0060485)	biological_process	DEGs in Sertoli cells	5.40694e-07	enriched	Sfrp1|Mdk|Zfp36l1|Foxc1|Fn1|Bambi|Wnt4|Cfl1|Tgfb2|Wnt11|Sema6a|Tead2|Flna|Lama5|Fgfr2|Rxra|Aldh1a2|Rtn4|Smo|Nedd4|Wnt5a|Fermt2|Fgf9|Nrp1|Hes1|Tgfbr1|Tgfb3|Efnb1|Zfp703|Dab2|Coro1c|Tcf7l2|Phldb2|Pdcd4|Anxa6|Amer1|Bmpr1a|Ext1|Cdh2|Tead1|Gja1|Folr1|Rgcc|Sox9|Sema6c|Tgfbr3l|Sema5b|Sox8|Acvrl1|Trim62|Sema7a|Gdnf|Hif1a|Tiam1|Smad7|Mef2c|Mapk3|Dab2ip|Kitl|Yap1|Dag1|Cited2	62	1616	270	15175	3.8	1.8	m21
mesenchymal cell differentiation (GO:0048762)	biological_process	DEGs in Sertoli cells	5.49831e-07	enriched	Sfrp1|Mdk|Foxc1|Fn1|Bambi|Wnt4|Cfl1|Tgfb2|Wnt11|Sema6a|Flna|Lama5|Fgfr2|Aldh1a2|Rtn4|Smo|Wnt5a|Fermt2|Nrp1|Hes1|Tgfbr1|Tgfb3|Efnb1|Zfp703|Dab2|Coro1c|Tcf7l2|Phldb2|Pdcd4|Anxa6|Amer1|Bmpr1a|Ext1|Cdh2|Gja1|Folr1|Rgcc|Sox9|Sema6c|Tgfbr3l|Sema5b|Sox8|Trim62|Sema7a|Gdnf|Hif1a|Tiam1|Smad7|Mef2c|Mapk3|Dab2ip|Kitl|Dag1|Cited2	54	1616	221	15175	3.3	1.5	m21
cytoskeleton organization (GO:0007010)	biological_process	DEGs in Sertoli cells	0.00172267	enriched	Tmsb4x|Sfrp1|Tmsb10|Actg1|Mdk|S100a10|Cald1|Parvb|Ezr|Actb|Cryab|Lsp1|Palld|Pmp22|Cdc42ep3|Id1|Lrp1|Wnt4|Gdpd2|Cfl1|Rhou|Tgfb2|Wnt11|Abr|Ablim1|Flna|Aqp1|Slc9a3r1|Tpm1|Gabarap|Npm1|Mtss1|Myh10|Dbn1|Arpc2|Syne2|Mical2|Mid1ip1|Add3|Arpc5|Arhgap28|Trf|Arpc3|Myo1b|Csrp2|Akt1|Daam2|Fermt2|Palm|Dctn6|Parva|Kank1|Clip3|Krt18|Jam3|Nrp1|Cavin3|Dstn|Marcks|Agrn|Tgfbr1|Tubb5|Prr5|Marcksl1|Pfn1|Rhoc|Tgfb3|Pa…	180	1616	1280	15175	11.1	8.4	m67
epithelial cell proliferation (GO:0050673)	biological_process	DEGs in Sertoli cells	5.62295e-07	enriched	Sulf1|Igfbp5|Igfbp4|Sfrp1|Mdk|Zfp36l1|Nr2f2|Apoe|Fst|Gas1|Nfib|Hmgn1|Ptn|Id1|Tgfb2|Id2|Igf1|Sulf2|Hmga2|Gpc3|Igf2|Ccnd1|Npm1|Mtss1|Fgfr2|Aldh1a2|Rtn4|Smo|Atp5a1|Akt1|Glul|Wnt5a|Efnb2|Fgf9|Hes1|Ptprk|Tgfbr1|Emc10|Map2k2|Zfp703|Atpif1|Cebpb|Dab2|Foxp1|Bad|Dlk1|Tcf7l2|Lgr4|Jcad|Bmpr1a|Cyba|Ctsl|Gja1|Ppp1r16b|Maged1|Rgcc|Sox9|Sparc|Sfn|Acvrl1|Sidt2|Hmox1|B2m|Rps6ka1|Pura|Map2k1|Mef2c|Apc|Dab2ip|Rreb1…	80	1616	387	15175	5	2.6	m31
mmu00190 Oxidative phosphorylation	kegg_pathway	DEGs in Sertoli cells	5.97957e-07	enriched	Cox4i1|Atp5g3|Cox4i2|Ndufv2|Atp5pb|Atp5d|Atp5a1|Atp5h|Cox5a|Ndufs2|Ndufb9|Ndufv3|Ndufb8|Sdhb|Cox6c|Ndufb10|Atp5g2|Atp6v1g1|Ndufa8|Uqcrc1|Ndufa10|Ndufs8|Atp5b|Ndufb6|Uqcrc2|Cox6a1|Ndufb4|Cox7a1|Atp6v0e|Atp5c1|Cycs|Ndufc1|Atp6v0b|Ndufc2|Uqcr10|Ndufb11|Cox17|Ndufs5	38	815	113	6348	4.7	1.8	m1
ossification (GO:0001503)	biological_process	DEGs in Sertoli cells	7.62239e-07	enriched	Igfbp5|Sfrp1|Mdk|Mgp|H3f3a|Gnas|Twsg1|Foxc1|Bambi|Ptn|Id1|Wnt4|Gdpd2|Wnt11|Id2|Igf1|Pbx1|Id3|Gpc3|Igf2|Fbn2|Mtss1|Fgfr2|Mmp14|Ctnnbip1|Smo|Smad6|Il6st|Akt1|Wnt5a|Pkdcc|Smad5|Fermt2|Fgf9|Erh|Ahr|Hspg2|P3h1|Ilk|Cebpb|Lmna|Bmp1|Dlk1|Tcf7l2|Nab1|Atp2b1|Lgr4|Ifitm1|Bmpr1a|Ext1|Cited1|Spp1|Dhh|Gja1|Jund|Kazald1|Sox9|Gpm6b|Sox8|S1pr1|Alpl|Ptk2b|H3f3b|Hif1a|Mesd|Xylt1|Smad7|Mef2c|Mapk3|Apc|Suco|Inppl1|Ya…	74	1616	350	15175	4.6	2.3	m31
cellular anatomical entity (GO:0110165)	cellular_component	Down-regulated in Sertoli cells	0.00176077	top.enriched	Defb19|Chchd10|Aldh1a1|Akr1cl|Arhgdig|Cst8|Cited1|Hsd17b3|Mapk13|Gstm7|Ctsl|Hspb1|Gstm1|Fdxr|Gstm2|Serpinb6a|Me1|Bex2|Clu|Trim47|Wnt6|Tspan15|Tmem184a|Amh|Serpine2|Tesc|Gstm6|Mro|Hmgb3|Tinagl1|Inhbb|Inha|Mcrip2|Dst|Pdlim4|Spp1|Pak3|Dhh|Nav1|Susd3|Sin3b|Gja1|Mt3|Folr1|Jam2|Hsd17b1|Camkk2|Sh3bp5|Ptgds|Vapa|Adgrg1|Akr1b8|Tmem86a|Rhox8|Fndc5|Bmyc|Reep2|Chka|Unc119|Tceal9|Mybpc3|Pacc1|Cst9|Ppp1r16b|Ex…	796	820	14339	15298	97.1	93.7	m5
mmu05010 Alzheimer disease	kegg_pathway	DEGs in Sertoli cells	1.1315e-06	enriched	Slc25a4|Apoe|Adam10|Lrp1|Wnt4|Cox4i1|Wnt11|Ppp3ca|Atp5g3|Cox4i2|Ndufv2|Atp5pb|Rtn4|Psma3|Psma7|Hsd17b10|Atp5d|Atp5a1|Akt1|Wnt5a|Fzd2|Wipi1|Atp5h|Cox5a|App|Ndufs2|Plcb4|Ndufb9|Psmb3|Tubb5|Casp3|Ndufv3|Map2k2|Ndufb8|Sdhb|Cox6c|Psmb5|Ndufb10|Atp5g2|Psmc5|Ndufa8|Psma4|Uqcrc1|Ndufa10|Ndufs8|Vdac1|Psma2|Bad|Atp5b|Vdac2|Ndufb6|Uqcrc2|Kras|Wnt6|Vdac3|Plcb2|Atp2a2|Lpl|Tuba1c|Tubb3|Adrm1|Kif5b|Cox6a1|Ndufb…	81	815	345	6348	9.9	5.4	m1
positive regulation of cell migration (GO:0030335)	biological_process	DEGs in Sertoli cells	1.20921e-06	enriched	Tmsb4x|Igfbp5|Actg1|Mdk|Fn1|Adam10|Ptn|Lrp1|Lbp|Fbln1|Tgfb2|Wnt11|Igf1|Bsg|Sema6a|Ppp3ca|Flna|Aqp1|Igf2|Rack1|Rarres2|Mmp14|Gas6|Arpc2|Syne2|Rras2|Rtn4|Smo|Atp5a1|Il6st|Dock4|Akt1|Itga3|Wnt5a|Fermt2|Pdgfc|Fgf9|App|Jam3|Nrp1|Tgfbr1|Gnai2|Prr5|Emc10|Rras|Pfn1|Gpi1|Rhoc|Ilk|Zfp703|Dab2|Lamb1|Mpzl1|Atp5b|Actr3|Col18a1|Jcad|Igf1r|Rhob|Plpp3|Hspb1|Pak3|Jam2|Itga6|Sox9|Sparc|Sema6c|Pdgfa|Sema5b|Aldoa|S1…	98	1616	518	15175	6.1	3.4	m15
glycosaminoglycan binding (GO:0005539)	molecular_function	DEGs in Sertoli cells	2.16248e-06	enriched	Sulf1|Sfrp1|Ncam1|Mdk|Apoe|Rspo1|Fn1|Bgn|Ptn|Dcn|Lxn|Sulf2|Ccdc80|Cfh|Adamts5|Vcan|Fgfr2|Fstl1|Ppia|Fgf9|App|Nrp1|Rpl29|Agrn|Pcsk6|Lrpap1|Lgr4|Efemp2|Anxa6|Aplp2|Serpine2|Adgrg1|Pcolce|Grem2|Tgfbr3l|Rtn4rl1|Bcan|Lpl|Spock2|Pla2g5|Hk1|Ptprf|Rpl22|Fgfrl1|Hmmr|Nav2|Pdcd5	47	1597	180	15039	2.9	1.2	m9
negative regulation of locomotion (GO:0040013)	biological_process	DEGs in Sertoli cells	2.45717e-06	enriched	Sulf1|Igfbp5|Sfrp1|Nr2f2|Apoe|Col3a1|Ptn|Dcn|Lrp1|Wnt4|Cfl1|Fbln1|Wnt11|Abr|Stk26|Sema6a|Slc9a3r1|Tpm1|Ppargc1a|Srgap1|Dbn1|Svbp|Akt1|Wnt5a|Trp53inp1|Kank1|Nrp1|Ctnna1|Tcaf1|Ptprk|St6gal1|Rras|Ilk|Ryk|Ptprg|Cd63|Coro1c|Phldb2|Bmpr1a|Rhob|Gja1|Adgrg1|Rgcc|Atp1b2|Sema6c|Tafa5|Sema5b|Acvrl1|Adamts9|Sema7a|Mif|Padi2|Spint2|Atp2b4|Sinhcaf|Nexmif|Mef2c|Miip|Dab2ip|Timp1|Adora1|Rnf20|Dag1|Gna12|Cited2	65	1616	301	15175	4	2	m21
oxidative phosphorylation (GO:0006119)	biological_process	DEGs in Sertoli cells	2.47593e-06	enriched	Cox4i1|Cox4i2|Ndufv2|Atp5pb|Atp5d|Atp5a1|Atp5h|Park7|Cox5a|Ndufs2|Ndufb9|Ndufv3|Ndufb8|Ndufa8|Uqcrc1|Ndufa10|Ndufs8|Atp5b|Ndufb6|Mtch2|Chchd10|Gadd45gip1|Cox6a1|Cox7a1|Atp5c1|Cycs|Cdk1|Pink1|Ndufc2|Uqcr10	30	1616	94	15175	1.9	0.6	m31
basement membrane (GO:0005604)	cellular_component	DEGs in Sertoli cells	2.54083e-06	enriched	Loxl1|Fn1|Pmp22|Lamc1|Ptn|Fbln1|Tgfb2|Fras1|Timp2|Lama5|Nid2|Col15a1|Ccdc80|Anxa2|Alb|Trf|Col4a5|Fgf9|Nid1|Tgfbi|Agrn|Hspg2|P3h1|Lamb1|Col18a1|Efemp2|Itga6|Sparc|Col4a1|Col4a2|Col9a3|Timp1|Dag1	33	1635	110	15298	2	0.7	m2
extracellular matrix structural constituent (GO:0005201)	molecular_function	DEGs in Sertoli cells	2.97471e-06	enriched	Col6a6|Mfap2|Col5a2|Col3a1|Fn1|Bgn|Lamc1|Dcn|Fbln1|Lum|Col6a2|Fras1|Igfbp6|Lama5|Nid2|Ltbp1|Col15a1|Vcan|Fbn2|Fbln2|Col4a5|Nid1|Col6a1|Tgfbi|Agrn|Hspg2|Lamb1|Col18a1|Efemp2|Mfge8|Tinagl1|Sparc|Col4a1|Col9a2|Spock2|Col4a2|Col9a3|Igfbp7	38	1597	132	15039	2.4	0.9	m9
regulation of cellular component organization (GO:0051128)	biological_process	Up-regulated in Sertoli cells	0.00184617	top.enriched	Tmsb4x|Podxl|Igfbp5|Igfbp4|Sfrp1|Tmsb10|Ncam1|Actg1|Mdk|S100a10|Slc25a4|Apoe|H3f3a|Gas1|Rspo1|Ezr|Cryab|Pcp4|Fn1|Palld|Pmp22|Dock11|Adam10|Ptn|Cdc42ep3|Dcn|Eef1a1|Id1|Lrp1|Wnt4|Lbp|Plxna4|Cfl1|Tgfb2|Wnt11|Plxna2|Igf1|Acaa2|Sema6a|Ppp3ca|Flna|Aqp1|Tpm1|Gpc3|Igf2|Rack1|Ppargc1a|Vgll4|Anxa2|Cct4|Npm1|Mtss1|Fis1|Myh10|Siva1|Fgfr2|Ogt|Mmp14|Dbn1|Ier3|Abca1|Arpc2|Syne2|Fhl1|Mid1ip1|Ift20|Rtn4|Pfdn5|Cct…	163	807	2295	15175	20.2	15.1	m75
respirasome (GO:0070469)	cellular_component	DEGs in Sertoli cells	3.81652e-06	enriched	Cox4i1|Cox4i2|Ndufv2|Cox5a|Ndufs2|Ndufb9|Ndufv3|Ndufb8|Sdhb|Ndufb10|Ndufa8|Uqcrc1|Ndufa10|Ndufs8|Ndufb6|Uqcrc2|AA467197|Cox6a1|Ndufb4|Cox7a1|Rab5if|Ndufc1|Ndufc2|Uqcr10|Ndufb11|Ndufs5	26	1635	76	15298	1.6	0.5	m10
respiratory electron transport chain (GO:0022904)	biological_process	DEGs in Sertoli cells	3.91805e-06	enriched	Slc1a3|Cox4i1|Ppargc1a|Cox4i2|Ndufv2|Park7|Cox5a|Ndufs2|Ndufb9|Ndufv3|Ndufb8|Sdhb|Ndufa8|Uqcrc1|Ndufa10|Ndufs8|Ndufb6|Mtch2|Cox6a1|Cycs|Cdk1|Pink1|Slc25a13|Ndufc2|Uqcr10	25	1616	71	15175	1.5	0.5	m31
mitochondrial ATP synthesis coupled electron transport (GO:0042775)	biological_process	DEGs in Sertoli cells	4.52988e-06	enriched	Cox4i1|Cox4i2|Ndufv2|Park7|Cox5a|Ndufs2|Ndufb9|Ndufv3|Ndufb8|Ndufa8|Uqcrc1|Ndufa10|Ndufs8|Ndufb6|Mtch2|Cox6a1|Cycs|Cdk1|Pink1|Ndufc2|Uqcr10	21	1616	53	15175	1.3	0.3	m31
regulation of cell morphogenesis (GO:0022604)	biological_process	DEGs in Sertoli cells	4.59606e-06	enriched	Mdk|S100a10|Parvb|Ezr|Fn1|Bambi|Ptn|Cdc42ep3|Plxna4|Plekho1|Cfl1|Fbln1|Rhou|Plxna2|Flna|Slc9a3r1|Myh10|Dbn1|Arpc2|Rtn4|Ttc3|Wnt5a|Fermt2|Palm|Parva|Kank1|Nrp1|Cux1|P4hb|Sh3glb1|St6gal1|Rhoc|Capzb|Ilk|Hnrnpk|Dab2|Coro1c|Actr3|Arhgap18|Rhob|Pak3|Rnd2|Sparc|Eps8|Aldoa|Plxnc1|Ptk2b|Cdc42se2|Tiam1|Fyn|Bcar1|Mov10|Gas7|Nedd9|Zmym3|Rdx|Myh9|Ptprf|Cdc42se1|Epb41l2|Plxna1|F11r|Rreb1|Ss18l2|Rhobtb3|Gna12	66	1616	313	15175	4.1	2.1	m21
respiratory chain complex (GO:0098803)	cellular_component	DEGs in Sertoli cells	5.26729e-06	enriched	Cox4i1|Cox4i2|Ndufv2|Cox5a|Ndufs2|Ndufb9|Ndufv3|Ndufb8|Sdhb|Ndufb10|Ndufa8|Uqcrc1|Ndufa10|Ndufs8|Ndufb6|Uqcrc2|AA467197|Cox6a1|Ndufb4|Ndufc1|Ndufc2|Uqcr10|Ndufb11|Ndufs5	24	1635	68	15298	1.5	0.4	m10
epithelial cell differentiation (GO:0030855)	biological_process	DEGs in Sertoli cells	5.57039e-06	enriched	Cdkn1c|Zfp36l1|Nr2f2|Macroh2a2|Ezr|Nfib|Sox4|Foxc1|Palld|Id1|Wnt4|Tgfb2|Wnt11|Id2|Igf1|Flna|Slc9a3r1|Id3|Col15a1|Ccnd1|Mtss1|Fgfr2|Rxra|Ift20|Klf2|Rtn4|Maf|Fstl1|Smo|Il6st|Wnt5a|Fzd2|Gata6|Taf10|Hes1|Cux1|Tgfbr1|Klf7|Casp3|Pard3|Zfp703|Hsd17b4|Macroh2a1|Lor|Cebpb|Dab2|Vim|Pck2|Cd63|Foxp1|Bad|Pbrm1|Col18a1|Vezf1|Ext1|Cdh2|Cited1|Gja1|Ppp1r16b|Basp1|Sox9|Akr1b3|Sfn|Fat1|Myo7a|Insc|Sox8|Acvrl1|Cyp26…	96	1616	521	15175	5.9	3.4	m31
envelope (GO:0031975)	cellular_component	DEGs in Sertoli cells	0.00192201	enriched	Slc25a4|Apoe|Ybx1|Hmgcs2|Slc1a3|Cox4i1|Cfl1|Acaa2|Atp5g3|Aqp1|Ppp2r2b|Smox|Cox4i2|Fis1|Ndufv2|Atp5pb|Sfxn1|Syne2|Slc25a3|Rtn4|Cdk4|Hsd17b10|Atp5d|Cyb5r3|Atp5a1|Bnip3l|Plscr3|Atp5h|Gata6|Park7|Snn|Cox5a|App|Acadl|Tmem14c|Ndufs2|Cuedc2|Ndufb9|Tubb5|Sh3glb1|Ndufv3|Armcx2|Ndufb8|Sdhb|Cox6c|Tspo|Ndufb10|Atp5g2|Nradd|Cat|Prelid1|Eci1|Fkbp8|Ndufa8|Cisd2|Lmna|Uqcrc1|Ndufa10|Ndufs8|Vdac1|Fundc2|Bad|Atp5b|…	145	1635	994	15298	8.9	6.5	m10
organelle envelope (GO:0031967)	cellular_component	DEGs in Sertoli cells	0.00192201	enriched	Slc25a4|Apoe|Ybx1|Hmgcs2|Slc1a3|Cox4i1|Cfl1|Acaa2|Atp5g3|Aqp1|Ppp2r2b|Smox|Cox4i2|Fis1|Ndufv2|Atp5pb|Sfxn1|Syne2|Slc25a3|Rtn4|Cdk4|Hsd17b10|Atp5d|Cyb5r3|Atp5a1|Bnip3l|Plscr3|Atp5h|Gata6|Park7|Snn|Cox5a|App|Acadl|Tmem14c|Ndufs2|Cuedc2|Ndufb9|Tubb5|Sh3glb1|Ndufv3|Armcx2|Ndufb8|Sdhb|Cox6c|Tspo|Ndufb10|Atp5g2|Nradd|Cat|Prelid1|Eci1|Fkbp8|Ndufa8|Cisd2|Lmna|Uqcrc1|Ndufa10|Ndufs8|Vdac1|Fundc2|Bad|Atp5b|…	145	1635	994	15298	8.9	6.5	m10
gland development (GO:0048732)	biological_process	DEGs in Sertoli cells	5.83609e-06	enriched	Sulf1|Igfbp5|Sfrp1|Mdk|Cdkn1c|Twsg1|Nfib|Foxc1|Ptn|Wnt4|Wls|Id2|Igf1|Tgm2|Aprt|Pbx1|Sulf2|Hmga2|Slc9a3r1|Lama5|Igf2|Ccnd1|Arid5b|Fgfr2|Rxra|Rtn4|Smo|Wnt5a|Gata6|Nrp1|Taf10|Cdo1|Hes1|Tgfbr1|Ahr|Tgfb3|Map2k2|Zfp703|Cebpb|Hoxb9|Bcl2l11|Pkm|Pck2|Tcf7l2|Bmpr1a|Igf1r|Serpine2|Gja1|Sox9|Pdgfa|Socs2|Nr5a1|Adrm1|Lsr|Psap|Hif1a|Scrib|Hmox1|Rps6ka1|Clcn2|Map2k1|Mapk3|Apc|Fasn|Aurka|Plxna1|Usf2|Rreb1|Ddr1|Ar…	77	1616	389	15175	4.8	2.6	m31
regulation of apoptotic signaling pathway (GO:2001233)	biological_process	DEGs in Sertoli cells	5.89152e-06	enriched	Sfrp1|Gas1|Pmp22|Wnt4|Tgfb2|Igf1|Acaa2|Dnaja1|Slc9a3r1|Rack1|Fis1|Ier3|Akt1|Ubb|Ppia|Trp53inp1|Park7|Ppp1ca|Nrp1|Ctnna1|Tgfbr1|P4hb|Sh3glb1|Gnai2|Hnrnpk|Erp29|Prelid1|Siah1a|Lmna|Dab2|Bcl2l11|Bad|Vdac2|Igbp1|Tcf7l2|Gclm|Mtch2|Hspb1|Clu|Inhbb|Itga6|Serinc3|Maged1|Bok|Tnfrsf12a|Ivns1abp|Tpd52l1|Ctsh|Mif|Gdnf|Hif1a|Fyn|Prkra|Vnn1|Hmox1|Creb3|Map2k1|Sgk3|Pink1|Hells|Dab2ip|Rnf34|Pdcd7|Eef1e1|Skil|Tri…	73	1616	362	15175	4.5	2.4	m31
cell-substrate adhesion (GO:0031589)	biological_process	DEGs in Sertoli cells	6.17243e-06	enriched	Sfrp1|Actg1|Mdk|S100a10|Parvb|Col3a1|Fn1|Lamc1|Ptn|Lrp1|Wnt4|Cfl1|Fbln1|Flna|Lama5|Nid2|Ccdc80|Fbln2|Mmp14|Gas6|Dbn1|Arpc2|Smad6|Itga3|Fermt2|Parva|Rsu1|Ldb1|Kank1|Nid1|Jam3|Nrp1|Rpl29|Ptprk|P4hb|St6gal1|Rras|Ilk|Dab2|Lamb1|Bcl2l11|Cd63|Coro1c|Phldb2|Efemp2|Bcam|Spp1|Itga6|Ttyh1|Atp1b2|Tnfrsf12a|Gpm6b|Bcan|Spock2|Acvrl1|Sdc4|Adamts9|Ptk2b|Tyro3|Tiam1|Bcar1|Nedd9|Nexmif|Dmd|Rreb1|Ddr1|Lgals1|Dag1	68	1616	329	15175	4.2	2.2	m21
ATP synthesis coupled electron transport (GO:0042773)	biological_process	DEGs in Sertoli cells	6.18918e-06	enriched	Cox4i1|Cox4i2|Ndufv2|Park7|Cox5a|Ndufs2|Ndufb9|Ndufv3|Ndufb8|Ndufa8|Uqcrc1|Ndufa10|Ndufs8|Ndufb6|Mtch2|Cox6a1|Cycs|Cdk1|Pink1|Ndufc2|Uqcr10	21	1616	54	15175	1.3	0.4	m31
cellular localization (GO:0051641)	biological_process	DEGs in Sertoli cells	0.00196668	top.enriched	Tmsb4x|Ramp1|Tmsb10|Ncam1|Kcne1l|Actg1|Ftl1|S100a10|Zfp36l1|Apoe|Macroh2a2|Gas1|Ezr|Actb|Cryab|Uchl1|Hsp90ab1|Arl4c|Ybx1|Pmp22|Adam10|Ptn|Lrp1|Wls|Cfl1|Tgfb2|Wnt11|Plxna2|Fth1|Snta1|Bsg|Abr|Lrrc4|Dnaja1|Sema6a|Ppp3ca|Flna|Slc9a3r1|Lama5|Gpc3|Cfh|Anp32a|Rack1|Ano1|Ppp2r2b|Anxa2|Clta|Cct4|Npm1|Fis1|Myh10|Fgfr2|Ogt|Mmp14|Atp5pb|Gas6|Dbn1|Ier3|Abca1|Arpc2|Syne2|Alb|Dbi|Ift20|Hmgn3|Rtn4|Cct8|Naca|Cct5…	331	1616	2569	15175	20.5	16.9	m93
regulation of epithelial cell proliferation (GO:0050678)	biological_process	DEGs in Sertoli cells	6.80138e-06	enriched	Sulf1|Sfrp1|Mdk|Zfp36l1|Nr2f2|Apoe|Gas1|Nfib|Hmgn1|Ptn|Id1|Tgfb2|Igf1|Sulf2|Hmga2|Gpc3|Igf2|Ccnd1|Npm1|Mtss1|Fgfr2|Aldh1a2|Rtn4|Smo|Atp5a1|Akt1|Glul|Wnt5a|Efnb2|Fgf9|Hes1|Ptprk|Tgfbr1|Emc10|Zfp703|Atpif1|Dab2|Foxp1|Bad|Dlk1|Tcf7l2|Jcad|Bmpr1a|Cyba|Ctsl|Gja1|Ppp1r16b|Maged1|Rgcc|Sox9|Sparc|Sfn|Acvrl1|Hmox1|B2m|Mef2c|Apc|Dab2ip|Rreb1|Yap1|Fmc1|Ccnd2|Jun|Uhrf1|Htra1|Suz12|Hmgb2|Birc5	68	1616	330	15175	4.2	2.2	m31
[truncated: 1,156 more rows]

## Sheet: germ
term	category	gene.cluster	adj.p.hyper.enri	info	genes	r	R	n	N	rR	nN	community
[truncated: 1,066 more rows]

[truncated: 3 more sheets: Leydig, interstitial, coelomic ep. & PTM]
