# Supplementary material for: Loss of NR5A1 in mouse Sertoli cells after sex determination changes cellular identity and induces cell death by anoikis
Source: Development. 2023 Dec 11;150(24):dev201710. doi: 10.1242/dev.201710 (PMC10753587; doi:10.1242/dev.201710)
Supplement: Table S4. List of anoikis-related genes (ARGs) deregulated in the Nr5a1SC-/- testis [file develop-150-201710-TableS4.xlsx]

## Sheet: anoikis-related (GeneCards)
#	Symbol	Description	Category	UniProt ID	GIFtS	GC id	Score	DEG in Sertoli
1	BRMS1	BRMS1 Transcriptional Repressor And Anoikis Regulator	Protein Coding	Q9HCU9	43	GC11M106161	15.33
2	PTK2	Protein Tyrosine Kinase 2	Protein Coding	Q05397	55	GC08M140657	8.26
3	NTRK2	Neurotrophic Receptor Tyrosine Kinase 2	Protein Coding	Q16620	61	GC09P084668	7.99
4	BCL2L11	BCL2 Like 11	Protein Coding	O43521	52	GC02P111119	7.44	up-regulated
5	SRC	SRC Proto-Oncogene, Non-Receptor Tyrosine Kinase	Protein Coding	P12931	58	GC20P037344	6.99
6	CAV1	Caveolin 1	Protein Coding	Q03135	55	GC07P116524	6.31
7	AKT1	AKT Serine/Threonine Kinase 1	Protein Coding	P31749	61	GC14M104769	6.1	up-regulated
8	ITGB1	Integrin Subunit Beta 1	Protein Coding	P05556	57	GC10M034209	5.64
9	CEACAM6	CEA Cell Adhesion Molecule 6	Protein Coding	P40199	48	GC19P041750	5.46
10	EGFR	Epidermal Growth Factor Receptor	Protein Coding	P00533	62	GC07P055019	5.3
27	CASP3	Caspase 3	Protein Coding	P42574	56	GC04M184627	3.58	up-regulated
12	BCL2	BCL2 Apoptosis Regulator	Protein Coding	P10415	57	GC18M063123	5.11
13	CEACAM5	CEA Cell Adhesion Molecule 5	Protein Coding	P06731	50	GC19P079747	5
14	STAT3	Signal Transducer And Activator Of Transcription 3	Protein Coding	P40763	61	GC17M042313	4.75
15	TP53	Tumor Protein P53	Protein Coding	P04637	61	GC17M007661	4.67
16	PTRH2	Peptidyl-TRNA Hydrolase 2	Protein Coding	Q9Y3E5	50	GC17M059674	4.66
17	SIK1	Salt Inducible Kinase 1	Protein Coding	P57059	53	GC21M043414	4.63
18	MAPK1	Mitogen-Activated Protein Kinase 1	Protein Coding	P28482	60	GC22M021759	4.47
19	TLE1	TLE Family Member 1, Transcriptional Corepressor	Protein Coding	Q04724	51	GC09M081583	4.47
20	CTNNB1	Catenin Beta 1	Protein Coding	P35222	60	GC03P041194	4.33
21	DAPK2	Death Associated Protein Kinase 2	Protein Coding	Q9UIK4	47	GC15M063907	4.23
22	BMF	Bcl2 Modifying Factor	Protein Coding	Q96LC9	44	GC15M040087	4.17
23	ZNF304	Zinc Finger Protein 304	Protein Coding	Q9HCX3	36	GC19P057351	4.17
24	ITGA5	Integrin Subunit Alpha 5	Protein Coding	P08648	56	GC12M055176	4.11
25	MCL1	MCL1 Apoptosis Regulator, BCL2 Family Member	Protein Coding	Q07820	55	GC01M154069	4
26	BCL2L1	BCL2 Like 1	Protein Coding	Q07817	54	GC20M031664	3.75
30	BAD	BCL2 Associated Agonist Of Cell Death	Protein Coding	Q92934	51	GC11M106036	3.4	up-regulated
28	CDH1	Cadherin 1	Protein Coding	P12830	56	GC16P068737	3.51
29	BDNF-AS	BDNF Antisense RNA	RNA Gene		24	GC11P027578	3.46
36	FN1	Fibronectin 1	Protein Coding	P02751	57	GC02M215360	3.24	up-regulated
42	ANGPTL4	Angiopoietin Like 4	Protein Coding	Q9BY76	51	GC19P008363	2.77	up-regulated
32	PAK1	P21 (RAC1) Activated Kinase 1	Protein Coding	Q13153	57	GC11M106562	3.36
33	ITGAV	Integrin Subunit Alpha V	Protein Coding	P06756	55	GC02P186589	3.3
34	MIR7-3HG	MIR7-3 Host Gene	RNA Gene	Q8N6C7	29	GC19P005386	3.27
35	PIK3CA	Phosphatidylinositol-4,5-Bisphosphate 3-Kinase Catalytic Subunit Alpha	Protein Coding	P42336	59	GC03P179148	3.24
54	BSG	Basigin (Ok Blood Group)	Protein Coding	P35613	51	GC19P000571	2.52	up-regulated
37	PTGS2	Prostaglandin-Endoperoxide Synthase 2	Protein Coding	P35354	56	GC01M186671	3.09
38	BAX	BCL2 Associated X, Apoptosis Regulator	Protein Coding	Q07812	57	GC19P048954	2.93
58	IGF1R	Insulin Like Growth Factor 1 Receptor	Protein Coding	P08069	61	GC15P098648	2.47	up-regulated
40	ERBB2	Erb-B2 Receptor Tyrosine Kinase 2	Protein Coding	P04626	62	GC17P039687	2.9
41	PTEN	Phosphatase And Tensin Homolog	Protein Coding	P60484	59	GC10P096651	2.89
60	IGF1	Insulin Like Growth Factor 1	Protein Coding	P05019	55	GC12M102395	2.47	up-regulated
64	ILK	Integrin Linked Kinase	Protein Coding	Q13418	52	GC11P006604	2.41	up-regulated
44	BRAF	B-Raf Proto-Oncogene, Serine/Threonine Kinase	Protein Coding	P15056	60	GC07M140748	2.68
71	ITGA3	Integrin Subunit Alpha 3	Protein Coding	P26006	55	GC17P050055	2.3	up-regulated
46	ITGA2	Integrin Subunit Alpha 2	Protein Coding	P17301	53	GC05P052989	2.64
73	CCND1	Cyclin D1	Protein Coding	P24385	60	GC11P069641	2.27	up-regulated
11	CASP8	Caspase 8	Protein Coding	Q14790	59	GC02P201233	5.15	down-regulated
31	MAPK3	Mitogen-Activated Protein Kinase 3	Protein Coding	P27361	56	GC16M040043	3.39	down-regulated
50	ATF4	Activating Transcription Factor 4	Protein Coding	P18848	52	GC22P039519	2.55
51	BDNF	Brain Derived Neurotrophic Factor	Protein Coding	P23560	56	GC11M027654	2.55
52	SCARNA5	Small Cajal Body-Specific RNA 5	RNA Gene		22	GC02P233275	2.55
53	CSPG4	Chondroitin Sulfate Proteoglycan 4	Protein Coding	Q6UVK1	53	GC15M075674	2.52
39	BCAR1	BCAR1 Scaffold Protein, Cas Family Member	Protein Coding	P56945	50	GC16M075228	2.93	down-regulated
55	AKT2	AKT Serine/Threonine Kinase 2	Protein Coding	P31751	61	GC19M040230	2.5
56	MTOR	Mechanistic Target Of Rapamycin Kinase	Protein Coding	P42345	63	GC01M011106	2.48
57	MAPK8	Mitogen-Activated Protein Kinase 8	Protein Coding	P45983	57	GC10P048306	2.47
43	CYCS	Cytochrome C, Somatic	Protein Coding	P99999	55	GC07M025118	2.69	down-regulated
45	YAP1	Yes1 Associated Transcriptional Regulator	Protein Coding	P46937	55	GC11P102110	2.68	down-regulated
47	ANXA5	Annexin A5	Protein Coding	P08758	53	GC04M121667	2.6	down-regulated
61	FBXW7-AS1	FBXW7 Antisense RNA 1	RNA Gene	B0L3A2	18	GC04P152338	2.44
62	PDK4	Pyruvate Dehydrogenase Kinase 4	Protein Coding	Q16654	50	GC07M095583	2.42
48	BIRC5	Baculoviral IAP Repeat Containing 5	Protein Coding	O15392	52	GC17P078214	2.59	down-regulated
49	TIMP1	TIMP Metallopeptidase Inhibitor 1	Protein Coding	P01033	52	GC0XP047831	2.58	down-regulated
65	CFLAR	CASP8 And FADD Like Apoptosis Regulator	Protein Coding	O15519	51	GC02P201131	2.39
66	RHOA	Ras Homolog Family Member A	Protein Coding	P61586	57	GC03M049359	2.38
59	ANKRD13C	Ankyrin Repeat Domain 13C	Protein Coding	Q8N6S4	39	GC01M070259	2.47	down-regulated
68	STK11	Serine/Threonine Kinase 11	Protein Coding	Q15831	57	GC19P001177	2.36
69	DAP3	Death Associated Protein 3	Protein Coding	P51398	47	GC01P155861	2.36
70	XIAP	X-Linked Inhibitor Of Apoptosis	Protein Coding	P98170	59	GC0XP123859	2.3
63	ITGA6	Integrin Subunit Alpha 6	Protein Coding	P23229	56	GC02P172427	2.42	down-regulated
67	HIF1A	Hypoxia Inducible Factor 1 Subunit Alpha	Protein Coding	Q16665	55	GC14P061695	2.37	down-regulated
72	PTK2B	Protein Tyrosine Kinase 2 Beta	Protein Coding	Q14289	56	GC08P027311	2.29	down-regulated
74	CTTN	Cortactin	Protein Coding	Q14247	50	GC11P070398	2.27
75	CALR	Calreticulin	Protein Coding	P27797	58	GC19P012938	2.23
76	TMX2-CTNND1	TMX2-CTNND1 Readthrough (NMD Candidate)	RNA Gene		19	GC11P057712	2.23
77	CDCP1	CUB Domain Containing Protein 1	Protein Coding	Q9H5V8	46	GC03M045082	2.22
78	TRC-GCA24-1	TRNA-Cys (GCA) 24-1	RNA Gene		8	GC17M056977	2.22
79	MYBBP1A	MYB Binding Protein 1a	Protein Coding	Q9BQG0	46	GC17M004538	2.21
80	CPT1A	Carnitine Palmitoyltransferase 1A	Protein Coding	P50416	55	GC11M068754	2.21
81	PLAUR	Plasminogen Activator, Urokinase Receptor	Protein Coding	Q03405	52	GC19M043646	2.19
82	SKP2	S-Phase Kinase Associated Protein 2	Protein Coding	Q13309	51	GC05P036151	2.19
83	TLE5	TLE Family Member 5, Transcriptional Modulator	Protein Coding	Q08117	44	GC19M008379	2.19	down-regulated
84	HGF	Hepatocyte Growth Factor	Protein Coding	P14210	58	GC07M081699	2.16
85	EGF	Epidermal Growth Factor	Protein Coding	P01133	58	GC04P109912	2.15
86	PIK3CG	Phosphatidylinositol-4,5-Bisphosphate 3-Kinase Catalytic Subunit Gamma	Protein Coding	P48736	55	GC07P106865	2.14
87	ITGB4	Integrin Subunit Beta 4	Protein Coding	P16144	56	GC17P075721	2.13
88	CERNA3	Competing Endogenous LncRNA 3 For MiR-645	RNA Gene		14	GC08P056085	2.13
89	DAPK1	Death Associated Protein Kinase 1	Protein Coding	P53355	56	GC09P087497	2.12
90	MIR145	MicroRNA 145	RNA Gene		26	GC05P149430	2.12
91	PIK3R1	Phosphoinositide-3-Kinase Regulatory Subunit 1	Protein Coding	P27986	57	GC05P068215	2.09
92	CHEK2	Checkpoint Kinase 2	Protein Coding	O96017	61	GC22M028687	2.08
93	MAP2K1	Mitogen-Activated Protein Kinase Kinase 1	Protein Coding	Q02750	61	GC15P066386	2.06	down-regulated
94	E2F1	E2F Transcription Factor 1	Protein Coding	Q01094	50	GC20M033675	2.05
95	CXCL12	C-X-C Motif Chemokine Ligand 12	Protein Coding	P48061	51	GC10M044370	2.04
96	LGALS3	Galectin 3	Protein Coding	P17931	52	GC14P055124	2
97	BAK1	BCL2 Antagonist/Killer 1	Protein Coding	Q16611	52	GC06M033572	1.99
98	MIR6744	MicroRNA 6744	RNA Gene		9	GC11P001256	1.98
99	PIK3R3	Phosphoinositide-3-Kinase Regulatory Subunit 3	Protein Coding	Q92569	51	GC01M046041	1.97
100	ABHD4	Abhydrolase Domain Containing 4, N-Acyl Phospholipase B	Protein Coding	Q8TB40	46	GC14P037354	1.96	down-regulated
101	CD44	CD44 Molecule (Indian Blood Group)	Protein Coding	P16070	55	GC11P035139	1.96
102	ITGA4	Integrin Subunit Alpha 4	Protein Coding	P13612	55	GC02P181456	1.94
103	FADD	Fas Associated Via Death Domain	Protein Coding	Q13158	52	GC11P070203	1.94
104	PHLDA2	Pleckstrin Homology Like Domain Family A Member 2	Protein Coding	Q53GA4	43	GC11M002928	1.94
105	TGFB1	Transforming Growth Factor Beta 1	Protein Coding	P01137	60	GC19M041301	1.94
106	HMCN1	Hemicentin 1	Protein Coding	Q96RW7	46	GC01P185734	1.94
107	MIR203A	MicroRNA 203a	RNA Gene		23	GC14P111609	1.93
108	MMP2	Matrix Metallopeptidase 2	Protein Coding	P08253	60	GC16P055390	1.92
109	CEBPB	CCAAT Enhancer Binding Protein Beta	Protein Coding	P17676	50	GC20P050190	1.92	up-regulated
110	CEMIP	Cell Migration Inducing Hyaluronidase 1	Protein Coding	Q8WUJ3	44	GC15P080779	1.92
111	CDKN3	Cyclin Dependent Kinase Inhibitor 3	Protein Coding	Q16667	48	GC14P054398	1.91
112	LINC01672	Long Intergenic Non-Protein Coding RNA 1672	RNA Gene		14	GC01P007053	1.91
113	CBL	Cbl Proto-Oncogene	Protein Coding	P22681	59	GC11P119206	1.9
114	CASP9	Caspase 9	Protein Coding	P55211	53	GC01M015491	1.9
115	SFN	Stratifin	Protein Coding	P31947	52	GC01P029179	1.9	down-regulated
116	MTDH	Metadherin	Protein Coding	Q86UE4	47	GC08P097644	1.9
117	PRKCA	Protein Kinase C Alpha	Protein Coding	P17252	57	GC17P066302	1.88
118	TNFRSF10B	TNF Receptor Superfamily Member 10b	Protein Coding	O14763	57	GC08M023020	1.88
119	CXCL8	C-X-C Motif Chemokine Ligand 8	Protein Coding	P10145	51	GC04P073740	1.88
120	MIR200C	MicroRNA 200c	RNA Gene		25	GC12P026365	1.88
121	AR	Androgen Receptor	Protein Coding	P10275	59	GC0XP067544	1.86
122	CDKN2A	Cyclin Dependent Kinase Inhibitor 2A	Protein Coding	Q8N726	59	GC09M021967	1.85
123	PIK3CB	Phosphatidylinositol-4,5-Bisphosphate 3-Kinase Catalytic Subunit Beta	Protein Coding	P42338	55	GC03M138652	1.85
124	CLDN1	Claudin 1	Protein Coding	O95832	53	GC03M190305	1.85
125	MIR204	MicroRNA 204	RNA Gene		26	GC09M070809	1.85
126	MIR26A1	MicroRNA 26a-1	RNA Gene		23	GC03P037969	1.85
127	CDKN1A	Cyclin Dependent Kinase Inhibitor 1A	Protein Coding	P38936	56	GC06P100341	1.83
128	CDKN1B	Cyclin Dependent Kinase Inhibitor 1B	Protein Coding	P46527	55	GC12P026558	1.83
129	KLF12	KLF Transcription Factor 12	Protein Coding	Q9Y4X4	44	GC13M073686	1.83
130	NTRK1	Neurotrophic Receptor Tyrosine Kinase 1	Protein Coding	P04629	57	GC01P156815	1.81
131	PDGFRB	Platelet Derived Growth Factor Receptor Beta	Protein Coding	P09619	60	GC05M150113	1.81
132	MYC	MYC Proto-Oncogene, BHLH Transcription Factor	Protein Coding	P01106	59	GC08P127735	1.81
133	PLAU	Plasminogen Activator, Urokinase	Protein Coding	P00749	59	GC10P073909	1.81
134	SMAD4	SMAD Family Member 4	Protein Coding	Q13485	59	GC18P051028	1.81
135	PLK1	Polo Like Kinase 1	Protein Coding	P53350	58	GC16P044698	1.81
136	MUC1	Mucin 1, Cell Surface Associated	Protein Coding	P15941	55	GC01M155185	1.81
137	LGALS1	Galectin 1	Protein Coding	P09382	50	GC22P037675	1.81	down-regulated
138	PYCARD	PYD And CARD Domain Containing	Protein Coding	Q9ULZ3	48	GC16M031201	1.81
139	SESN2	Sestrin 2	Protein Coding	P58004	46	GC01P029272	1.81
140	ITGB3	Integrin Subunit Beta 3	Protein Coding	P05106	59	GC17P072168	1.8
141	KRAS	KRAS Proto-Oncogene, GTPase	Protein Coding	P01116	59	GC12M025204	1.8	up-regulated
142	NRAS	NRAS Proto-Oncogene, GTPase	Protein Coding	P01111	57	GC01M114704	1.78
143	BID	BH3 Interacting Domain Death Agonist	Protein Coding	P55957	52	GC22M017734	1.78
144	THBS1	Thrombospondin 1	Protein Coding	P07996	52	GC15P039581	1.78
145	HRAS	HRas Proto-Oncogene, GTPase	Protein Coding	P01112	59	GC11M007272	1.76
146	CDK11A	Cyclin Dependent Kinase 11A	Protein Coding	Q9UQ88	47	GC01M001702	1.75
147	CDK11B	Cyclin Dependent Kinase 11B	Protein Coding	P21127	47	GC01M009166	1.75
148	PPARG	Peroxisome Proliferator Activated Receptor Gamma	Protein Coding	P37231	60	GC03P012287	1.72
149	IL6	Interleukin 6	Protein Coding	P05231	59	GC07P022725	1.72
150	MYH9	Myosin Heavy Chain 9	Protein Coding	P35579	55	GC22M036281	1.68	down-regulated
151	CCN2	Cellular Communication Network Factor 2	Protein Coding	P29279	53	GC06M131948	1.68
152	CCR7	C-C Motif Chemokine Receptor 7	Protein Coding	P32248	51	GC17M057061	1.68
153	MSLN	Mesothelin	Protein Coding	Q13421	50	GC16P019819	1.68
154	RAC1	Rac Family Small GTPase 1	Protein Coding	P63000	56	GC07P006377	1.68
155	GRHL2	Grainyhead Like Transcription Factor 2	Protein Coding	Q6ISB3	47	GC08P101492	1.68
156	BIRC3	Baculoviral IAP Repeat Containing 3	Protein Coding	Q13489	53	GC11P102317	1.66
157	RHOG	Ras Homolog Family Member G	Protein Coding	P84095	47	GC11M007434	1.65
158	CCAR2	Cell Cycle And Apoptosis Regulator 2	Protein Coding	Q8N163	43	GC08P022604	1.65
159	NQO1	NAD(P)H Quinone Dehydrogenase 1	Protein Coding	P15559	55	GC16M069706	1.64
160	MIR21	MicroRNA 21	RNA Gene		26	GC17P072430	1.63
161	MMP13	Matrix Metallopeptidase 13	Protein Coding	P45452	57	GC11M102942	1.61
162	FAS	Fas Cell Surface Death Receptor	Protein Coding	P25445	57	GC10P096667	1.6
163	MTA1	Metastasis Associated 1	Protein Coding	Q13330	50	GC14P105419	1.6	up-regulated
164	MYO5A	Myosin VA	Protein Coding	Q9Y4I1	51	GC15M131124	1.6
165	EDA2R	Ectodysplasin A2 Receptor	Protein Coding	Q9HAV5	50	GC0XM066595	1.6
166	CCN6	Cellular Communication Network Factor 6	Protein Coding	O95389	48	GC06P112053	1.6
167	MMP9	Matrix Metallopeptidase 9	Protein Coding	P14780	61	GC20P046008	1.58
168	ABL1	ABL Proto-Oncogene 1, Non-Receptor Tyrosine Kinase	Protein Coding	P00519	59	GC09P130713	1.58
169	MAPK11	Mitogen-Activated Protein Kinase 11	Protein Coding	Q15759	54	GC22M050263	1.58
170	SOD2	Superoxide Dismutase 2	Protein Coding	P04179	54	GC06M159669	1.58
171	SOD2-OT1	SOD2 Overlapping Transcript 1	RNA Gene		15	GC06M159772	1.58
172	PTHLH	Parathyroid Hormone Like Hormone	Protein Coding	P12272	52	GC12M027959	1.57
173	PDGFB	Platelet Derived Growth Factor Subunit B	Protein Coding	P01127	58	GC22M066800	1.56
174	GLI2	GLI Family Zinc Finger 2	Protein Coding	P10070	56	GC02P120735	1.56
175	EZH2	Enhancer Of Zeste 2 Polycomb Repressive Complex 2 Subunit	Protein Coding	Q15910	60	GC07M148807	1.55
176	RIPK1	Receptor Interacting Serine/Threonine Kinase 1	Protein Coding	Q13546	56	GC06P003449	1.55
177	NOTCH1	Notch Receptor 1	Protein Coding	P46531	59	GC09M138053	1.55
178	CXCR4	C-X-C Motif Chemokine Receptor 4	Protein Coding	P61073	59	GC02M136114	1.54
179	HMGA1	High Mobility Group AT-Hook 1	Protein Coding	P17096	53	GC06P100306	1.53
180	SIK2	Salt Inducible Kinase 2	Protein Coding	Q9H0K1	52	GC11P112081	1.53
181	TNFSF10	TNF Superfamily Member 10	Protein Coding	P50591	51	GC03M172505	1.53
182	LINC00958	Long Intergenic Non-Protein Coding RNA 958	RNA Gene		19	GC11M012877	1.53
183	ANGPTL2	Angiopoietin Like 2	Protein Coding	Q9UKU9	44	GC09M127087	1.51
184	S100A4	S100 Calcium Binding Protein A4	Protein Coding	P26447	52	GC01M153543	1.5
185	NTF3	Neurotrophin 3	Protein Coding	P20783	51	GC12P026301	1.5
186	ETV4	ETS Variant Transcription Factor 4	Protein Coding	P43268	49	GC17M043527	1.5
187	MIR124-1	MicroRNA 124-1	RNA Gene		22	GC08M009903	1.5
188	HTRA1	HtrA Serine Peptidase 1	Protein Coding	Q92743	52	GC10P122461	1.47	down-regulated
189	LATS1	Large Tumor Suppressor Kinase 1	Protein Coding	O95835	51	GC06M149658	1.47
190	CEACAM3	CEA Cell Adhesion Molecule 3	Protein Coding	P40198	49	GC19P041796	1.47
191	EIF2AK3	Eukaryotic Translation Initiation Factor 2 Alpha Kinase 3	Protein Coding	Q9NZJ5	55	GC02M088556	1.47
192	LAMC2	Laminin Subunit Gamma 2	Protein Coding	Q13753	54	GC01P183186	1.47
193	PHB1	Prohibitin 1	Protein Coding	P35232	53	GC17M057571	1.47
194	LAMB3	Laminin Subunit Beta 3	Protein Coding	Q13751	52	GC01M209614	1.47
195	LAMA3	Laminin Subunit Alpha 3	Protein Coding	Q16787	51	GC18P023689	1.47
196	CDH2	Cadherin 2	Protein Coding	P19022	59	GC18M029426	1.45	up-regulated
197	CSNK2A1	Casein Kinase 2 Alpha 1	Protein Coding	P68400	57	GC20M000472	1.45
198	EDIL3	EGF Like Repeats And Discoidin Domains 3	Protein Coding	O43854	47	GC05M083940	1.45
199	ZEB2	Zinc Finger E-Box Binding Homeobox 2	Protein Coding	O60315	54	GC02M144384	1.44
200	TLN1	Talin 1	Protein Coding	Q9Y490	49	GC09M035696	1.44
201	MIR200B	MicroRNA 200b	RNA Gene		24	GC01P001167	1.44
202	SIRT3	Sirtuin 3	Protein Coding	Q9NTG7	54	GC11M000215	1.42	down-regulated
203	OLFM3	Olfactomedin 3	Protein Coding	Q96PB7	44	GC01M101802	1.42
204	CLU	Clusterin	Protein Coding	P10909	54	GC08M027596	1.41	down-regulated
205	SPINK1	Serine Peptidase Inhibitor Kazal Type 1	Protein Coding	P00995	48	GC05M147825	1.41
206	CPEB2	Cytoplasmic Polyadenylation Element Binding Protein 2	Protein Coding	Q7Z5Q1	42	GC04P020221	1.41
207	SMAD5-AS1	SMAD5 Antisense RNA 1	RNA Gene	Q9Y6J3	26	GC05M136129	1.41
208	NAT1	N-Acetyltransferase 1	Protein Coding	P18440	51	GC08P018183	1.4
209	TSG101	Tumor Susceptibility 101	Protein Coding	Q99816	50	GC11M018468	1.4
210	MIR200A	MicroRNA 200a	RNA Gene		23	GC01P004952	1.4
211	SERPINA1	Serpin Family A Member 1	Protein Coding	P01009	56	GC14M094376	1.39
212	AKT3	AKT Serine/Threonine Kinase 3	Protein Coding	Q9Y243	61	GC01M243488	1.37
213	RELA	RELA Proto-Oncogene, NF-KB Subunit	Protein Coding	Q04206	59	GC11M065653	1.37
214	MAPK14	Mitogen-Activated Protein Kinase 14	Protein Coding	Q16539	58	GC06P100333	1.37
215	RPS6KA1	Ribosomal Protein S6 Kinase A1	Protein Coding	Q15418	57	GC01P026540	1.37	down-regulated
216	TNFRSF1A	TNF Receptor Superfamily Member 1A	Protein Coding	P19438	57	GC12M006328	1.37
217	FASLG	Fas Ligand	Protein Coding	P48023	55	GC01P172628	1.37
218	AFP	Alpha Fetoprotein	Protein Coding	P02771	53	GC04P073431	1.37
219	ITGA8	Integrin Subunit Alpha 8	Protein Coding	P53708	52	GC10M015513	1.37
220	PBK	PDZ Binding Kinase	Protein Coding	Q96KB5	51	GC08M027809	1.37	down-regulated
221	SATB1	SATB Homeobox 1	Protein Coding	Q01826	51	GC03M022947	1.37	up-regulated
222	CD63	CD63 Molecule	Protein Coding	P08962	50	GC12M055725	1.37	up-regulated
223	EEF1A1	Eukaryotic Translation Elongation Factor 1 Alpha 1	Protein Coding	P68104	50	GC06M078497	1.37	up-regulated
224	LTB4R2	Leukotriene B4 Receptor 2	Protein Coding	Q9NPC1	50	GC14P037379	1.37
225	NOX4	NADPH Oxidase 4	Protein Coding	Q9NPH5	50	GC11M089324	1.37
226	MAVS	Mitochondrial Antiviral Signaling Protein	Protein Coding	Q7Z434	47	GC20P004784	1.37
227	HRC	Histidine Rich Calcium Binding Protein	Protein Coding	P23327	43	GC19M049151	1.37
228	RHOB	Ras Homolog Family Member B	Protein Coding	P62745	51	GC02P020447	1.37	up-regulated
229	PPP1R13B	Protein Phosphatase 1 Regulatory Subunit 13B	Protein Coding	Q96KQ4	44	GC14M103733	1.37
230	MET	MET Proto-Oncogene, Receptor Tyrosine Kinase	Protein Coding	P08581	61	GC07P116672	1.37
231	PLG	Plasminogen	Protein Coding	P00747	56	GC06P160702	1.36
232	RAF1	Raf-1 Proto-Oncogene, Serine/Threonine Kinase	Protein Coding	P04049	61	GC03M012583	1.34
233	EPHA2	EPH Receptor A2	Protein Coding	P29317	60	GC01M016124	1.34
234	PARP1	Poly(ADP-Ribose) Polymerase 1	Protein Coding	P09874	58	GC01M226360	1.34
235	MAPK10	Mitogen-Activated Protein Kinase 10	Protein Coding	P53779	56	GC04M085990	1.34
236	PRKCQ	Protein Kinase C Theta	Protein Coding	Q04759	56	GC10M006670	1.34
237	RB1	RB Transcriptional Corepressor 1	Protein Coding	P06400	55	GC13P048303	1.34
238	BRCA2	BRCA2 DNA Repair Associated	Protein Coding	P51587	54	GC13P032315	1.34
239	HAVCR2	Hepatitis A Virus Cellular Receptor 2	Protein Coding	Q8TDQ0	52	GC05M157063	1.34
240	SP1	Sp1 Transcription Factor	Protein Coding	P08047	52	GC12P053380	1.34
241	DOCK1	Dedicator Of Cytokinesis 1	Protein Coding	Q14185	51	GC10P126905	1.34
242	VTN	Vitronectin	Protein Coding	P04004	51	GC17M056460	1.34
243	PDCD4	Programmed Cell Death 4	Protein Coding	Q53EL6	50	GC10P110871	1.34	up-regulated
244	INHBB	Inhibin Subunit Beta B	Protein Coding	P09529	48	GC02P125323	1.34	down-regulated
245	PRPF4B	Pre-MRNA Processing Factor 4B	Protein Coding	Q13523	48	GC06P004021	1.34
246	RANBP9	RAN Binding Protein 9	Protein Coding	Q96S59	48	GC06M013621	1.34
247	SESN1	Sestrin 1	Protein Coding	Q9Y6P5	47	GC06M108986	1.34
248	SESN3	Sestrin 3	Protein Coding	P58005	45	GC11M106771	1.34	up-regulated
249	ZBTB7A	Zinc Finger And BTB Domain Containing 7A	Protein Coding	O95365	44	GC19M008428	1.34
250	CD24	CD24 Molecule	Protein Coding	P25063	41	GC06M106969	1.34
251	H19	H19 Imprinted Maternally Expressed Transcript	RNA Gene		30	GC11M001995	1.34
252	MIR141	MicroRNA 141	RNA Gene		24	GC12P026366	1.34
253	ELANE	Elastase, Neutrophil Expressed	Protein Coding	P08246	58	GC19P005129	1.32
254	IDH1	Isocitrate Dehydrogenase (NADP(+)) 1	Protein Coding	O75874	60	GC02M208236	1.31
255	KDR	Kinase Insert Domain Receptor	Protein Coding	P35968	60	GC04M055078	1.31
256	MDM2	MDM2 Proto-Oncogene	Protein Coding	Q00987	59	GC12P068808	1.31
257	NFE2L2	NFE2 Like BZIP Transcription Factor 2	Protein Coding	Q16236	58	GC02M177227	1.31
258	ZEB1	Zinc Finger E-Box Binding Homeobox 1	Protein Coding	P37275	56	GC10P031318	1.31
259	KL	Klotho	Protein Coding	Q9UEF7	55	GC13P033016	1.31
260	PRKCI	Protein Kinase C Iota	Protein Coding	P41743	54	GC03P170222	1.31
261	CRYAB	Crystallin Alpha B	Protein Coding	P02511	53	GC11M111908	1.31	up-regulated
262	FGF2	Fibroblast Growth Factor 2	Protein Coding	P09038	53	GC04P122826	1.31
263	EPHB6	EPH Receptor B6	Protein Coding	O15197	52	GC07P151519	1.31
264	HK2	Hexokinase 2	Protein Coding	P52789	52	GC02P074833	1.31	down-regulated
265	LTF	Lactotransferrin	Protein Coding	P02788	52	GC03M046435	1.31
266	IQGAP1	IQ Motif Containing GTPase Activating Protein 1	Protein Coding	P46940	50	GC15P090388	1.31
267	MGAT5	Alpha-1,6-Mannosylglycoprotein 6-Beta-N-Acetylglucosaminyltransferase	Protein Coding	Q09328	49	GC02P134119	1.31
268	SDCBP	Syndecan Binding Protein	Protein Coding	O00560	47	GC08P058539	1.31
269	ABHD2	Abhydrolase Domain Containing 2, Acylglycerol Lipase	Protein Coding	P08910	46	GC15P089087	1.31
270	SPIB	Spi-B Transcription Factor	Protein Coding	Q01892	46	GC19P050418	1.31
271	TRIM31	Tripartite Motif Containing 31	Protein Coding	Q9BZY9	44	GC06M077805	1.31
272	MIR1827	MicroRNA 1827	RNA Gene		13	GC12P100189	1.31
273	PDGFRA	Platelet Derived Growth Factor Receptor Alpha	Protein Coding	P16234	60	GC04P054229	1.28
274	TLR3	Toll Like Receptor 3	Protein Coding	O15455	58	GC04P186059	1.28
275	PLAT	Plasminogen Activator, Tissue Type	Protein Coding	P00750	56	GC08M042174	1.28	up-regulated
276	ROCK1	Rho Associated Coiled-Coil Containing Protein Kinase 1	Protein Coding	Q13464	56	GC18M020946	1.28
277	VEGFA	Vascular Endothelial Growth Factor A	Protein Coding	P15692	56	GC06P043770	1.28
278	CASP10	Caspase 10	Protein Coding	Q92851	55	GC02P201182	1.28
279	PAK4	P21 (RAC1) Activated Kinase 4	Protein Coding	O96013	55	GC19P039125	1.28
280	PIN1	Peptidylprolyl Cis/Trans Isomerase, NIMA-Interacting 1	Protein Coding	Q13526	54	GC19P009835	1.28
281	IL1RAP	Interleukin 1 Receptor Accessory Protein	Protein Coding	Q9NPH3	53	GC03P190514	1.28
282	YWHAZ	Tyrosine 3-Monooxygenase/Tryptophan 5-Monooxygenase Activation Protein Zeta	Protein Coding	P63104	53	GC08M100917	1.28	up-regulated
283	BMP6	Bone Morphogenetic Protein 6	Protein Coding	P22004	52	GC06P007726	1.28
284	TWIST1	Twist Family BHLH Transcription Factor 1	Protein Coding	Q15672	52	GC07M019020	1.28
285	UBE2C	Ubiquitin Conjugating Enzyme E2 C	Protein Coding	O00762	52	GC20P045812	1.28	down-regulated
286	ELK1	ETS Transcription Factor ELK1	Protein Coding	P19419	50	GC0XM047635	1.28
287	BNIP3L	BCL2 Interacting Protein 3 Like	Protein Coding	O60238	49	GC08P026383	1.28	up-regulated
288	KDM3A	Lysine Demethylase 3A	Protein Coding	Q9Y4C1	49	GC02P086440	1.28
289	PRDX4	Peroxiredoxin 4	Protein Coding	Q13162	48	GC0XP023665	1.28	up-regulated
290	BNIP3	BCL2 Interacting Protein 3	Protein Coding	Q12983	47	GC10M131966	1.28
291	LMO3	LIM Domain Only 3	Protein Coding	Q8TAP4	45	GC12M016548	1.28
292	ZNF32	Zinc Finger Protein 32	Protein Coding	P17041	40	GC10M043643	1.28
293	CRMA	Cardiomyocyte Maturation Associated LncRNA	RNA Gene		23	GC20M062545	1.28
294	ARHGAP19-SLIT1	ARHGAP19-SLIT1 Readthrough (NMD Candidate)	RNA Gene		20	GC10M097153	1.28
295	MIR525	MicroRNA 525	RNA Gene		19	GC19P053697	1.28
296	MIR363	MicroRNA 363	RNA Gene		17	GC0XM134359	1.28
297	LINC02605	Long Intergenic Non-Protein Coding RNA 2605	RNA Gene		14	GC08P078838	1.28
298	TUBB3	Tubulin Beta 3 Class III	Protein Coding	Q13509	55	GC16P091899	1.26	down-regulated
299	HSP90B1	Heat Shock Protein 90 Beta Family Member 1	Protein Coding	P14625	54	GC12P103930	1.26	down-regulated
300	PTPN11	Protein Tyrosine Phosphatase Non-Receptor Type 11	Protein Coding	Q06124	60	GC12P112418	1.24
301	SLC2A1	Solute Carrier Family 2 Member 1	Protein Coding	P11166	60	GC01M042925	1.24
302	HMOX1	Heme Oxygenase 1	Protein Coding	P09601	59	GC22P035380	1.24	down-regulated
303	PRKACA	Protein Kinase CAMP-Activated Catalytic Subunit Alpha	Protein Coding	P17612	59	GC19M015120	1.24
304	CD36	CD36 Molecule	Protein Coding	P16671	57	GC07P080369	1.24
305	PAK3	P21 (RAC1) Activated Kinase 3	Protein Coding	O75914	57	GC0XP110944	1.24	down-regulated
306	PIK3R2	Phosphoinositide-3-Kinase Regulatory Subunit 2	Protein Coding	O00459	56	GC19P018153	1.24
307	PPP2CA	Protein Phosphatase 2 Catalytic Subunit Alpha	Protein Coding	P67775	56	GC05M134194	1.24
308	CASP6	Caspase 6	Protein Coding	P55212	55	GC04M109688	1.24
309	PAK2	P21 (RAC1) Activated Kinase 2	Protein Coding	Q13177	55	GC03P196739	1.24
310	CDH3	Cadherin 3	Protein Coding	P22223	54	GC16P068651	1.24
311	PTK6	Protein Tyrosine Kinase 6	Protein Coding	Q13882	54	GC20M063528	1.24
312	EEF2K	Eukaryotic Elongation Factor 2 Kinase	Protein Coding	O00418	53	GC16P044660	1.24
313	LPAR1	Lysophosphatidic Acid Receptor 1	Protein Coding	Q92633	53	GC09M110873	1.24
314	LRP1	LDL Receptor Related Protein 1	Protein Coding	Q07954	53	GC12P057128	1.24	up-regulated
315	TCF7L2	Transcription Factor 7 Like 2	Protein Coding	Q9NQB0	53	GC10P112950	1.24	up-regulated
316	TGFBR3	Transforming Growth Factor Beta Receptor 3	Protein Coding	Q03167	53	GC01M091680	1.24
317	CEACAM1	CEA Cell Adhesion Molecule 1	Protein Coding	P13688	52	GC19M042507	1.24
318	GLO1	Glyoxalase I	Protein Coding	Q04760	52	GC06M078102	1.24
319	RBL2	RB Transcriptional Corepressor Like 2	Protein Coding	Q08999	52	GC16P053433	1.24
320	SIRPA	Signal Regulatory Protein Alpha	Protein Coding	P78324	52	GC20P001894	1.24
321	ADCY10	Adenylate Cyclase 10	Protein Coding	Q96PN6	51	GC01M167809	1.24
322	GDF2	Growth Differentiation Factor 2	Protein Coding	Q9UK05	51	GC10P047322	1.24
323	TRAF2	TNF Receptor Associated Factor 2	Protein Coding	Q12933	51	GC09P136881	1.24
324	IL17A	Interleukin 17A	Protein Coding	Q16552	50	GC06P052186	1.24
325	VPS37A	VPS37A Subunit Of ESCRT-I	Protein Coding	Q8NEZ2	49	GC08P017246	1.24
326	APOBEC3G	Apolipoprotein B MRNA Editing Enzyme Catalytic Subunit 3G	Protein Coding	Q9HC16	48	GC22P049998	1.24
327	COL13A1	Collagen Type XIII Alpha 1 Chain	Protein Coding	Q5TAT6	48	GC10P069801	1.24
328	TNFRSF12A	TNF Receptor Superfamily Member 12A	Protein Coding	Q9NP84	48	GC16P003018	1.24	down-regulated
329	BAG1	BAG Cochaperone 1	Protein Coding	Q99933	47	GC09M033245	1.24
330	MNX1	Motor Neuron And Pancreas Homeobox 1	Protein Coding	P50219	47	GC07M156994	1.24
331	RAD9A	RAD9 Checkpoint Clamp Component A	Protein Coding	Q99638	46	GC11P072385	1.24
332	IFI27	Interferon Alpha Inducible Protein 27	Protein Coding	P40305	45	GC14P094104	1.24	down-regulated
333	MEGF11	Multiple EGF Like Domains 11	Protein Coding	A6BM72	45	GC15M065895	1.24
334	ITPRIP	Inositol 1,4,5-Trisphosphate Receptor Interacting Protein	Protein Coding	Q8IWB1	43	GC10M104309	1.24
335	BCL2L15	BCL2 Like 15	Protein Coding	Q5TBC7	38	GC01M113876	1.24
336	MIR381	MicroRNA 381	RNA Gene		20	GC14P111884	1.24
337	MIR494	MicroRNA 494	RNA Gene		19	GC14P111896	1.24
338	MIR1248	MicroRNA 1248	RNA Gene		17	GC03P187239	1.24
339	MIR645	MicroRNA 645	RNA Gene		16	GC20P050585	1.24
340	EMSLR	E2F1 MRNA Stabilizing LncRNA	RNA Gene		15	GC07P101962	1.24
341	MIR378E	MicroRNA 378e	RNA Gene		15	GC05P170028	1.24
342	SNORD138	Small Nucleolar RNA, C/D Box 138	RNA Gene		15	GC05P086755	1.24
343	NOTCH3	Notch Receptor 3	Protein Coding	Q9UM47	58	GC19M015159	1.19
344	GLUD1	Glutamate Dehydrogenase 1	Protein Coding	P00367	57	GC10M087050	1.19
345	PTPN1	Protein Tyrosine Phosphatase Non-Receptor Type 1	Protein Coding	P18031	57	GC20P050510	1.19	down-regulated
346	RPS6KB1	Ribosomal Protein S6 Kinase B1	Protein Coding	P23443	56	GC17P059893	1.19
347	SIRT1	Sirtuin 1	Protein Coding	Q96EB6	56	GC10P067884	1.19
348	FASN	Fatty Acid Synthase	Protein Coding	P49327	55	GC17M082078	1.19	down-regulated
349	PPP2R1A	Protein Phosphatase 2 Scaffold Subunit Aalpha	Protein Coding	P30153	55	GC19P080179	1.19
350	TPM1	Tropomyosin 1	Protein Coding	P09493	55	GC15P132613	1.19	up-regulated
351	COL4A2	Collagen Type IV Alpha 2 Chain	Protein Coding	P08572	53	GC13P110305	1.19	down-regulated
352	CTNND1	Catenin Delta 1	Protein Coding	O60716	52	GC11P058277	1.19
353	CD151	CD151 Molecule (Raph Blood Group)	Protein Coding	P48509	51	GC11P002671	1.19
354	MMP11	Matrix Metallopeptidase 11	Protein Coding	P24347	51	GC22P023768	1.19	down-regulated
355	PPP2R2A	Protein Phosphatase 2 Regulatory Subunit Balpha	Protein Coding	P63151	51	GC08P026292	1.19
356	SEMA7A	Semaphorin 7A (John Milton Hagen Blood Group)	Protein Coding	O75326	51	GC15M074409	1.19	down-regulated
357	ARHGEF7	Rho Guanine Nucleotide Exchange Factor 7	Protein Coding	Q14155	49	GC13P111114	1.19
358	CCN1	Cellular Communication Network Factor 1	Protein Coding	O00622	47	GC01P085581	1.19
359	PPP2R5A	Protein Phosphatase 2 Regulatory Subunit B'Alpha	Protein Coding	Q15172	47	GC01P212285	1.19
360	BST2	Bone Marrow Stromal Cell Antigen 2	Protein Coding	Q10589	46	GC19M017403	1.19	down-regulated
361	PPP2R2D	Protein Phosphatase 2 Regulatory Subunit Bdelta	Protein Coding	Q66LE6	42	GC10P131900	1.19
362	CCDC178	Coiled-Coil Domain Containing 178	Protein Coding	Q5BJE1	38	GC18M032937	1.19
363	MIR10A	MicroRNA 10a	RNA Gene		24	GC17M048579	1.19
364	MIR30B	MicroRNA 30b	RNA Gene		24	GC08M134800	1.19
365	MIR30C1	MicroRNA 30c-1	RNA Gene		24	GC01P040757	1.19
366	SHC1	SHC Adaptor Protein 1	Protein Coding	P29353	51	GC01M154962	1.17
367	BUB1	BUB1 Mitotic Checkpoint Serine/Threonine Kinase	Protein Coding	O43683	56	GC02M110637	1.13
368	CDC25C	Cell Division Cycle 25C	Protein Coding	P30307	55	GC05M138285	1.13
369	CDK1	Cyclin Dependent Kinase 1	Protein Coding	P06493	55	GC10P060772	1.13	down-regulated
370	BUB3	BUB3 Mitotic Checkpoint Protein	Protein Coding	O43684	53	GC10P123154	1.13
371	FER	FER Tyrosine Kinase	Protein Coding	P16591	53	GC05P108747	1.13
372	ITGB5	Integrin Subunit Beta 5	Protein Coding	P18084	53	GC03M124761	1.13
373	SETD2	SET Domain Containing 2, Histone Lysine Methyltransferase	Protein Coding	Q9BYW2	53	GC03M047033	1.13
374	SLCO1B3	Solute Carrier Organic Anion Transporter Family Member 1B3	Protein Coding	Q9NPD5	52	GC12P020810	1.13
375	TP73	Tumor Protein P73	Protein Coding	O15350	52	GC01P003652	1.13
376	MAD2L1	Mitotic Arrest Deficient 2 Like 1	Protein Coding	Q13257	51	GC04M120055	1.13
377	BCL2L2	BCL2 Like 2	Protein Coding	Q92843	50	GC14P037586	1.13
378	DLG1	Discs Large MAGUK Scaffold Protein 1	Protein Coding	Q12959	50	GC03M197042	1.13
379	PDCD6IP	Programmed Cell Death 6 Interacting Protein	Protein Coding	Q8WUM4	50	GC03P033798	1.13
380	TDGF1	Teratocarcinoma-Derived Growth Factor 1	Protein Coding	P13385	49	GC03P050787	1.13
381	EDAR	Ectodysplasin A Receptor	Protein Coding	Q9UNE0	48	GC02M108894	1.13
382	SH3GLB1	SH3 Domain Containing GRB2 Like, Endophilin B1	Protein Coding	Q9Y371	48	GC01P086704	1.13	up-regulated
383	SCRIB	Scribble Planar Cell Polarity Protein	Protein Coding	C0HLS1	47	GC08M145875	1.13	down-regulated
384	DYNLL2	Dynein Light Chain LC8-Type 2	Protein Coding	Q96FJ2	44	GC17P058083	1.13
385	RMST	Rhabdomyosarcoma 2 Associated Transcript	RNA Gene		25	GC12P097431	1.13
386	SNAI2	Snail Family Transcriptional Repressor 2	Protein Coding	O43623	51	GC08M048917	1.1
387	MIR133B	MicroRNA 133b	RNA Gene		23	GC06P052148	1.08
388	BAG4	BAG Cochaperone 4	Protein Coding	O95429	46	GC08P038176	1.05
389	MEG3	Maternally Expressed 3	RNA Gene		31	GC14P111860	1.05
390	MIR493HG	MIR493 Cluster Host Gene	RNA Gene		14	GC14P111895	1.05
391	ENSG00000276919		RNA Gene		10	GC14P111685	1.05
392	LINC00324	Long Intergenic Non-Protein Coding RNA 324	RNA Gene		23	GC17M012677	0.99
393	SNHG17	Small Nucleolar RNA Host Gene 17	RNA Gene		21	GC20M038761	0.99
394	TSC2	TSC Complex Subunit 2	Protein Coding	P49815	56	GC16P019875	0.99
395	F10	Coagulation Factor X	Protein Coding	P00742	57	GC13P113122	0.98
396	F3	Coagulation Factor III, Tissue Factor	Protein Coding	P13726	52	GC01M094667	0.98
397	ADAMTSL1	ADAMTS Like 1	Protein Coding	Q8N6G6	50	GC09P017906	0.98
398	SERPINB1	Serpin Family B Member 1	Protein Coding	P30740	47	GC06M003359	0.98
399	MIR181A1	MicroRNA 181a-1	RNA Gene		21	GC01M198860	0.98
400	MAP3K1	Mitogen-Activated Protein Kinase Kinase Kinase 1	Protein Coding	Q13233	56	GC05P056815	0.96
401	CTBP1	C-Terminal Binding Protein 1	Protein Coding	Q13363	53	GC04M001211	0.96
402	MIR211	MicroRNA 211	RNA Gene		24	GC15M031065	0.96
403	MIR296	MicroRNA 296	RNA Gene		21	GC20M058817	0.96
404	RPL34-DT	RPL34 Divergent Transcript	RNA Gene		21	GC04M108539	0.96
405	MAP3K7	Mitogen-Activated Protein Kinase Kinase Kinase 7	Protein Coding	O43318	58	GC06M090513	0.95
406	CEACAM4	CEA Cell Adhesion Molecule 4	Protein Coding	O75871	42	GC19M076617	0.92
407	PRKD1	Protein Kinase D1	Protein Coding	Q15139	56	GC14M029576	0.91
408	PXN	Paxillin	Protein Coding	P49023	52	GC12M120210	0.91
409	MALAT1	Metastasis Associated Lung Adenocarcinoma Transcript 1	RNA Gene		27	GC11P072196	0.91
410	MIR373	MicroRNA 373	RNA Gene		22	GC19P080274	0.91
411	GSTP1	Glutathione S-Transferase Pi 1	Protein Coding	P09211	57	GC11P067583	0.87
412	PRDX1	Peroxiredoxin 1	Protein Coding	Q06830	56	GC01M045590	0.87
413	SERPINE1	Serpin Family E Member 1	Protein Coding	P05121	57	GC07P101127	0.84
414	FOXO3	Forkhead Box O3	Protein Coding	O43524	53	GC06P108559	0.84
415	CRABP2	Cellular Retinoic Acid Binding Protein 2	Protein Coding	P29373	50	GC01M156720	0.84
416	ACTG1	Actin Gamma 1	Protein Coding	P63261	55	GC17M081509	0.81	up-regulated
417	ARHGDIA	Rho GDP Dissociation Inhibitor Alpha	Protein Coding	P52565	53	GC17M081867	0.81
418	EZR	Ezrin	Protein Coding	P15311	53	GC06M158765	0.81	up-regulated
419	SLC39A6	Solute Carrier Family 39 Member 6	Protein Coding	Q13433	47	GC18M036108	0.81
420	BIN1	Bridging Integrator 1	Protein Coding	O00499	53	GC02M127048	0.81
421	TIAM1	TIAM Rac1 Associated GEF 1	Protein Coding	Q13009	52	GC21M031118	0.81	down-regulated
422	PDPK1	3-Phosphoinositide Dependent Protein Kinase 1	Protein Coding	O15530	55	GC16P002537	0.8
423	SMAD7	SMAD Family Member 7	Protein Coding	O15105	51	GC18M048919	0.78	down-regulated
424	RHOC	Ras Homolog Family Member C	Protein Coding	P08134	49	GC01M112701	0.78	up-regulated
425	NTRK3	Neurotrophic Receptor Tyrosine Kinase 3	Protein Coding	Q16288	59	GC15M087859	0.74
426	IKBKG	Inhibitor Of Nuclear Factor Kappa B Kinase Regulatory Subunit Gamma	Protein Coding	Q9Y6K9	55	GC0XP154541	0.74
427	TFDP1	Transcription Factor Dp-1	Protein Coding	Q14186	49	GC13P113584	0.74
428	CRYBA1	Crystallin Beta A1	Protein Coding	P05813	47	GC17P029246	0.74
429	CASP2	Caspase 2	Protein Coding	P42575	53	GC07P151527	0.73
430	TNC	Tenascin C	Protein Coding	P24821	56	GC09M115019	0.71
431	IRF6	Interferon Regulatory Factor 6	Protein Coding	O14896	50	GC01M209785	0.71
432	HOTAIR	HOX Transcript Antisense RNA	RNA Gene		27	GC12M053962	0.7
433	GNE	Glucosamine (UDP-N-Acetyl)-2-Epimerase/N-Acetylmannosamine Kinase	Protein Coding	Q9Y223	48	GC09M036214	0.68	down-regulated
434	XAF1	XIAP Associated Factor 1	Protein Coding	Q6GPH4	46	GC17P006757	0.68
435	SFRP1	Secreted Frizzled Related Protein 1	Protein Coding	Q8N474	51	GC08M041262	0.67	up-regulated
436	MAP2K2	Mitogen-Activated Protein Kinase Kinase 2	Protein Coding	P36507	61	GC19M004090	0.66	up-regulated
437	CSK	C-Terminal Src Kinase	Protein Coding	P41240	53	GC15P074782	0.66
438	PIK3C2B	Phosphatidylinositol-4-Phosphate 3-Kinase Catalytic Subunit Type 2 Beta	Protein Coding	O00750	53	GC01M204422	0.66
439	TAGLN	Transgelin	Protein Coding	Q01995	51	GC11P117199	0.66
440	ENDOG	Endonuclease G	Protein Coding	Q14249	50	GC09P128818	0.66
441	RACK1	Receptor For Activated C Kinase 1	Protein Coding	P63244	50	GC05M182124	0.66	up-regulated
442	FOXC2	Forkhead Box C2	Protein Coding	Q99958	49	GC16P086617	0.66
443	ARHGDIB	Rho GDP Dissociation Inhibitor Beta	Protein Coding	P52566	48	GC12M014942	0.66
444	FBLIM1	Filamin Binding LIM Protein 1	Protein Coding	Q8WUP2	44	GC01P015756	0.66
445	CCDC80	Coiled-Coil Domain Containing 80	Protein Coding	Q76M96	43	GC03M112604	0.66	up-regulated
446	LDHA	Lactate Dehydrogenase A	Protein Coding	P00338	57	GC11P018394	0.61
447	ANXA2	Annexin A2	Protein Coding	P07355	55	GC15M060347	0.61	up-regulated
448	BLNK	B Cell Linker	Protein Coding	Q8WV28	53	GC10M096269	0.61
449	SPP1	Secreted Phosphoprotein 1	Protein Coding	P10451	53	GC04P087975	0.61	down-regulated
450	SMARCE1	SWI/SNF Related, Matrix Associated, Actin Dependent Regulator Of Chromatin, Subfamily E, Member 1	Protein Coding	Q969G3	52	GC17M040624	0.61
451	RBFOX2	RNA Binding Fox-1 Homolog 2	Protein Coding	O43251	47	GC22M035738	0.61
452	QSOX1	Quiescin Sulfhydryl Oxidase 1	Protein Coding	O00391	46	GC01P180154	0.61
453	RPS6KA3	Ribosomal Protein S6 Kinase A3	Protein Coding	P51812	59	GC0XM020149	0.57
454	CDC42	Cell Division Cycle 42	Protein Coding	P60953	57	GC01P022052	0.57
455	MAOA	Monoamine Oxidase A	Protein Coding	P21397	56	GC0XP043654	0.57
456	PIP5K1C	Phosphatidylinositol-4-Phosphate 5-Kinase Type 1 Gamma	Protein Coding	O60331	56	GC19M008409	0.57
457	JUP	Junction Plakoglobin	Protein Coding	P14923	55	GC17M041754	0.57
458	ATF2	Activating Transcription Factor 2	Protein Coding	P15336	54	GC02M175072	0.57
459	NKX2-1	NK2 Homeobox 1	Protein Coding	P43699	54	GC14M036516	0.57
460	NDRG1	N-Myc Downstream Regulated 1	Protein Coding	Q92597	52	GC08M133237	0.57
461	ID2	Inhibitor Of DNA Binding 2	Protein Coding	Q02363	51	GC02P008678	0.57	up-regulated
462	OCLN	Occludin	Protein Coding	Q16625	51	GC05P069492	0.57
463	CEACAM8	CEA Cell Adhesion Molecule 8	Protein Coding	P31997	46	GC19M042580	0.57
464	AFAP1L1	Actin Filament Associated Protein 1 Like 1	Protein Coding	Q8TED9	43	GC05P149271	0.57
465	PITPNC1	Phosphatidylinositol Transfer Protein Cytoplasmic 1	Protein Coding	Q9UKF7	43	GC17P067377	0.57
466	CHKB-CPT1B	CHKB-CPT1B Readthrough (NMD Candidate)	RNA Gene		20	GC22M050568	0.57
467	MIR7-1	MicroRNA 7-1	RNA Gene		19	GC09M101540	0.57
468	INSR	Insulin Receptor	Protein Coding	P06213	60	GC19M007112	0.53
469	HSPB1	Heat Shock Protein Family B (Small) Member 1	Protein Coding	P04792	59	GC07P076302	0.53	down-regulated
470	NGF	Nerve Growth Factor	Protein Coding	P01138	58	GC01M115285	0.53
471	GSK3B	Glycogen Synthase Kinase 3 Beta	Protein Coding	P49841	57	GC03M119821	0.53
472	PCNA	Proliferating Cell Nuclear Antigen	Protein Coding	P12004	57	GC20M005114	0.53	down-regulated
473	CTNNA1	Catenin Alpha 1	Protein Coding	P35221	53	GC05P138613	0.53	up-regulated
474	EHMT2	Euchromatic Histone Lysine Methyltransferase 2	Protein Coding	Q96KQ7	53	GC06M031879	0.53
475	KRT14	Keratin 14	Protein Coding	P02533	53	GC17M041582	0.53
476	SPHK1	Sphingosine Kinase 1	Protein Coding	Q9NYA1	53	GC17P076376	0.53
477	TP63	Tumor Protein P63	Protein Coding	Q9H3D4	53	GC03P189598	0.53
478	OGT	O-Linked N-Acetylglucosamine (GlcNAc) Transferase	Protein Coding	O15294	52	GC0XP071536	0.53
479	RAC3	Rac Family Small GTPase 3	Protein Coding	P60763	52	GC17P082031	0.53
480	SIRT6	Sirtuin 6	Protein Coding	Q8N6T7	52	GC19M004174	0.53
481	ACP1	Acid Phosphatase 1	Protein Coding	P24666	51	GC02P000464	0.53	up-regulated
482	FOXA1	Forkhead Box A1	Protein Coding	P55317	51	GC14M037589	0.53
483	STK38	Serine/Threonine Kinase 38	Protein Coding	Q15208	50	GC06M036493	0.53
484	MUC4	Mucin 4, Cell Surface Associated	Protein Coding	Q99102	48	GC03M195746	0.53
485	RHOQ	Ras Homolog Family Member Q	Protein Coding	P17081	48	GC02P046543	0.53
486	ONECUT1	One Cut Homeobox 1	Protein Coding	Q9UBC0	47	GC15M129375	0.53
487	SRSF3	Serine And Arginine Rich Splicing Factor 3	Protein Coding	P84103	47	GC06P100338	0.53
488	GKN1	Gastrokine 1	Protein Coding	Q9NS71	46	GC02P068974	0.53
489	S100A7	S100 Calcium Binding Protein A7	Protein Coding	P31151	46	GC01M153457	0.53
490	MIR107	MicroRNA 107	RNA Gene		23	GC10M089604	0.53
491	MIR124-3	MicroRNA 124-3	RNA Gene		20	GC20P063697	0.53
492	LINC-ROR	Long Intergenic Non-Protein Coding RNA, Regulator Of Reprogramming	RNA Gene		19	GC18M057054	0.53
493	MIR630	MicroRNA 630	RNA Gene		14	GC15P072587	0.53
494	DNMT1	DNA Methyltransferase 1	Protein Coding	P26358	59	GC19M010133	0.46	down-regulated
495	LCK	LCK Proto-Oncogene, Src Family Tyrosine Kinase	Protein Coding	P06239	59	GC01P032251	0.46
496	MERTK	MER Proto-Oncogene, Tyrosine Kinase	Protein Coding	Q12866	59	GC02P111898	0.46
497	UCHL1	Ubiquitin C-Terminal Hydrolase L1	Protein Coding	P09936	59	GC04P041256	0.46	up-regulated
498	CDK2	Cyclin Dependent Kinase 2	Protein Coding	P24941	58	GC12P055966	0.46
499	BRCA1	BRCA1 DNA Repair Associated	Protein Coding	P38398	57	GC17M043044	0.46
500	MMP3	Matrix Metallopeptidase 3	Protein Coding	P08254	57	GC11M102835	0.46
501	ACTB	Actin Beta	Protein Coding	P60709	56	GC07M005527	0.46	up-regulated
502	NOS2	Nitric Oxide Synthase 2	Protein Coding	P35228	56	GC17M027756	0.46
503	SLC2A2	Solute Carrier Family 2 Member 2	Protein Coding	P11168	56	GC03M170996	0.46
504	USP9X	Ubiquitin Specific Peptidase 9 X-Linked	Protein Coding	Q93008	55	GC0XP041085	0.46
505	FYN	FYN Proto-Oncogene, Src Family Tyrosine Kinase	Protein Coding	P06241	53	GC06M111660	0.46	down-regulated
506	HSPA1A	Heat Shock Protein Family A (Hsp70) Member 1A	Protein Coding	P0DMV8	53	GC06P100221	0.46	down-regulated
507	HTRA2	HtrA Serine Peptidase 2	Protein Coding	O43464	53	GC02P074529	0.46	down-regulated
508	ROR1	Receptor Tyrosine Kinase Like Orphan Receptor 1	Protein Coding	Q01973	53	GC01P063774	0.46
509	LATS2	Large Tumor Suppressor Kinase 2	Protein Coding	Q9NRM7	52	GC13M020973	0.46
510	PRDM1	PR/SET Domain 1	Protein Coding	O75626	52	GC06P105993	0.46
511	SKI	SKI Proto-Oncogene	Protein Coding	P12755	52	GC01P005005	0.46
512	C5AR1	Complement C5a Receptor 1	Protein Coding	P21730	51	GC19P047290	0.46
513	CLDN18	Claudin 18	Protein Coding	P56856	51	GC03P137998	0.46
514	SPTA1	Spectrin Alpha, Erythrocytic 1	Protein Coding	P02549	51	GC01M158610	0.46
515	TJP1	Tight Junction Protein 1	Protein Coding	Q07157	51	GC15M029699	0.46
516	TPP2	Tripeptidyl Peptidase 2	Protein Coding	P29144	51	GC13P102596	0.46
517	XRCC5	X-Ray Repair Cross Complementing 5	Protein Coding	P13010	51	GC02P216107	0.46
518	IKZF3	IKAROS Family Zinc Finger 3	Protein Coding	Q9UKT9	50	GC17M057018	0.46
519	SERPINB5	Serpin Family B Member 5	Protein Coding	P36952	50	GC18P063476	0.46
520	SNAI1	Snail Family Transcriptional Repressor 1	Protein Coding	O95863	50	GC20P049982	0.46
521	THY1	Thy-1 Cell Surface Antigen	Protein Coding	P04216	50	GC11M119417	0.46
522	CENPF	Centromere Protein F	Protein Coding	P49454	49	GC01P214603	0.46	down-regulated
523	DOK2	Docking Protein 2	Protein Coding	O60496	49	GC08M021908	0.46
524	S100A11	S100 Calcium Binding Protein A11	Protein Coding	P31949	49	GC01M152032	0.46	up-regulated
525	CDX2	Caudal Type Homeobox 2	Protein Coding	Q99626	48	GC13M027962	0.46
526	SNCG	Synuclein Gamma	Protein Coding	O76070	48	GC10P096570	0.46
527	SRPX2	Sushi Repeat Containing Protein X-Linked 2	Protein Coding	O60687	48	GC0XP100648	0.46
528	USP11	Ubiquitin Specific Peptidase 11	Protein Coding	P51784	48	GC0XP047232	0.46
529	ELAVL1	ELAV Like RNA Binding Protein 1	Protein Coding	Q15717	47	GC19M007958	0.46
530	HOXA10	Homeobox A10	Protein Coding	P31260	47	GC07M027768	0.46
531	LGALS8	Galectin 8	Protein Coding	O00214	47	GC01P236518	0.46
532	SLPI	Secretory Leukocyte Peptidase Inhibitor	Protein Coding	P03973	47	GC20M045252	0.46
533	CLIC4	Chloride Intracellular Channel 4	Protein Coding	Q9Y696	46	GC01P024745	0.46
534	HTRA3	HtrA Serine Peptidase 3	Protein Coding	P83110	46	GC04P008269	0.46
535	IRX1	Iroquois Homeobox 1	Protein Coding	P78414	45	GC05P003596	0.46
536	EFHD2	EF-Hand Domain Family Member D2	Protein Coding	Q96C19	44	GC01P015409	0.46
537	KIF18A	Kinesin Family Member 18A	Protein Coding	Q8NI77	44	GC11M028020	0.46
538	CXCL14	C-X-C Motif Chemokine Ligand 14	Protein Coding	O95715	43	GC05M135617	0.46
539	ZG16B	Zymogen Granule Protein 16B	Protein Coding	Q96DA0	42	GC16P019906	0.46
540	SBSN	Suprabasin	Protein Coding	Q6UWP8	40	GC19M079239	0.46	down-regulated
541	MIR223	MicroRNA 223	RNA Gene		25	GC0XP066018	0.46
542	MIR99A	MicroRNA 99a	RNA Gene		24	GC21P016539	0.46
543	MIR19A	MicroRNA 19a	RNA Gene		22	GC13P091607	0.46
544	MIR503	MicroRNA 503	RNA Gene		22	GC0XM134716	0.46
545	MIR451A	MicroRNA 451a	RNA Gene		19	GC17M028861	0.46
546	SNORA80E	Small Nucleolar RNA, H/ACA Box 80E	RNA Gene		19	GC01M155919	0.46
547	BMI1	BMI1 Proto-Oncogene, Polycomb Ring Finger	Protein Coding	P35226	50	GC10P022326	0.45
548	KIF14	Kinesin Family Member 14	Protein Coding	Q15058	48	GC01M200551	0.45
549	NKX3-1	NK3 Homeobox 1	Protein Coding	Q99801	47	GC08M023678	0.45
550	PECAM1	Platelet And Endothelial Cell Adhesion Molecule 1	Protein Coding	P16284	48	GC17M064319	0.44
551	GZMB	Granzyme B	Protein Coding	P10144	54	GC14M024630	0.42
552	NRP1	Neuropilin 1	Protein Coding	O14786	54	GC10M033177	0.39	up-regulated
553	CHUK	Component Of Inhibitor Of Nuclear Factor Kappa B Kinase Complex	Protein Coding	O15111	58	GC10M100230	0.36
554	MST1	Macrophage Stimulating 1	Protein Coding	P26927	53	GC03M049683	0.36
555	KLF5	KLF Transcription Factor 5	Protein Coding	Q13887	52	GC13P073054	0.36
556	CTNNBIP1	Catenin Beta Interacting Protein 1	Protein Coding	Q9NSA3	47	GC01M009848	0.36	up-regulated
557	BLTP2	Bridge-Like Lipid Transfer Protein Family Member 2	Protein Coding	Q14667	39	GC17M057706	0.36
558	MIR424	MicroRNA 424	RNA Gene		21	GC0XM134719	0.36
559	MAP2K4	Mitogen-Activated Protein Kinase Kinase 4	Protein Coding	P45985	53	GC17P012020	0.33
560	OFCC1	Orofacial Cleft 1 Candidate 1 (Pseudogene)	RNA Gene	Q8IZS5	38	GC06M009596	0.33
561	BMPR2	Bone Morphogenetic Protein Receptor Type 2	Protein Coding	Q13873	57	GC02P202376	0.32
562	KRT18	Keratin 18	Protein Coding	P05783	57	GC12P052948	0.32	up-regulated
563	SCD	Stearoyl-CoA Desaturase	Protein Coding	O00767	57	GC10P100347	0.32
564	GLI1	GLI Family Zinc Finger 1	Protein Coding	P08151	56	GC12P057903	0.32
565	GRN	Granulin Precursor	Protein Coding	P28799	55	GC17P044345	0.32
566	ETS1	ETS Proto-Oncogene 1, Transcription Factor	Protein Coding	P14921	54	GC11M128458	0.32
567	F9	Coagulation Factor IX	Protein Coding	P00740	54	GC0XP139530	0.32
568	SH2B3	SH2B Adaptor Protein 3	Protein Coding	Q9UQQ2	54	GC12P111405	0.32
569	BMP2	Bone Morphogenetic Protein 2	Protein Coding	P12643	53	GC20P006767	0.32
570	BTRC	Beta-Transducin Repeat Containing E3 Ubiquitin Protein Ligase	Protein Coding	Q9Y297	52	GC10P101354	0.32
571	SOX9	SRY-Box Transcription Factor 9	Protein Coding	P48436	52	GC17P072121	0.32	down-regulated
572	S100A10	S100 Calcium Binding Protein A10	Protein Coding	P60903	51	GC01M154220	0.32	up-regulated
573	SKP1	S-Phase Kinase Associated Protein 1	Protein Coding	P63208	51	GC05M134148	0.32
574	SMAD1	SMAD Family Member 1	Protein Coding	Q15797	51	GC04P145481	0.32
575	SPOP	Speckle Type BTB/POZ Protein	Protein Coding	O43791	51	GC17M049598	0.32
576	S100A9	S100 Calcium Binding Protein A9	Protein Coding	P06702	50	GC01P153357	0.32
577	RALGDS	Ral Guanine Nucleotide Dissociation Stimulator	Protein Coding	Q12967	49	GC09M133097	0.32
578	S100A8	S100 Calcium Binding Protein A8	Protein Coding	P05109	48	GC01M154258	0.32
579	UBE2S	Ubiquitin Conjugating Enzyme E2 S	Protein Coding	Q16763	48	GC19M055399	0.32	down-regulated
580	CLDN6	Claudin 6	Protein Coding	P56747	47	GC16M003014	0.32
581	STRN4	Striatin 4	Protein Coding	Q9NRL3	46	GC19M046719	0.32
582	FBLN7	Fibulin 7	Protein Coding	Q53RD9	44	GC02P125212	0.32
583	ITGB1BP1	Integrin Subunit Beta 1 Binding Protein 1	Protein Coding	O14713	44	GC02M009391	0.32
584	LPCAT1	Lysophosphatidylcholine Acyltransferase 1	Protein Coding	Q8NF37	43	GC05M001456	0.32
585	PHLDA1	Pleckstrin Homology Like Domain Family A Member 1	Protein Coding	Q8WV24	42	GC12M076025	0.32
586	ETV7	ETS Variant Transcription Factor 7	Protein Coding	Q9Y603	40	GC06M078092	0.32
587	TRIM50	Tripartite Motif Containing 50	Protein Coding	Q86XT4	40	GC07M073312	0.32
588	MIR193A	MicroRNA 193a	RNA Gene		22	GC17P031559	0.32
589	SNORA66	Small Nucleolar RNA, H/ACA Box 66	RNA Gene		19	GC01P092840	0.32
590	JAG1	Jagged Canonical Notch Ligand 1	Protein Coding	P78504	58	GC20M010637	0.29
591	PRKAA2	Protein Kinase AMP-Activated Catalytic Subunit Alpha 2	Protein Coding	P54646	57	GC01P056645	0.29
592	CSF1	Colony Stimulating Factor 1	Protein Coding	P09603	51	GC01P109911	0.29
593	SDC4	Syndecan 4	Protein Coding	P31431	51	GC20M045325	0.29	down-regulated
594	IGFBP5	Insulin Like Growth Factor Binding Protein 5	Protein Coding	P24593	50	GC02M216672	0.29	up-regulated
595	VSNL1	Visinin Like 1	Protein Coding	P62760	47	GC02P017539	0.29
596	PCMT1	Protein-L-Isoaspartate (D-Aspartate) O-Methyltransferase	Protein Coding	P22061	46	GC06P149749	0.29
597	HULC	Hepatocellular Carcinoma Up-Regulated Long Non-Coding RNA	RNA Gene		24	GC06P008450	0.29
598	ERBB4	Erb-B2 Receptor Tyrosine Kinase 4	Protein Coding	Q15303	61	GC02M211375	0.25
599	CAT	Catalase	Protein Coding	P04040	59	GC11P034460	0.25	up-regulated
600	EP300	E1A Binding Protein P300	Protein Coding	Q09472	59	GC22P050085	0.25
601	ITGB2	Integrin Subunit Beta 2	Protein Coding	P05107	57	GC21M044885	0.25
602	KEAP1	Kelch Like ECH Associated Protein 1	Protein Coding	Q14145	56	GC19M010486	0.25
603	NOS3	Nitric Oxide Synthase 3	Protein Coding	P29474	56	GC07P151739	0.25
604	SGK1	Serum/Glucocorticoid Regulated Kinase 1	Protein Coding	O00141	56	GC06M134169	0.25
605	PRKAA1	Protein Kinase AMP-Activated Catalytic Subunit Alpha 1	Protein Coding	Q13131	54	GC05M040759	0.25
606	CASP14	Caspase 14	Protein Coding	P31944	53	GC19P015049	0.25
607	GRB2	Growth Factor Receptor Bound Protein 2	Protein Coding	P62993	53	GC17M075318	0.25
608	NOTCH4	Notch Receptor 4	Protein Coding	Q99466	53	GC06M077930	0.25
609	CDH5	Cadherin 5	Protein Coding	P33151	52	GC16P066366	0.25
610	KLF4	KLF Transcription Factor 4	Protein Coding	O43474	52	GC09M107484	0.25
611	MAP3K14	Mitogen-Activated Protein Kinase Kinase Kinase 14	Protein Coding	Q99558	52	GC17M045263	0.25
612	TMEM43	Transmembrane Protein 43	Protein Coding	Q9BTV4	50	GC03P014408	0.25
613	VTCN1	V-Set Domain Containing T Cell Activation Inhibitor 1	Protein Coding	Q7Z7D3	48	GC01M117143	0.25
614	TLN2	Talin 2	Protein Coding	Q9Y4G6	47	GC15P062390	0.25
615	ZKSCAN3	Zinc Finger With KRAB And SCAN Domains 3	Protein Coding	Q9BRR0	40	GC06P028349	0.25
616	MIR146B	MicroRNA 146b	RNA Gene		24	GC10P102436	0.25
617	CARMN	Cardiac Mesoderm Enhancer-Associated Non-Coding RNA	RNA Gene		22	GC05P149407	0.25
618	MIR23B	MicroRNA 23b	RNA Gene		22	GC09P095085	0.25
619	LINC01546	Long Intergenic Non-Protein Coding RNA 1546	RNA Gene	A6NGU7	18	GC0XP003271	0.25
620	MIR507	MicroRNA 507	RNA Gene		15	GC0XM147246	0.25
621	RET	Ret Proto-Oncogene	Protein Coding	P07949	61	GC10P043303	0.21
622	MPO	Myeloperoxidase	Protein Coding	P05164	60	GC17M058269	0.21
623	NFKB1	Nuclear Factor Kappa B Subunit 1	Protein Coding	P19838	60	GC04P102501	0.21
624	CSF1R	Colony Stimulating Factor 1 Receptor	Protein Coding	P07333	59	GC05M150053	0.21
625	TNF	Tumor Necrosis Factor	Protein Coding	P01375	59	GC06P100202	0.21
626	EDNRB	Endothelin Receptor Type B	Protein Coding	P24530	56	GC13M077895	0.21
627	IGF2	Insulin Like Growth Factor 2	Protein Coding	P01344	56	GC11M007352	0.21	up-regulated
628	MAP2K3	Mitogen-Activated Protein Kinase Kinase 3	Protein Coding	P46734	56	GC17P071100	0.21
629	SMPD1	Sphingomyelin Phosphodiesterase 1	Protein Coding	P17405	56	GC11P006390	0.21
630	FLNA	Filamin A	Protein Coding	P21333	55	GC0XM154348	0.21
631	MMP8	Matrix Metallopeptidase 8	Protein Coding	P22894	55	GC11M106846	0.21
632	WT1	WT1 Transcription Factor	Protein Coding	P19544	55	GC11M032365	0.21
633	BIRC2	Baculoviral IAP Repeat Containing 2	Protein Coding	Q13490	54	GC11P102347	0.21	down-regulated
634	IRS1	Insulin Receptor Substrate 1	Protein Coding	P35568	54	GC02M226731	0.21
635	MMP7	Matrix Metallopeptidase 7	Protein Coding	P09237	54	GC11M106845	0.21
636	XDH	Xanthine Dehydrogenase	Protein Coding	P47989	54	GC02M031334	0.21
637	MAP3K8	Mitogen-Activated Protein Kinase Kinase Kinase 8	Protein Coding	P41279	53	GC10P030559	0.21
638	NR4A2	Nuclear Receptor Subfamily 4 Group A Member 2	Protein Coding	P43354	53	GC02M156324	0.21
639	PML	PML Nuclear Body Scaffold	Protein Coding	P29590	53	GC15P073994	0.21
640	ADAM12	ADAM Metallopeptidase Domain 12	Protein Coding	O43184	52	GC10M126012	0.21
641	TGM1	Transglutaminase 1	Protein Coding	P22735	52	GC14M024249	0.21
642	ADGRG1	Adhesion G Protein-Coupled Receptor G1	Protein Coding	Q9Y653	51	GC16P057610	0.21	down-regulated
643	CMA1	Chymase 1	Protein Coding	P23946	51	GC14M024960	0.21
644	FOXP1	Forkhead Box P1	Protein Coding	Q9H334	51	GC03M070954	0.21
645	TRIM28	Tripartite Motif Containing 28	Protein Coding	Q13263	51	GC19P058544	0.21
646	CXCR1	C-X-C Motif Chemokine Receptor 1	Protein Coding	P25024	50	GC02M218162	0.21
647	DGAT2	Diacylglycerol O-Acyltransferase 2	Protein Coding	Q96PD7	50	GC11P075759	0.21
648	MAP1LC3A	Microtubule Associated Protein 1 Light Chain 3 Alpha	Protein Coding	Q9H492	47	GC20P034546	0.21
649	RBP1	Retinol Binding Protein 1	Protein Coding	P09455	47	GC03M139517	0.21	up-regulated
650	SNX1	Sorting Nexin 1	Protein Coding	Q13596	47	GC15P064094	0.21
651	CARD10	Caspase Recruitment Domain Family Member 10	Protein Coding	Q9BWT7	46	GC22M065954	0.21
652	CD99	CD99 Molecule (Xg Blood Group)	Protein Coding	P14209	46	GC0XP002691	0.21
653	IVL	Involucrin	Protein Coding	P07476	46	GC01P153376	0.21
654	CLPTM1	CLPTM1 Regulator Of GABA Type A Receptor Forward Trafficking	Protein Coding	O96005	45	GC19P044954	0.21
655	LYPD1	LY6/PLAUR Domain Containing 1	Protein Coding	Q8N2G4	45	GC02M135358	0.21
656	ARHGEF28	Rho Guanine Nucleotide Exchange Factor 28	Protein Coding	Q8N1W1	44	GC05P073626	0.21
657	IFI6	Interferon Alpha Inducible Protein 6	Protein Coding	P09912	44	GC01M027666	0.21
658	RAB25	RAB25, Member RAS Oncogene Family	Protein Coding	P57735	44	GC01P156061	0.21
659	STX2	Syntaxin 2	Protein Coding	P32856	44	GC12M130789	0.21
660	TP53I11	Tumor Protein P53 Inducible Protein 11	Protein Coding	O14683	40	GC11M044881	0.21
661	ATOH8	Atonal BHLH Transcription Factor 8	Protein Coding	Q96SQ7	39	GC02P085751	0.21
662	SFTA3	Surfactant Associated 3	RNA Gene	P0C7M3	36	GC14M036474	0.21
663	MIR146A	MicroRNA 146a	RNA Gene		25	GC05P160485	0.21
664	MIR196A2	MicroRNA 196a-2	RNA Gene		25	GC12P055402	0.21
665	MIR214	MicroRNA 214	RNA Gene		25	GC01M172234	0.21
666	MIR196A1	MicroRNA 196a-1	RNA Gene		24	GC17M048632	0.21
667	MIR93	MicroRNA 93	RNA Gene		24	GC07M103702	0.21
668	MIR138-1	MicroRNA 138-1	RNA Gene		23	GC03P044115	0.21
669	MIR27B	MicroRNA 27b	RNA Gene		23	GC09P095102	0.21
670	ZFAS1	ZNFX1 Antisense RNA 1	RNA Gene		23	GC20P049276	0.21
671	MIR138-2	MicroRNA 138-2	RNA Gene		22	GC16P057264	0.21
672	MIR20A	MicroRNA 20a	RNA Gene		22	GC13P091608	0.21
673	MIR215	MicroRNA 215	RNA Gene		22	GC01M220117	0.21
674	MIR590	MicroRNA 590	RNA Gene		22	GC07P074191	0.21
675	SNORD118	Small Nucleolar RNA, C/D Box 118	RNA Gene		22	GC17M012674	0.21
676	MIR18A	MicroRNA 18a	RNA Gene		21	GC13P091611	0.21
677	MIR7-3	MicroRNA 7-3	RNA Gene		21	GC19P004770	0.21
678	MIR19B1	MicroRNA 19b-1	RNA Gene		20	GC13P091605	0.21
679	MIR7-2	MicroRNA 7-2	RNA Gene		19	GC15P088611	0.21
680	MIR15A	MicroRNA 15a	RNA Gene		18	GC13M050049	0.21
681	MIR19B2	MicroRNA 19b-2	RNA Gene		17	GC0XM134361	0.21
682	MIR20B	MicroRNA 20b	RNA Gene		17	GC0XM134362	0.21
683	DUXAP9	Double Homeobox A Pseudogene 9	Pseudogene		11	GC14P037022	0.21
684	ENSG00000274760		RNA Gene		10	GC20P049279	0.21
685	ENSG00000277967		RNA Gene		10	GC20P049280	0.21
686	FGFR1	Fibroblast Growth Factor Receptor 1	Protein Coding	P11362	63	GC08M038400	0.15
687	HDAC6	Histone Deacetylase 6	Protein Coding	Q9UBN7	61	GC0XP048801	0.15
688	TGFBR1	Transforming Growth Factor Beta Receptor 1	Protein Coding	P36897	61	GC09P099104	0.15	up-regulated
689	SMAD3	SMAD Family Member 3	Protein Coding	P84022	60	GC15P067063	0.15
690	STAT1	Signal Transducer And Activator Of Transcription 1	Protein Coding	P42224	60	GC02M190908	0.15
691	NFKB2	Nuclear Factor Kappa B Subunit 2	Protein Coding	Q00653	59	GC10P102394	0.15
692	TGFBR2	Transforming Growth Factor Beta Receptor 2	Protein Coding	P37173	59	GC03P030623	0.15
693	TGFB2	Transforming Growth Factor Beta 2	Protein Coding	P61812	58	GC01P218345	0.15	up-regulated
694	VIM	Vimentin	Protein Coding	P08670	58	GC10P017227	0.15	up-regulated
695	CBS	Cystathionine Beta-Synthase	Protein Coding	P35520	57	GC21M043053	0.15
696	ICAM1	Intercellular Adhesion Molecule 1	Protein Coding	P05362	57	GC19P010988	0.15
697	IFNG	Interferon Gamma	Protein Coding	P01579	57	GC12M068154	0.15
698	LAMB1	Laminin Subunit Beta 1	Protein Coding	P07942	57	GC07M107923	0.15	up-regulated
699	RARA	Retinoic Acid Receptor Alpha	Protein Coding	P10276	57	GC17P040309	0.15
700	TF	Transferrin	Protein Coding	P02787	57	GC03P135833	0.15
701	WNT5A	Wnt Family Member 5A	Protein Coding	P41221	57	GC03M055465	0.15	up-regulated
702	CASP7	Caspase 7	Protein Coding	P55210	56	GC10P113679	0.15
703	CYP3A4	Cytochrome P450 Family 3 Subfamily A Member 4	Protein Coding	P08684	56	GC07M099759	0.15
704	EDNRA	Endothelin Receptor Type A	Protein Coding	P25101	56	GC04P147480	0.15
705	ESR2	Estrogen Receptor 2	Protein Coding	Q92731	56	GC14M064084	0.15
706	GSN	Gelsolin	Protein Coding	P06396	56	GC09P121201	0.15
707	MST1R	Macrophage Stimulating 1 Receptor	Protein Coding	Q04912	56	GC03M052200	0.15
708	YWHAE	Tyrosine 3-Monooxygenase/Tryptophan 5-Monooxygenase Activation Protein Epsilon	Protein Coding	P62258	56	GC17M012236	0.15	up-regulated
709	BMP4	Bone Morphogenetic Protein 4	Protein Coding	P12644	55	GC14M053949	0.15
710	BRD4	Bromodomain Containing 4	Protein Coding	O60885	55	GC19M015237	0.15
711	FGF1	Fibroblast Growth Factor 1	Protein Coding	P05230	55	GC05M142555	0.15
712	IL10	Interleukin 10	Protein Coding	P22301	55	GC01M206767	0.15
713	JUN	Jun Proto-Oncogene, AP-1 Transcription Factor Subunit	Protein Coding	P05412	55	GC01M058780	0.15	down-regulated
714	L1CAM	L1 Cell Adhesion Molecule	Protein Coding	P32004	55	GC0XM153864	0.15
715	LEF1	Lymphoid Enhancer Binding Factor 1	Protein Coding	Q9UJU2	55	GC04M108047	0.15
716	NR4A1	Nuclear Receptor Subfamily 4 Group A Member 1	Protein Coding	P22736	55	GC12P052022	0.15
717	PRNP	Prion Protein	Protein Coding	F7VJQ1	55	GC20P004686	0.15
718	PTPN12	Protein Tyrosine Phosphatase Non-Receptor Type 12	Protein Coding	Q05209	55	GC07P077537	0.15
719	RAB27A	RAB27A, Member RAS Oncogene Family	Protein Coding	P51159	55	GC15M055202	0.15
720	ALDH1A1	Aldehyde Dehydrogenase 1 Family Member A1	Protein Coding	P00352	54	GC09M072900	0.15	down-regulated
721	IGFBP3	Insulin Like Growth Factor Binding Protein 3	Protein Coding	P17936	54	GC07M045912	0.15
722	IL1B	Interleukin 1 Beta	Protein Coding	P01584	54	GC02M112829	0.15
723	INS	Insulin	Protein Coding	P01308	54	GC11M002159	0.15
724	NCOA3	Nuclear Receptor Coactivator 3	Protein Coding	Q9Y6Q9	54	GC20P047501	0.15
725	NGFR	Nerve Growth Factor Receptor	Protein Coding	P08138	54	GC17P049495	0.15
726	PDK1	Pyruvate Dehydrogenase Kinase 1	Protein Coding	Q15118	54	GC02P172555	0.15
727	VCL	Vinculin	Protein Coding	P18206	54	GC10P073995	0.15
728	ACTN4	Actinin Alpha 4	Protein Coding	O43707	53	GC19P038647	0.15
729	ADH5	Alcohol Dehydrogenase 5 (Class III), Chi Polypeptide	Protein Coding	P11766	53	GC04M099070	0.15	down-regulated
730	ADIPOQ	Adiponectin, C1Q And Collagen Domain Containing	Protein Coding	Q15848	53	GC03P186842	0.15
731	DIABLO	Diablo IAP-Binding Mitochondrial Protein	Protein Coding	Q9NR28	53	GC12M122747	0.15
732	EEF1A2	Eukaryotic Translation Elongation Factor 1 Alpha 2	Protein Coding	Q05639	53	GC20M063488	0.15
733	EIF4EBP1	Eukaryotic Translation Initiation Factor 4E Binding Protein 1	Protein Coding	Q13541	53	GC08P038745	0.15	down-regulated
734	GATA6	GATA Binding Protein 6	Protein Coding	Q92908	53	GC18P022169	0.15	up-regulated
735	IL2	Interleukin 2	Protein Coding	P60568	53	GC04M122451	0.15
736	IL4	Interleukin 4	Protein Coding	P05112	53	GC05P132673	0.15
737	KITLG	KIT Ligand	Protein Coding	P21583	53	GC12M088492	0.15	down-regulated
738	NTF4	Neurotrophin 4	Protein Coding	P34130	53	GC19M076879	0.15
739	ROCK2	Rho Associated Coiled-Coil Containing Protein Kinase 2	Protein Coding	O75116	53	GC02M011353	0.15
740	SMARCB1	SWI/SNF Related, Matrix Associated, Actin Dependent Regulator Of Chromatin, Subfamily B, Member 1	Protein Coding	Q12824	53	GC22P023786	0.15
741	ATP2A3	ATPase Sarcoplasmic/Endoplasmic Reticulum Ca2+ Transporting 3	Protein Coding	Q93084	52	GC17M003923	0.15
742	BMP7	Bone Morphogenetic Protein 7	Protein Coding	P18075	52	GC20M057168	0.15
743	CCT5	Chaperonin Containing TCP1 Subunit 5	Protein Coding	P48643	52	GC05P010236	0.15
744	CD274	CD274 Molecule	Protein Coding	Q9NZQ7	52	GC09P005450	0.15
745	CSF2	Colony Stimulating Factor 2	Protein Coding	P04141	52	GC05P132073	0.15
746	IKBKE	Inhibitor Of Nuclear Factor Kappa B Kinase Subunit Epsilon	Protein Coding	Q14164	52	GC01P206470	0.15
747	IL1A	Interleukin 1 Alpha	Protein Coding	P01583	52	GC02M112773	0.15
748	IL3	Interleukin 3	Protein Coding	P08700	52	GC05P132060	0.15
749	LAMA1	Laminin Subunit Alpha 1	Protein Coding	P25391	52	GC18M006941	0.15
750	NME1	NME/NM23 Nucleoside Diphosphate Kinase 1	Protein Coding	P15531	52	GC17P072302	0.15
751	RACGAP1	Rac GTPase Activating Protein 1	Protein Coding	Q9H0H5	52	GC12M050321	0.15
752	S1PR1	Sphingosine-1-Phosphate Receptor 1	Protein Coding	P21453	52	GC01P101236	0.15	down-regulated
753	TET2	Tet Methylcytosine Dioxygenase 2	Protein Coding	Q6N021	52	GC04P105145	0.15
754	WDR5	WD Repeat Domain 5	Protein Coding	P61964	52	GC09P134135	0.15
755	BCL10	BCL10 Immune Signaling Adaptor	Protein Coding	O95999	51	GC01M085265	0.15
756	CAST	Calpastatin	Protein Coding	P20810	51	GC05P096525	0.15
757	CCL5	C-C Motif Chemokine Ligand 5	Protein Coding	P13501	51	GC17M035871	0.15
758	CHI3L1	Chitinase 3 Like 1	Protein Coding	P36222	51	GC01M203148	0.15
759	COL17A1	Collagen Type XVII Alpha 1 Chain	Protein Coding	Q9UMD9	51	GC10M104031	0.15
760	DFFA	DNA Fragmentation Factor Subunit Alpha	Protein Coding	O00273	51	GC01M010456	0.15
761	DLK1	Delta Like Non-Canonical Notch Ligand 1	Protein Coding	P80370	51	GC14P111677	0.15
762	FOSL1	FOS Like 1, AP-1 Transcription Factor Subunit	Protein Coding	P15407	51	GC11M106138	0.15
763	KRT17	Keratin 17	Protein Coding	Q04695	51	GC17M041619	0.15
764	MDK	Midkine	Protein Coding	P21741	51	GC11P046380	0.15	up-regulated
765	NNT	Nicotinamide Nucleotide Transhydrogenase	Protein Coding	Q13423	51	GC05P043602	0.15
766	PAK6	P21 (RAC1) Activated Kinase 6	Protein Coding	Q9NQU5	51	GC15P040217	0.15
767	PLA2G1B	Phospholipase A2 Group IB	Protein Coding	P04054	51	GC12M120322	0.15
768	PTPN3	Protein Tyrosine Phosphatase Non-Receptor Type 3	Protein Coding	P26045	51	GC09M109375	0.15
769	RAB5A	RAB5A, Member RAS Oncogene Family	Protein Coding	P20339	51	GC03P019948	0.15
770	RAP1A	RAP1A, Member Of RAS Oncogene Family	Protein Coding	P62834	51	GC01P111542	0.15
771	SORT1	Sortilin 1	Protein Coding	Q99523	51	GC01M109310	0.15
772	TRIP12	Thyroid Hormone Receptor Interactor 12	Protein Coding	Q14669	51	GC02M229763	0.15
773	CXADR	CXADR Ig-Like Cell Adhesion Molecule	Protein Coding	P78310	50	GC21P017513	0.15
774	CXCL1	C-X-C Motif Chemokine Ligand 1	Protein Coding	P09341	50	GC04P073869	0.15
775	KRT10	Keratin 10	Protein Coding	P13645	50	GC17M040818	0.15
776	LAMA5	Laminin Subunit Alpha 5	Protein Coding	O15230	50	GC20M062307	0.15	up-regulated
777	LAMC1	Laminin Subunit Gamma 1	Protein Coding	P11047	50	GC01P182992	0.15	up-regulated
778	LIF	LIF Interleukin 6 Family Cytokine	Protein Coding	P15018	50	GC22M030240	0.15
779	NR4A3	Nuclear Receptor Subfamily 4 Group A Member 3	Protein Coding	Q92570	50	GC09P099821	0.15
780	PON2	Paraoxonase 2	Protein Coding	Q15165	50	GC07M095404	0.15
781	PTPA	Protein Phosphatase 2 Phosphatase Activator	Protein Coding	Q15257	50	GC09P129911	0.15
782	SALL4	Spalt Like Transcription Factor 4	Protein Coding	Q9UJQ4	50	GC20M051784	0.15
783	SIX1	SIX Homeobox 1	Protein Coding	Q15475	50	GC14M060643	0.15
784	TBX3	T-Box Transcription Factor 3	Protein Coding	O15119	50	GC12M114670	0.15
785	WIPF1	WAS/WASL Interacting Protein Family Member 1	Protein Coding	O43516	50	GC02M174559	0.15
786	WNT2	Wnt Family Member 2	Protein Coding	P09544	50	GC07M117322	0.15
787	BST1	Bone Marrow Stromal Cell Antigen 1	Protein Coding	Q10588	49	GC04P020234	0.15
788	EPO	Erythropoietin	Protein Coding	P01588	49	GC07P100720	0.15
789	HOXB13	Homeobox B13	Protein Coding	Q92826	49	GC17M057543	0.15
790	IGBP1	Immunoglobulin Binding Protein 1	Protein Coding	P78318	49	GC0XP070133	0.15	up-regulated
791	LTA	Lymphotoxin Alpha	Protein Coding	P01374	49	GC06P100200	0.15
792	MCAM	Melanoma Cell Adhesion Molecule	Protein Coding	P43121	49	GC11M119308	0.15
793	MID1	Midline 1	Protein Coding	O15344	49	GC0XM010445	0.15
794	PPM1F	Protein Phosphatase, Mg2+/Mn2+ Dependent 1F	Protein Coding	P49593	49	GC22M021919	0.15
795	PRPF8	Pre-MRNA Processing Factor 8	Protein Coding	Q6P2Q9	49	GC17M001650	0.15
796	ATP6V1F	ATPase H+ Transporting V1 Subunit F	Protein Coding	Q16864	48	GC07P128862	0.15
797	ATP6V1H	ATPase H+ Transporting V1 Subunit H	Protein Coding	Q9UI12	48	GC08M053715	0.15
798	COPS5	COP9 Signalosome Subunit 5	Protein Coding	Q92905	48	GC08M067043	0.15
799	DUSP4	Dual Specificity Phosphatase 4	Protein Coding	Q13115	48	GC08M029337	0.15
800	FRZB	Frizzled Related Protein	Protein Coding	Q92765	48	GC02M182833	0.15
801	HIP1R	Huntingtin Interacting Protein 1 Related	Protein Coding	O75146	48	GC12P122834	0.15
802	IGF2BP3	Insulin Like Growth Factor 2 MRNA Binding Protein 3	Protein Coding	O00425	48	GC07M023396	0.15	up-regulated
803	ME1	Malic Enzyme 1	Protein Coding	P48163	48	GC06M083210	0.15
804	NDN	Necdin, MAGE Family Member	Protein Coding	Q99608	48	GC15M025221	0.15	up-regulated
805	NUDT1	Nudix Hydrolase 1	Protein Coding	P36639	48	GC07P002242	0.15
806	TFAP2C	Transcription Factor AP-2 Gamma	Protein Coding	Q92754	48	GC20P056629	0.15
807	WWP1	WW Domain Containing E3 Ubiquitin Protein Ligase 1	Protein Coding	Q9H0M0	48	GC08P086342	0.15
808	AGK	Acylglycerol Kinase	Protein Coding	Q53H12	47	GC07P141551	0.15
809	CAMTA1	Calmodulin Binding Transcription Activator 1	Protein Coding	Q9Y6Y1	47	GC01P007062	0.15
810	CAPNS1	Calpain Small Subunit 1	Protein Coding	P04632	47	GC19P079567	0.15
811	CSF3	Colony Stimulating Factor 3	Protein Coding	P09919	47	GC17P040015	0.15
812	IL11	Interleukin 11	Protein Coding	P20809	47	GC19M055364	0.15
813	MCF2	MCF.2 Cell Line Derived Transforming Sequence	Protein Coding	P10911	47	GC0XM139581	0.15
814	MRTFA	Myocardin Related Transcription Factor A	Protein Coding	Q969V6	47	GC22M066793	0.15
815	PF4	Platelet Factor 4	Protein Coding	P02776	47	GC04M073980	0.15
816	PRG2	Proteoglycan 2, Pro Eosinophil Major Basic Protein	Protein Coding	P13727	47	GC11M057386	0.15
817	SRGN	Serglycin	Protein Coding	P10124	47	GC10P069088	0.15
818	SS18	SS18 Subunit Of BAF Chromatin Remodeling Complex	Protein Coding	Q15532	47	GC18M026016	0.15
819	TFF3	Trefoil Factor 3	Protein Coding	Q07654	47	GC21M042311	0.15
820	WWTR1	WW Domain Containing Transcription Regulator 1	Protein Coding	Q9GZV5	47	GC03M149517	0.15
821	ARVCF	ARVCF Delta Catenin Family Member	Protein Coding	O00192	46	GC22M019966	0.15
822	CLPTM1L	CLPTM1 Like	Protein Coding	Q96KA5	46	GC05M001317	0.15
823	DUSP19	Dual Specificity Phosphatase 19	Protein Coding	Q8WTR2	46	GC02P183078	0.15
824	EGFL7	EGF Like Domain Multiple 7	Protein Coding	Q9UHF1	46	GC09P136658	0.15
825	ID4	Inhibitor Of DNA Binding 4	Protein Coding	P47928	46	GC06P019837	0.15
826	KHDRBS3	KH RNA Binding Domain Containing, Signal Transduction Associated 3	Protein Coding	O75525	46	GC08P135457	0.15
827	NMU	Neuromedin U	Protein Coding	P48645	46	GC04M055595	0.15
828	OAS2	2'-5'-Oligoadenylate Synthetase 2	Protein Coding	P29728	46	GC12P112978	0.15
829	RAB27B	RAB27B, Member RAS Oncogene Family	Protein Coding	O00194	46	GC18P054717	0.15
830	GRSF1	G-Rich RNA Sequence Binding Factor 1	Protein Coding	Q12849	45	GC04M070815	0.15
831	HOXA9	Homeobox A9	Protein Coding	P31269	45	GC07M027162	0.15
832	KRT15	Keratin 15	Protein Coding	P19012	45	GC17M041513	0.15
833	NUMBL	NUMB Like Endocytic Adaptor Protein	Protein Coding	Q9Y6R0	45	GC19M040665	0.15
834	UBR4	Ubiquitin Protein Ligase E3 Component N-Recognin 4	Protein Coding	Q5T4S7	45	GC01M019074	0.15
835	GALNT4	Polypeptide N-Acetylgalactosaminyltransferase 4	Protein Coding	Q8N4A0	44	GC12M089520	0.15
836	MIA	MIA SH3 Domain Containing	Protein Coding	Q16674	44	GC19P040771	0.15
837	RHOD	Ras Homolog Family Member D	Protein Coding	O00212	44	GC11P072374	0.15
838	TRIM62	Tripartite Motif Containing 62	Protein Coding	Q9BVG3	44	GC01M033643	0.15	down-regulated
839	VASH1	Vasohibin 1	Protein Coding	Q7L8A9	44	GC14P076761	0.15
840	DOC2B	Double C2 Domain Beta	Protein Coding	Q14184	42	GC17M000142	0.15
841	EI24	EI24 Autophagy Associated Transmembrane Protein	Protein Coding	O14681	42	GC11P125570	0.15
842	ISM1	Isthmin 1	Protein Coding	B1AKI9	42	GC20P013221	0.15
843	SNAI3	Snail Family Transcriptional Repressor 3	Protein Coding	Q3KNW1	42	GC16M088677	0.15
844	TRIM16	Tripartite Motif Containing 16	Protein Coding	O95361	42	GC17M015627	0.15
845	SYDE1	Synapse Defective Rho GTPase Homolog 1	Protein Coding	Q6ZW31	41	GC19P015107	0.15
846	PIMREG	PICALM Interacting Mitotic Regulator	Protein Coding	Q9BSJ6	40	GC17P006444	0.15
847	UBAP2	Ubiquitin Associated Protein 2	Protein Coding	Q5T6F2	40	GC09M033921	0.15
848	MOB2	MOB Kinase Activator 2	Protein Coding	Q70IA6	39	GC11M007331	0.15	down-regulated
849	SSX1	SSX Family Member 1	Protein Coding	Q16384	39	GC0XP051812	0.15
850	PVT1	Pvt1 Oncogene	RNA Gene		28	GC08P127900	0.15
851	GAS5	Growth Arrest Specific 5	RNA Gene		26	GC01M173947	0.15
852	RMRP	RNA Component Of Mitochondrial RNA Processing Endoribonuclease	RNA Gene		26	GC09M035655	0.15
853	PCA3	Prostate Cancer Associated 3	RNA Gene		25	GC09P076691	0.15
854	MIR132	MicroRNA 132	RNA Gene		24	GC17M002049	0.15
855	MIR125A	MicroRNA 125a	RNA Gene		23	GC19P080165	0.15
856	MIR148B	MicroRNA 148b	RNA Gene		23	GC12P054337	0.15
857	MIR206	MicroRNA 206	RNA Gene		23	GC06P052144	0.15
858	MIR221	MicroRNA 221	RNA Gene		23	GC0XM045746	0.15
859	MIR222	MicroRNA 222	RNA Gene		23	GC0XM045747	0.15
860	MIR9-1	MicroRNA 9-1	RNA Gene		23	GC01M156420	0.15
861	MIR25	MicroRNA 25	RNA Gene		22	GC07M100093	0.15
862	MIR33B	MicroRNA 33b	RNA Gene		22	GC17M017813	0.15
863	MIR92A1	MicroRNA 92a-1	RNA Gene		22	GC13P091610	0.15
864	MT-RNR2	Mitochondrially Encoded 16S RRNA	RNA Gene	Q8IVG9	22	GCMTP000953	0.15
865	MIR144	MicroRNA 144	RNA Gene		21	GC17M056466	0.15
866	MIR147B	MicroRNA 147b	RNA Gene		20	GC15P045433	0.15
867	MIR181D	MicroRNA 181d	RNA Gene		20	GC19P013874	0.15
868	BICDL3P	BICD Family Like 3, Pseudogene	RNA Gene		19	GC07P078597	0.15
869	HCCAT5	Hepatocellular Carcinoma Associated Transcript 5	RNA Gene		19	GC16P073092	0.15
870	LINCMD1	Long Intergenic Non-Protein Coding RNA, Muscle Differentiation 1	RNA Gene		19	GC06M052146	0.15
871	MIR1247	MicroRNA 1247	RNA Gene		19	GC14M101560	0.15
872	MIR638	MicroRNA 638	RNA Gene		19	GC19P010994	0.15
873	MT-RNR1	Mitochondrially Encoded 12S RRNA	RNA Gene	A0A0C5B5G6	19	GCMTP000642	0.15
874	MT-TL1	Mitochondrially Encoded TRNA-Leu (UUA/G) 1	RNA Gene		19	GCMTP003232	0.15
875	NBAT1	Neuroblastoma Associated Transcript 1	RNA Gene		19	GC06M022209	0.15
876	SNORD15A	Small Nucleolar RNA, C/D Box 15A	RNA Gene		19	GC11P075400	0.15
877	CASC9	Cancer Susceptibility 9	RNA Gene		18	GC08M075132	0.15
878	LINC00355	Long Intergenic Non-Protein Coding RNA 355	RNA Gene		18	GC13M063851	0.15
879	MIR655	MicroRNA 655	RNA Gene		18	GC14P111903	0.15
880	MIR92A2	MicroRNA 92a-2	RNA Gene		18	GC0XM134360	0.15
881	MIR450A1	MicroRNA 450a-1	RNA Gene		17	GC0XM134721	0.15
882	MT-TF	Mitochondrially Encoded TRNA-Phe (UUU/C)	RNA Gene		17	GCMTP000580	0.15
883	MT-TT	Mitochondrially Encoded TRNA-Thr (ACN)	RNA Gene		17	GCMTP015890	0.15
884	PWAR1	Prader Willi/Angelman Region RNA 1	RNA Gene		17	GC15P025135	0.15
885	MIR1229	MicroRNA 1229	RNA Gene		16	GC05M179798	0.15
886	MIR522	MicroRNA 522	RNA Gene		16	GC19P053751	0.15
887	MIR3126	MicroRNA 3126	RNA Gene		15	GC02P069103	0.15
888	SNORD44	Small Nucleolar RNA, C/D Box 44	RNA Gene		15	GC01M174719	0.15
889	LINC02820	Long Intergenic Non-Protein Coding RNA 2820	RNA Gene		14	GC12P085320	0.15
890	MIR1269A	MicroRNA 1269a	RNA Gene		14	GC04P066276	0.15
891	MIR4454	MicroRNA 4454	RNA Gene		14	GC04M163093	0.15
892	MIR4775	MicroRNA 4775	RNA Gene		14	GC02P207754	0.15
893	MT-TY	Mitochondrially Encoded TRNA-Tyr (UAU/C)	RNA Gene		13	GCMTM005828	0.15
894	MT-TP	Mitochondrially Encoded TRNA-Pro (CCN)	RNA Gene		11	GCMTM015957	0.15
895	PSLNR	Prostate Enriched LncRNA	RNA Gene		11	GC22P051413	0.15
896	LINC01297	Long Intergenic Non-Protein Coding RNA 1297	RNA Gene		10	GC14M019344	0.15
897	TRN-GTT2-6	TRNA-Asn (Anticodon GTT) 2-6	RNA Gene		10	GC19P005192	0.15
898	ENSG00000232995	Regulator Of G Protein Signaling 5	Uncategorized		9	GC01M163214	0.15
899	ENSG00000258314	Novel Transcript	RNA Gene		9	GC14P037021	0.15
900	TRN-GTT2-1	TRNA-Asn (Anticodon GTT) 2-1	RNA Gene		9	GC01P151718	0.15
901	TRN-GTT2-5	TRNA-Asn (Anticodon GTT) 2-5	RNA Gene		9	GC17M038751	0.15
902	ENSG00000275307		RNA Gene		8	GC22P049661	0.15
903	ENSG00000276965		RNA Gene		8	GC22P049660	0.15
904	TRD-GTC9-1	TRNA-Asp (Anticodon GTC) 9-1	RNA Gene		8	GC01P161922	0.15
905	TRN-GTT2-3	TRNA-Asn (Anticodon GTT) 2-3	RNA Gene		8	GC10M022229	0.15
906	TRN-GTT2-4	TRNA-Asn (Anticodon GTT) 2-4	RNA Gene		8	GC13M030673	0.15
907	TRN-GTT2-2	TRNA-Asn (Anticodon GTT) 2-2	RNA Gene		7	GC01M161428	0.15
908	LINC01297-DUXAP10-NBEAP6	LINC01297-DUXAP10-NBEAP6 Readthrough	RNA Gene		6	GC14M019247	0.15
909	TRN-GTT2-7	TRNA-Asn (Anticodon GTT) 2-7	RNA Gene		6	GC01P152137	0.15
910	AB196722-001		RNA Gene		5	GC05M080860	0.15
911	AF420032-001		RNA Gene		5	GC11M011240	0.15
912	TRN-GTT2-8	TRNA-Asn (Anticodon GTT) 2-8	RNA Gene		5	GC01M153461	0.15

## Sheet: Feuil1
1	4
2	7
3	11
4	27
5	30
6	31
7	36
8	39
9	42
10	43
11	45
12	47
13	48
14	49
15	54
16	58
17	59
18	60
19	63
20	64
21	67
22	71
23	72
24	73
25	83
26	93
27
28
30
31
32
33
35
36
37
38
39
40
41
42
43
44
45
46
47
48
49
50
51
53
54
55
56
57
58
59
60
62
63
64
65
66
67
68
69
70
71
72
73
74
75
77
79
80
81
82
83
84
85
86
87
89
91
92
93
94
95
96
